# Supplementary material for: The transcription factor WRKY22 is required during cryo-stress acclimation in Arabidopsis shoot tips
Source: J Exp Bot. 2020 Jul 25;71(16):4993–5009. doi: 10.1093/jxb/eraa224 (PMC7475261; doi:10.1093/jxb/eraa224)
Supplement: eraa224_suppl_Supplementary_Dataset_S1 [file eraa224_suppl_supplementary_dataset_s1.xlsx]

## Sheet: WT_IIvsI_GO_up
Supplemental Dataset 1a. GO term enrichment. Gene Ontology terms were tested for enrichment by Fishers Exact Test
among the genes with higher transcriptional abundance in WT phase II over I.
GO.ID	Term-RNA processing	Annotated	Significant	Expected	classicFisher
GO:0034660	ncRNA metabolic process	427	196	90.18	< 1e-30
GO:0006139	nucleobase-containing compound metabolic...	4228	1365	892.92	< 1e-30
GO:0055086	nucleobase-containing small molecule met...	775	348	163.67	< 1e-30
GO:0006913	nucleocytoplasmic transport	200	149	42.24	< 1e-30
GO:1901293	nucleoside phosphate biosynthetic proces...	287	227	60.61	< 1e-30
GO:0006753	nucleoside phosphate metabolic process	732	333	154.59	< 1e-30
GO:0009165	nucleotide biosynthetic process	286	227	60.4	< 1e-30
GO:0009117	nucleotide metabolic process	729	333	153.96	< 1e-30
GO:0006221	pyrimidine nucleotide biosynthetic proce...	134	127	28.3	< 1e-30
GO:0006220	pyrimidine nucleotide metabolic process	134	127	28.3	< 1e-30
GO:0009220	pyrimidine ribonucleotide biosynthetic p...	133	127	28.09	< 1e-30
GO:0009218	pyrimidine ribonucleotide metabolic proc...	133	127	28.09	< 1e-30
GO:0072528	pyrimidine-containing compound biosynthe...	142	128	29.99	< 1e-30
GO:0072527	pyrimidine-containing compound metabolic...	157	132	33.16	< 1e-30
GO:0022613	ribonucleoprotein complex biogenesis	416	226	87.86	< 1e-30
GO:0009260	ribonucleotide biosynthetic process	166	138	35.06	< 1e-30
GO:0009259	ribonucleotide metabolic process	384	221	81.1	< 1e-30
GO:0046390	ribose phosphate biosynthetic process	166	138	35.06	< 1e-30
GO:0019693	ribose phosphate metabolic process	551	237	116.37	< 1e-30
GO:0042254	ribosome biogenesis	410	221	86.59	< 1e-30
GO:0016070	RNA metabolic process	3198	964	675.39	< 1e-30
GO:0001510	RNA methylation	177	177	37.38	< 1e-30
GO:0009451	RNA modification	394	266	83.21	< 1e-30
GO:0006396	RNA processing	880	367	185.85	< 1e-30
GO:0000154	rRNA modification	71	68	14.99	< 1e-30
GO:0010467	gene expression	4194	1186	885.74	< 1e-30
GO:0032259	methylation	526	315	111.09	< 1e-30
GO:0031123	RNA 3'-end processing	20	14	4.22	3.6e-06
GO:0045814	negative regulation of gene expression, ...	248	84	52.38	2e-06
GO:0009082	branched-chain amino acid biosynthetic p...	11	10	2.32	1.6e-06
GO:0090305	nucleic acid phosphodiester bond hydroly...	125	50	26.4	1.2e-06
GO:0022618	ribonucleoprotein complex assembly	12	11	2.53	3.6e-07
GO:0071826	ribonucleoprotein complex subunit organi...	12	11	2.53	3.6e-07
GO:0016458	gene silencing	453	142	95.67	1.8e-07
GO:0006413	translational initiation	59	32	12.46	2.4e-08
GO:0009135	purine nucleoside diphosphate metabolic ...	198	76	41.82	2e-08
GO:0009179	purine ribonucleoside diphosphate metabo...	198	76	41.82	2e-08
GO:0009185	ribonucleoside diphosphate metabolic pro...	198	76	41.82	2e-08
GO:0009132	nucleoside diphosphate metabolic process	200	77	42.24	1.4e-08
GO:0006165	nucleoside diphosphate phosphorylation	196	76	41.39	1.2e-08
GO:0046939	nucleotide phosphorylation	197	77	41.6	6.3e-09
GO:0090501	RNA phosphodiester bond hydrolysis	26	20	5.49	1.8e-09
GO:0009144	purine nucleoside triphosphate metabolic...	231	90	48.79	4.2e-10
GO:0042278	purine nucleoside metabolic process	258	98	54.49	3.7e-10
GO:0009150	purine ribonucleotide metabolic process	254	97	53.64	3.3e-10
GO:0009205	purine ribonucleoside triphosphate metab...	229	90	48.36	2.5e-10
GO:0009199	ribonucleoside triphosphate metabolic pr...	229	90	48.36	2.5e-10
GO:0009119	ribonucleoside metabolic process	270	102	57.02	2.4e-10
GO:0046128	purine ribonucleoside metabolic process	256	98	54.07	2.3e-10
GO:0009141	nucleoside triphosphate metabolic proces...	232	91	49	2.2e-10
GO:0090502	RNA phosphodiester bond hydrolysis, endo...	17	16	3.59	2.1e-10
GO:0009123	nucleoside monophosphate metabolic proce...	242	95	51.11	8.6e-11
GO:0009161	ribonucleoside monophosphate metabolic p...	242	95	51.11	8.6e-11
GO:0009116	nucleoside metabolic process	275	105	58.08	6.2e-11
GO:0042274	ribosomal small subunit biogenesis	18	17	3.8	4.7e-11
GO:0000469	cleavage involved in rRNA processing	18	17	3.8	4.7e-11
GO:0009126	purine nucleoside monophosphate metaboli...	239	95	50.48	3.8e-11
GO:0009167	purine ribonucleoside monophosphate meta...	239	95	50.48	3.8e-11
GO:0043039	tRNA aminoacylation	47	32	9.93	5.6e-12
GO:0006418	tRNA aminoacylation for protein translat...	47	32	9.93	5.6e-12
GO:0043038	amino acid activation	47	32	9.93	5.6e-12
GO:0006865	amino acid transport	257	103	54.28	3.2e-12
GO:0006399	tRNA metabolic process	108	57	22.81	4.2e-13
GO:0006164	purine nucleotide biosynthetic process	66	42	13.94	9.6e-14
GO:0006412	translation	1237	379	261.25	4e-16
GO:0072522	purine-containing compound biosynthetic ...	80	52	16.9	2.9e-17
GO:0008380	RNA splicing	293	126	61.88	1.9e-17
GO:0015931	nucleobase-containing compound transport	126	71	26.61	5.1e-18
GO:0043604	amide biosynthetic process	1276	400	269.48	8.2e-19
GO:0006163	purine nucleotide metabolic process	283	126	59.77	6e-19
GO:0072521	purine-containing compound metabolic pro...	311	137	65.68	5.6e-20
GO:0016072	rRNA metabolic process	314	138	66.31	5.3e-20
GO:0034654	nucleobase-containing compound biosynthe...	2463	700	520.17	4.6e-20
GO:0006364	rRNA processing	313	138	66.1	3.7e-20
GO:0000375	RNA splicing, via transesterification re...	123	76	25.98	1.4e-22
GO:0000377	RNA splicing, via transesterification re...	123	76	25.98	1.4e-22
GO:0006406	mRNA export from nucleus	61	49	12.88	7.4e-23
GO:0071427	mRNA-containing ribonucleoprotein comple...	61	49	12.88	7.4e-23
GO:0051028	mRNA transport	61	49	12.88	7.4e-23
GO:0000398	mRNA splicing, via spliceosome	112	73	23.65	8.8e-24
GO:0034470	ncRNA processing	348	158	73.5	1.6e-24
GO:0050657	nucleic acid transport	68	54	14.36	1.3e-24
GO:0006405	RNA export from nucleus	68	54	14.36	1.3e-24
GO:0006403	RNA localization	68	54	14.36	1.3e-24
GO:0050658	RNA transport	68	54	14.36	1.3e-24
GO:0051236	establishment of RNA localization	68	54	14.36	1.3e-24
GO:0006397	mRNA processing	144	87	30.41	1.2e-24
GO:0071426	ribonucleoprotein complex export from nu...	67	54	14.15	3.4e-25
GO:0071166	ribonucleoprotein complex localization	67	54	14.15	3.4e-25
GO.ID	Term-mitochondrion targeting	Annotated	Significant	Expected	classicFisher
GO:0006839	mitochondrial transport	149	113	31.47	< 1e-30
GO:0007005	mitochondrion organization	127	111	26.82	< 1e-30
GO:0006626	protein targeting to mitochondrion	105	95	22.18	< 1e-30
GO:0070585	protein localization to mitochondrion	105	95	22.18	< 1e-30
GO:0033365	protein localization to organelle	534	232	112.78	< 1e-30
GO:0009060	aerobic respiration	47	24	9.93	5.5e-06
GO:0009853	photorespiration	161	63	34	1.4e-07
GO:0045333	cellular respiration	114	49	24.08	1.2e-07
GO:0046031	ADP metabolic process	198	76	41.82	2e-08
GO:0006757	ATP generation from ADP	196	76	41.39	1.2e-08
GO:0046034	ATP metabolic process	229	90	48.36	2.5e-10
GO:0008104	protein localization	1057	314	223.23	1e-11
GO:0006605	protein targeting	892	293	188.38	6.1e-17
GO.ID	Term-protein modification	Annotated	Significant	Expected	classicFisher
GO:0072655	establishment of protein localization to...	105	95	22.18	< 1e-30
GO:0072594	establishment of protein localization to...	525	231	110.88	< 1e-30
GO:0006796	phosphate-containing compound metabolic ...	1898	478	400.84	4.8e-06
GO:0080129	proteasome core complex assembly	126	49	26.61	4e-06
GO:0010498	proteasomal protein catabolic process	211	73	44.56	3.9e-06
GO:0016579	protein deubiquitination	54	27	11.4	2.4e-06
GO:0018193	peptidyl-amino acid modification	408	135	86.17	9.9e-09
GO:0051649	establishment of localization in cell	1389	384	293.35	1.4e-09
GO:0016567	protein ubiquitination	203	82	42.87	3.2e-10
GO:0018205	peptidyl-lysine modification	347	125	73.28	9.2e-11
GO:0043687	post-translational protein modification	96	49	20.27	8.8e-11
GO:0032446	protein modification by small protein co...	223	90	47.1	4.7e-11
GO:0018022	peptidyl-lysine methylation	237	98	50.05	1.2e-12
GO:0051604	protein maturation	66	42	13.94	9.6e-14
GO:0070646	protein modification by small protein re...	183	85	38.65	1.5e-14
GO:0045184	establishment of protein localization	1000	312	211.19	1.5e-14
GO:0015031	protein transport	1000	312	211.19	1.5e-14
GO:0006518	peptide metabolic process	1264	394	266.95	4.4e-18
GO:0070647	protein modification by small protein co...	355	147	74.97	2.5e-18
GO:0043043	peptide biosynthetic process	1251	392	264.2	2e-18
GO:0006479	protein methylation	293	129	61.88	7.2e-19
GO:0008213	protein alkylation	293	129	61.88	7.2e-19
GO:0006457	protein folding	290	137	61.25	2e-23
GO:0019538	protein metabolic process	4016	1096	848.15	3e-25
GO:0000338	protein deneddylation	101	72	21.33	3.4e-27
GO:0017038	protein import	266	137	56.18	4.3e-28
GO.ID	Term-DNA modification	Annotated	Significant	Expected	classicFisher
GO:0006302	double-strand break repair	105	42	22.18	8.4e-06
GO:0032392	DNA geometric change	14	11	2.96	7.1e-06
GO:0006342	chromatin silencing	243	82	51.32	3.1e-06
GO:0071103	DNA conformation change	54	27	11.4	2.4e-06
GO:0006974	cellular response to DNA damage stimulus	300	101	63.36	2.7e-07
GO:0040029	regulation of gene expression, epigeneti...	512	159	108.13	6.6e-08
GO:0006261	DNA-dependent DNA replication	252	90	53.22	5.9e-08
GO:0006260	DNA replication	314	110	66.31	7.3e-09
GO:0006310	DNA recombination	247	97	52.16	5.3e-11
GO:0034968	histone lysine methylation	236	98	49.84	8.9e-13
GO:0006259	DNA metabolic process	734	252	155.02	2.6e-17
GO:0016570	histone modification	358	150	75.61	3.1e-19
GO:0016571	histone methylation	290	129	61.25	2.5e-19
GO:0016568	chromatin modification	439	176	92.71	6.6e-20
GO:0016569	covalent chromatin modification	408	167	86.17	5e-20
GO:0006325	chromatin organization	507	200	107.07	1.8e-21
GO:0051276	chromosome organization	705	265	148.89	2.1e-24
GO.ID	Term-nuclear targeting	Annotated	Significant	Expected	classicFisher
GO:0034504	protein localization to nucleus	154	120	32.52	< 1e-30
GO:1902593	single-organism nuclear import	149	120	31.47	< 1e-30
GO:0044744	protein targeting to nucleus	149	120	31.47	< 1e-30
GO:0051170	nuclear import	151	120	31.89	< 1e-30
GO:0051169	nuclear transport	200	149	42.24	< 1e-30
GO:0090304	nucleic acid metabolic process	3677	1115	776.56	< 1e-30
GO:0042991	transcription factor import into nucleus	46	34	9.71	2.5e-14
GO:0006997	nucleus organization	86	51	18.16	1.4e-14
GO:0051168	nuclear export	72	57	15.21	9e-26
GO.ID	Term-metabolism	Annotated	Significant	Expected	classicFisher
GO:0006725	cellular aromatic compound metabolic pro...	4902	1521	1035.27	< 1e-30
GO:0008152	metabolic process	10472	2685	2211.61	< 1e-30
GO:0044238	primary metabolic process	9033	2327	1907.7	< 1e-30
GO:0044260	cellular macromolecule metabolic process	6830	1830	1442.45	< 1e-30
GO:0044271	cellular nitrogen compound biosynthetic ...	3908	1127	825.34	< 1e-30
GO:0034641	cellular nitrogen compound metabolic pro...	5605	1701	1183.74	< 1e-30
GO:0043170	macromolecule metabolic process	7316	1913	1545.09	< 1e-30
GO:0006807	nitrogen compound metabolic process	5978	1781	1262.51	< 1e-30
GO:1901360	organic cyclic compound metabolic proces...	5118	1566	1080.88	< 1e-30
GO:0071704	organic substance metabolic process	9886	2541	2087.85	< 1e-30
GO:1901135	carbohydrate derivative metabolic proces...	1234	325	260.61	3.8e-06
GO:1901657	glycosyl compound metabolic process	475	144	100.32	1.3e-06
GO:0009756	carbohydrate mediated signaling	114	49	24.08	1.2e-07
GO:0006096	glycolytic process	196	76	41.39	1.2e-08
GO:0005996	monosaccharide metabolic process	330	114	69.69	9.6e-09
GO:0019318	hexose metabolic process	279	106	58.92	7.1e-11
GO:1901137	carbohydrate derivative biosynthetic pro...	676	215	142.77	3e-11
GO:0044085	cellular component biogenesis	1497	428	316.16	8.4e-13
GO:0046364	monosaccharide biosynthetic process	183	82	38.65	5.1e-13
GO:0006006	glucose metabolic process	256	105	54.07	3.5e-13
GO:0006094	gluconeogenesis	164	79	34.64	1.1e-14
GO:0019319	hexose biosynthetic process	167	80	35.27	1.1e-14
GO:1901362	organic cyclic compound biosynthetic pro...	3272	878	691.02	1.5e-17
GO:0043603	cellular amide metabolic process	1311	404	276.87	1.3e-17
GO:1901576	organic substance biosynthetic process	6647	1643	1403.8	1.1e-17
GO:0009058	biosynthetic process	6879	1700	1452.79	1.9e-18
GO:0019438	aromatic compound biosynthetic process	3039	831	641.81	7.3e-19
GO:0044249	cellular biosynthetic process	6339	1587	1338.75	2.5e-19
GO:0090407	organophosphate biosynthetic process	745	269	157.34	8e-22
GO:0019637	organophosphate metabolic process	1132	375	239.07	3.6e-22
GO:0044267	cellular protein metabolic process	3691	1030	779.51	3e-27
GO.ID	Term-light response	Annotated	Significant	Expected	classicFisher
GO:0009639	response to red or far red light	411	139	86.8	1.2e-09
GO:0009642	response to light intensity	283	110	59.77	6e-12
GO:0009416	response to light stimulus	1191	352	251.53	1.1e-12
GO:0010224	response to UV-B	104	55	21.96	9.7e-13
GO:0000302	response to reactive oxygen species	321	124	67.79	4.6e-13
GO:0006979	response to oxidative stress	489	172	103.27	3.1e-13
GO:0009644	response to high light intensity	224	96	47.31	1.6e-13
GO:0042542	response to hydrogen peroxide	194	97	40.97	4e-19
GO.ID	Term	Annotated	Significant	Expected	classicFisher
GO:0044237	cellular metabolic process	9460	2509	1997.88	< 1e-30
GO:0009987	cellular process	11790	2920	2489.96	< 1e-30
GO:0022412	cellular process involved in reproductio...	171	124	36.11	< 1e-30
GO:0016482	cytoplasmic transport	668	284	141.08	< 1e-30
GO:0009553	embryo sac development	246	161	51.95	< 1e-30
GO:0009560	embryo sac egg cell differentiation	139	117	29.36	< 1e-30
GO:0007292	female gamete generation	141	118	29.78	< 1e-30
GO:0007276	gamete generation	189	132	39.92	< 1e-30
GO:0046483	heterocycle metabolic process	4633	1465	978.46	< 1e-30
GO:0043414	macromolecule methylation	526	315	111.09	< 1e-30
GO:0009561	megagametogenesis	187	136	39.49	< 1e-30
GO:0032504	multicellular organism reproduction	413	194	87.22	< 1e-30
GO:0048609	multicellular organismal reproductive pr...	384	187	81.1	< 1e-30
GO:1901566	organonitrogen compound biosynthetic pro...	2196	717	463.78	< 1e-30
GO:1901564	organonitrogen compound metabolic proces...	2778	851	586.69	< 1e-30
GO:0019953	sexual reproduction	245	136	51.74	< 1e-30
GO:0048532	anatomical structure arrangement	264	86	55.75	8.8e-06
GO:0080167	response to karrikin	128	49	27.03	6.7e-06
GO:0048825	cotyledon development	90	38	19.01	4.9e-06
GO:0044712	single-organism catabolic process	1104	294	233.16	4.3e-06
GO:0009743	response to carbohydrate	404	124	85.32	3.4e-06
GO:0051704	multi-organism process	2023	509	427.24	2.6e-06
GO:0050793	regulation of developmental process	881	243	186.06	2e-06
GO:1902589	single-organism organelle organization	1110	298	234.42	1.8e-06
GO:0006950	response to stress	3913	936	826.4	1.6e-06
GO:2000026	regulation of multicellular organismal d...	733	208	154.8	1.4e-06
GO:0051239	regulation of multicellular organismal p...	757	214	159.87	1.3e-06
GO:0034976	response to endoplasmic reticulum stress	357	114	75.4	1e-06
GO:0044724	single-organism carbohydrate catabolic p...	293	98	61.88	5.7e-07
GO:0048856	anatomical structure development	3714	898	784.37	4.3e-07
GO:0090567	reproductive shoot system development	960	266	202.75	4.3e-07
GO:0007049	cell cycle	795	226	167.9	4.1e-07
GO:0009908	flower development	950	265	200.63	2.5e-07
GO:0006820	anion transport	584	175	123.34	2.2e-07
GO:0051235	maintenance of location	115	49	24.29	1.6e-07
GO:0015980	energy derivation by oxidation of organi...	114	49	24.08	1.2e-07
GO:0044711	single-organism biosynthetic process	3150	777	665.26	1.2e-07
GO:0010182	sugar mediated signaling pathway	114	49	24.08	1.2e-07
GO:0071322	cellular response to carbohydrate stimul...	122	52	25.77	6.7e-08
GO:0043094	cellular metabolic compound salvage	182	70	38.44	6.5e-08
GO:0010583	response to cyclopentenone	148	60	31.26	6.2e-08
GO:0044767	single-organism developmental process	4027	977	850.47	5.5e-08
GO:0051641	cellular localization	1486	398	313.83	4.1e-08
GO:0019748	secondary metabolic process	635	192	134.11	2.8e-08
GO:0032502	developmental process	4122	1003	870.54	1.8e-08
GO:0009266	response to temperature stimulus	959	274	202.53	1.5e-08
GO:0071705	nitrogen compound transport	775	229	163.67	1.2e-08
GO:0010154	fruit development	746	223	157.55	6.2e-09
GO:0050826	response to freezing	96	46	20.27	4.6e-09
GO:0019915	lipid storage	102	48	21.54	4.5e-09
GO:0048316	seed development	718	218	151.64	2.2e-09
GO:0044763	single-organism cellular process	7751	1811	1636.95	1.3e-09
GO:0032501	multicellular organismal process	3845	952	812.04	1.2e-09
GO:0048608	reproductive structure development	1744	469	368.32	1.2e-09
GO:0061458	reproductive system development	1744	469	368.32	1.2e-09
GO:0009791	post-embryonic development	2229	583	470.75	1.1e-09
GO:0042221	response to chemical	3777	937	797.67	1.1e-09
GO:0000478	endonucleolytic cleavage involved in rRN...	17	16	3.59	2.1e-10
GO:0044707	single-multicellular organism process	3607	905	761.77	1.9e-10
GO:0007275	multicellular organismal development	3568	897	753.54	1.5e-10
GO:0043933	macromolecular complex subunit organizat...	1192	343	251.74	8.1e-11
GO:0010038	response to metal ion	598	196	126.29	1.2e-11
GO:0009790	embryo development	591	196	124.81	3.8e-12
GO:0009793	embryo development ending in seed dorman...	576	193	121.65	1.9e-12
GO:0006312	mitotic recombination	57	37	12.04	1.2e-12
GO:0015711	organic anion transport	303	118	63.99	8.9e-13
GO:0009628	response to abiotic stimulus	2799	738	591.13	6.8e-13
GO:0046942	carboxylic acid transport	281	112	59.35	5.7e-13
GO:0015849	organic acid transport	281	112	59.35	5.7e-13
GO:0046907	intracellular transport	1263	373	266.74	2.5e-13
GO:0016043	cellular component organization	3331	865	703.48	1.9e-13
GO:0033036	macromolecule localization	1353	396	285.74	1.8e-13
GO:1902582	single-organism intracellular transport	1196	357	252.59	1.7e-13
GO:0090487	secondary metabolite catabolic process	211	92	44.56	1.5e-13
GO:0009407	toxin catabolic process	211	92	44.56	1.5e-13
GO:0048580	regulation of post-embryonic development	488	173	103.06	1.2e-13
GO:0009404	toxin metabolic process	223	96	47.1	1.1e-13
GO:0070727	cellular macromolecule localization	1012	312	213.73	8e-14
GO:0046686	response to cadmium ion	470	169	99.26	5.6e-14
GO:0034613	cellular protein localization	977	304	206.34	4.7e-14
GO:0010035	response to inorganic substance	1377	407	290.81	1.6e-14
GO:0009408	response to heat	298	122	62.94	5.2e-15
GO:0006886	intracellular protein transport	957	303	202.11	4.4e-15
GO:0044703	multi-organism reproductive process	564	199	119.11	2.9e-15
GO:0009314	response to radiation	1266	383	267.37	2.3e-15
GO:0071702	organic substance transport	1674	485	353.54	1.7e-15
GO:0022414	reproductive process	2251	626	475.39	1e-15
GO:0044699	single-organism process	10206	2397	2155.43	9.7e-16
GO:2000241	regulation of reproductive process	417	160	88.07	3.9e-16
GO:0003006	developmental process involved in reprod...	2179	612	460.19	2.5e-16
GO:1902580	single-organism cellular localization	893	292	188.6	1.4e-16
GO:0048831	regulation of shoot system development	394	156	83.21	3.3e-17
GO:0006996	organelle organization	1997	575	421.75	1.1e-17
GO:0000741	karyogamy	54	41	11.4	1e-17
GO:0048284	organelle fusion	54	41	11.4	1e-17
GO:0044702	single organism reproductive process	1922	560	405.91	2.2e-18
GO:0009909	regulation of flower development	359	150	75.82	4.2e-19
GO:0044710	single-organism metabolic process	5355	1381	1130.94	1.9e-21
GO:0044281	small molecule metabolic process	2905	814	613.51	1.4e-21
GO:0000003	reproduction	680	251	143.61	6.6e-22
GO:0009640	photomorphogenesis	235	116	49.63	5.4e-22
GO:0018130	heterocycle biosynthetic process	2812	799	593.87	5.1e-23
GO:0010388	cullin deneddylation	101	72	21.33	3.4e-27
GO:0043412	macromolecule modification	2230	681	470.96	1.6e-28
GO:0071840	cellular component organization or bioge...	3784	1067	799.15	2.9e-30
GO:0048229	gametophyte development	534	229	112.78	1.7e-30

## Sheet: WT_IIvsIPVS2_GO_down
Supplemental Dataset 1b. GO term enrichment. Gene Ontology terms were tested for enrichment by Fishers Exact Test
among the genes with lower transcriptional abundance in WT phase II over I.
GO.ID	Term-photosynthesis+cell death	Annotated	Significant	Expected	classicFisher
GO:0015994	chlorophyll metabolic process	189	118	40.58	< 1e-30
GO:0015979	photosynthesis	419	244	89.96	< 1e-30
GO:0019684	photosynthesis, light reaction	317	199	68.06	< 1e-30
GO:0010207	photosystem II assembly	177	109	38	< 1e-30
GO:0044272	sulfur compound biosynthetic process	479	219	102.84	< 1e-30
GO:0006790	sulfur compound metabolic process	629	268	135.05	< 1e-30
GO:0042744	hydrogen peroxide catabolic process	72	42	15.46	1.1e-11
GO:0046149	pigment catabolic process	59	37	12.67	9.2e-12
GO:0033015	tetrapyrrole catabolic process	61	38	13.1	6.5e-12
GO:0006787	porphyrin-containing compound catabolic ...	61	38	13.1	6.5e-12
GO:0015996	chlorophyll catabolic process	58	37	12.45	4.3e-12
GO:0019750	chloroplast localization	105	57	22.54	1.8e-13
GO:0009902	chloroplast relocation	104	57	22.33	1e-13
GO:0016109	tetraterpenoid biosynthetic process	101	56	21.69	8.7e-14
GO:0016117	carotenoid biosynthetic process	101	56	21.69	8.7e-14
GO:0006818	hydrogen transport	107	59	22.97	2.7e-14
GO:0016116	carotenoid metabolic process	106	59	22.76	1.5e-14
GO:0016108	tetraterpenoid metabolic process	106	59	22.76	1.5e-14
GO:0046148	pigment biosynthetic process	270	115	57.97	3.8e-15
GO:0010310	regulation of hydrogen peroxide metaboli...	186	91	39.94	9e-17
GO:2000377	regulation of reactive oxygen species me...	205	98	44.02	4.4e-17
GO:0010027	thylakoid membrane organization	198	97	42.51	7.9e-18
GO:0010114	response to red light	104	63	22.33	6e-18
GO:0006779	porphyrin-containing compound biosynthet...	151	81	32.42	4e-18
GO:0033014	tetrapyrrole biosynthetic process	154	83	33.06	1.1e-18
GO:0043067	regulation of programmed cell death	396	164	85.02	1.5e-19
GO:0010363	regulation of plant-type hypersensitive ...	371	157	79.66	7.5e-20
GO:0010941	regulation of cell death	404	169	86.74	1.2e-20
GO:0009626	plant-type hypersensitive response	400	170	85.88	1.3e-21
GO:0012501	programmed cell death	448	186	96.19	3.8e-22
GO:0009773	photosynthetic electron transport in pho...	50	43	10.74	3.1e-22
GO:0042743	hydrogen peroxide metabolic process	334	151	71.71	1.7e-22
GO:0072593	reactive oxygen species metabolic proces...	374	164	80.3	1.3e-22
GO:0042440	pigment metabolic process	349	157	74.93	4.5e-23
GO:0008219	cell death	496	203	106.49	3.8e-23
GO:0016265	death	496	203	106.49	3.8e-23
GO:0009767	photosynthetic electron transport chain	72	55	15.46	3.5e-23
GO:0015995	chlorophyll biosynthetic process	125	79	26.84	7.7e-24
GO:0009637	response to blue light	128	81	27.48	1.8e-24
GO:0000097	sulfur amino acid biosynthetic process	298	144	63.98	4.9e-25
GO:0010218	response to far red light	99	70	21.26	1.1e-25
GO:0000096	sulfur amino acid metabolic process	337	160	72.36	1.3e-26
GO:0006778	porphyrin-containing compound metabolic ...	219	122	47.02	1.3e-28
GO:0033013	tetrapyrrole metabolic process	220	123	47.24	5e-29
GO.ID	Term-metabolism+amino acids	Annotated	Significant	Expected	classicFisher
GO:0044255	cellular lipid metabolic process	1178	433	252.93	< 1e-30
GO:0006091	generation of precursor metabolites and ...	615	261	132.05	< 1e-30
GO:0051156	glucose 6-phosphate metabolic process	182	122	39.08	< 1e-30
GO:0019682	glyceraldehyde-3-phosphate metabolic pro...	336	194	72.14	< 1e-30
GO:0008610	lipid biosynthetic process	1004	382	215.57	< 1e-30
GO:0006629	lipid metabolic process	1386	510	297.58	< 1e-30
GO:0061024	membrane organization	571	247	122.6	< 1e-30
GO:0006739	NADP metabolic process	186	124	39.94	< 1e-30
GO:0006098	pentose-phosphate shunt	182	122	39.08	< 1e-30
GO:0008654	phospholipid biosynthetic process	387	188	83.09	< 1e-30
GO:0006644	phospholipid metabolic process	410	196	88.03	< 1e-30
GO:0019752	carboxylic acid metabolic process	1866	612	400.64	< 1e-30
GO:0006081	cellular aldehyde metabolic process	433	217	92.97	< 1e-30
GO:0019344	cysteine biosynthetic process	205	125	44.02	< 1e-30
GO:0006534	cysteine metabolic process	207	126	44.44	< 1e-30
GO:0009070	serine family amino acid biosynthetic pr...	209	127	44.87	< 1e-30
GO:0009069	serine family amino acid metabolic proce...	255	142	54.75	< 1e-30
GO:0051186	cofactor metabolic process	715	296	153.52	< 1e-30
GO:0006082	organic acid metabolic process	1969	654	422.76	< 1e-30
GO:0043436	oxoacid metabolic process	1968	653	422.54	< 1e-30
GO:0006796	phosphate-containing compound metabolic ...	1898	659	407.51	< 1e-30
GO:0006793	phosphorus metabolic process	1967	674	422.33	< 1e-30
GO:1900673	olefin metabolic process	119	56	25.55	4.7e-10
GO:0043449	cellular alkene metabolic process	119	56	25.55	4.7e-10
GO:0009693	ethylene biosynthetic process	119	56	25.55	4.7e-10
GO:0009692	ethylene metabolic process	119	56	25.55	4.7e-10
GO:0019693	ribose phosphate metabolic process	551	181	118.3	2.5e-10
GO:1901659	glycosyl compound biosynthetic process	209	85	44.87	2.4e-10
GO:0006636	unsaturated fatty acid biosynthetic proc...	71	40	15.24	1.5e-10
GO:0033559	unsaturated fatty acid metabolic process	71	40	15.24	1.5e-10
GO:1901657	glycosyl compound metabolic process	475	162	101.99	9.5e-11
GO:0031323	regulation of cellular metabolic process	2449	653	525.82	5.1e-11
GO:0080090	regulation of primary metabolic process	2423	647	520.24	4.9e-11
GO:0008152	metabolic process	10472	2449	2248.42	2.9e-11
GO:0051188	cofactor biosynthetic process	258	103	55.39	1.2e-11
GO:0009056	catabolic process	1728	488	371.01	2.7e-12
GO:0051187	cofactor catabolic process	62	39	13.31	2.2e-12
GO:0019761	glucosinolate biosynthetic process	172	78	36.93	2.1e-12
GO:0019758	glycosinolate biosynthetic process	172	78	36.93	2.1e-12
GO:0016144	S-glycoside biosynthetic process	172	78	36.93	2.1e-12
GO:0006520	cellular amino acid metabolic process	701	230	150.51	1e-12
GO:0046467	membrane lipid biosynthetic process	150	72	32.21	4.8e-13
GO:0009247	glycolipid biosynthetic process	109	58	23.4	3.5e-13
GO:0032268	regulation of cellular protein metabolic...	278	113	59.69	3e-13
GO:1903509	liposaccharide metabolic process	118	62	25.34	1.1e-13
GO:0006643	membrane lipid metabolic process	166	79	35.64	6.4e-14
GO:0009893	positive regulation of metabolic process	717	239	153.95	5.5e-14
GO:0042537	benzene-containing compound metabolic pr...	259	109	55.61	5.1e-14
GO:0006664	glycolipid metabolic process	115	62	24.69	2.4e-14
GO:0044264	cellular polysaccharide metabolic proces...	573	202	123.03	1.1e-14
GO:0018958	phenol-containing compound metabolic pro...	238	105	51.1	3.5e-15
GO:0019222	regulation of metabolic process	2905	789	623.72	3.1e-15
GO:0033692	cellular polysaccharide biosynthetic pro...	481	178	103.27	2.7e-15
GO:0019374	galactolipid metabolic process	100	58	21.47	2e-15
GO:0044042	glucan metabolic process	382	150	82.02	1.4e-15
GO:0006073	cellular glucan metabolic process	382	150	82.02	1.4e-15
GO:0016051	carbohydrate biosynthetic process	848	280	182.07	1.3e-15
GO:0019375	galactolipid biosynthetic process	99	58	21.26	1.1e-15
GO:0046189	phenol-containing compound biosynthetic ...	221	101	47.45	6.7e-16
GO:1901617	organic hydroxy compound biosynthetic pr...	583	209	125.17	5.3e-16
GO:1901615	organic hydroxy compound metabolic proce...	765	260	164.25	2.9e-16
GO:0008652	cellular amino acid biosynthetic process	464	178	99.62	4.8e-17
GO:0019760	glucosinolate metabolic process	205	98	44.02	4.4e-17
GO:0019757	glycosinolate metabolic process	205	98	44.02	4.4e-17
GO:0016143	S-glycoside metabolic process	205	98	44.02	4.4e-17
GO:0009250	glucan biosynthetic process	288	125	61.84	4e-17
GO:1901607	alpha-amino acid biosynthetic process	394	158	84.59	2.6e-17
GO:0072330	monocarboxylic acid biosynthetic process	583	213	125.17	2.5e-17
GO:0008299	isoprenoid biosynthetic process	472	182	101.34	1.2e-17
GO:0000023	maltose metabolic process	152	81	32.64	6.8e-18
GO:0006720	isoprenoid metabolic process	497	190	106.71	6.3e-18
GO:0034637	cellular carbohydrate biosynthetic proce...	517	196	111	5.4e-18
GO:0005975	carbohydrate metabolic process	1462	450	313.9	4.6e-18
GO:0044262	cellular carbohydrate metabolic process	667	239	143.21	4.2e-18
GO:0019220	regulation of phosphate metabolic proces...	198	98	42.51	2.2e-18
GO:0051174	regulation of phosphorus metabolic proce...	198	98	42.51	2.2e-18
GO:1901565	organonitrogen compound catabolic proces...	291	129	62.48	1.5e-18
GO:0019637	organophosphate metabolic process	1132	367	243.05	1.1e-18
GO:1901605	alpha-amino acid metabolic process	556	210	119.38	5.6e-19
GO:0033993	response to lipid	843	291	181	3.9e-19
GO:0034284	response to monosaccharide	174	91	37.36	3.3e-19
GO:0005984	disaccharide metabolic process	193	98	41.44	2.2e-19
GO:0009746	response to hexose	170	90	36.5	1.8e-19
GO:0009750	response to fructose	144	81	30.92	8.1e-20
GO:0005976	polysaccharide metabolic process	668	245	143.42	5.3e-20
GO:0009311	oligosaccharide metabolic process	219	109	47.02	1.6e-20
GO:0000271	polysaccharide biosynthetic process	570	219	122.38	8.8e-21
GO:0006090	pyruvate metabolic process	418	176	89.75	8.3e-22
GO:0019252	starch biosynthetic process	190	101	40.79	7.5e-22
GO:0005982	starch metabolic process	233	117	50.03	2.4e-22
GO:0006732	coenzyme metabolic process	568	224	121.95	6.4e-23
GO:0046394	carboxylic acid biosynthetic process	1024	363	219.86	4.8e-26
GO:0016053	organic acid biosynthetic process	1024	363	219.86	4.8e-26
GO:0006733	oxidoreduction coenzyme metabolic proces...	426	188	91.47	3.9e-26
GO:0032787	monocarboxylic acid metabolic process	1339	453	287.49	2.7e-27
GO:0046496	nicotinamide nucleotide metabolic proces...	372	173	79.87	2.4e-27
GO:0009240	isopentenyl diphosphate biosynthetic pro...	234	129	50.24	1.4e-29
GO:0046490	isopentenyl diphosphate metabolic proces...	234	129	50.24	1.4e-29
GO:0019288	isopentenyl diphosphate biosynthetic pro...	230	128	49.38	6.8e-30
GO:1901135	carbohydrate derivative metabolic proces...	1234	434	264.95	3.1e-30
GO.ID	Term-protein modification	Annotated	Significant	Expected	classicFisher
GO:0046777	protein autophosphorylation	147	69	31.56	5.4e-12
GO:0051246	regulation of protein metabolic process	284	115	60.98	2.5e-13
GO:0031399	regulation of protein modification proce...	208	99	44.66	4.4e-17
GO:0072657	protein localization to membrane	379	162	81.37	5.8e-21
GO:0006612	protein targeting to membrane	376	162	80.73	2.2e-21
GO:0006470	protein dephosphorylation	182	98	39.08	8.7e-22
GO:0035304	regulation of protein dephosphorylation	141	84	30.27	9.2e-23
GO:0006468	protein phosphorylation	716	281	153.73	4.2e-28
GO.ID	Term-hormones	Annotated	Significant	Expected	classicFisher
GO:0009725	response to hormone	1722	600	369.73	< 1e-30
GO:0071395	cellular response to jasmonic acid stimu...	286	109	61.41	8.8e-11
GO:0009867	jasmonic acid mediated signaling pathway	286	109	61.41	8.8e-11
GO:0010817	regulation of hormone levels	463	165	99.41	1.1e-12
GO:0009737	response to abscisic acid	621	212	133.33	1.1e-13
GO:0009863	salicylic acid mediated signaling pathwa...	353	137	75.79	6.9e-14
GO:0071446	cellular response to salicylic acid stim...	355	138	76.22	4.8e-14
GO:0009696	salicylic acid metabolic process	222	100	47.67	3e-15
GO:0009751	response to salicylic acid	473	178	101.56	4.2e-16
GO:0009697	salicylic acid biosynthetic process	209	99	44.87	6.6e-17
GO:0009755	hormone-mediated signaling pathway	779	271	167.26	2.2e-18
GO:0032870	cellular response to hormone stimulus	818	284	175.63	4.3e-19
GO.ID	Term	Annotated	Significant	Expected	classicFisher
GO:0065007	biological regulation	5339	1516	1146.32	< 1e-30
GO:0006812	cation transport	773	319	165.97	< 1e-30
GO:0007154	cell communication	2026	660	435	< 1e-30
GO:0051234	establishment of localization	3074	911	660.01	< 1e-30
GO:0030001	metal ion transport	540	245	115.94	< 1e-30
GO:0050789	regulation of biological process	4838	1337	1038.75	< 1e-30
GO:0001101	response to acid chemical	1556	565	334.08	< 1e-30
GO:0042221	response to chemical	3777	1186	810.95	< 1e-30
GO:0009719	response to endogenous stimulus	1938	670	416.1	< 1e-30
GO:0009605	response to external stimulus	2109	718	452.82	< 1e-30
GO:0010033	response to organic substance	2860	920	614.06	< 1e-30
GO:1901700	response to oxygen-containing compound	2366	813	508	< 1e-30
GO:0050896	response to stimulus	6443	1945	1383.36	< 1e-30
GO:0006950	response to stress	3913	1157	840.15	< 1e-30
GO:0044711	single-organism biosynthetic process	3150	977	676.33	< 1e-30
GO:0044763	single-organism cellular process	7751	2059	1664.2	< 1e-30
GO:0044802	single-organism membrane organization	568	246	121.95	< 1e-30
GO:0044710	single-organism metabolic process	5355	1491	1149.76	< 1e-30
GO:0044699	single-organism process	10206	2621	2191.3	< 1e-30
GO:0044281	small molecule metabolic process	2905	871	623.72	< 1e-30
GO:0043450	alkene biosynthetic process	119	56	25.55	4.7e-10
GO:0044550	secondary metabolite biosynthetic proces...	317	116	68.06	4.1e-10
GO:0006972	hyperosmotic response	250	97	53.68	3e-10
GO:0071310	cellular response to organic substance	1232	356	264.52	1.7e-10
GO:0051640	organelle localization	155	69	33.28	1.1e-10
GO:0065008	regulation of biological quality	1119	329	240.26	9.9e-11
GO:0015706	nitrate transport	209	86	44.87	9.4e-11
GO:0015672	monovalent inorganic cation transport	247	98	53.03	5.7e-11
GO:0010103	stomatal complex morphogenesis	149	68	31.99	3.8e-11
GO:0048518	positive regulation of biological proces...	1082	322	232.31	3.4e-11
GO:0015698	inorganic anion transport	259	103	55.61	1.6e-11
GO:0009409	response to cold	631	207	135.48	1.5e-11
GO:0010016	shoot system morphogenesis	474	165	101.77	1e-11
GO:0007568	aging	157	72	33.71	7.6e-12
GO:0014070	response to organic cyclic compound	868	273	186.37	1.8e-12
GO:0009743	response to carbohydrate	404	148	86.74	1.5e-12
GO:0009269	response to desiccation	38	29	8.16	8e-13
GO:0043269	regulation of ion transport	150	72	32.21	4.8e-13
GO:0000041	transition metal ion transport	233	99	50.03	3.6e-13
GO:0033554	cellular response to stress	1399	412	300.38	2.7e-13
GO:0010256	endomembrane system organization	200	89	42.94	2.3e-13
GO:0051644	plastid localization	105	57	22.54	1.8e-13
GO:0009627	systemic acquired resistance	446	163	95.76	1.4e-13
GO:0070887	cellular response to chemical stimulus	1352	402	290.28	1.2e-13
GO:0051667	establishment of plastid localization	104	57	22.33	1e-13
GO:0044712	single-organism catabolic process	1104	340	237.04	7.1e-14
GO:0051656	establishment of organelle localization	108	59	23.19	4.6e-14
GO:1901701	cellular response to oxygen-containing c...	881	283	189.16	4.3e-14
GO:0009862	systemic acquired resistance, salicylic ...	251	107	53.89	3.1e-14
GO:0022900	electron transport chain	99	56	21.26	2.7e-14
GO:0015992	proton transport	107	59	22.97	2.7e-14
GO:0044093	positive regulation of molecular functio...	122	65	26.19	1.2e-14
GO:0042592	homeostatic process	366	143	78.58	1e-14
GO:0051049	regulation of transport	175	84	37.57	5.6e-15
GO:0009595	detection of biotic stimulus	104	59	22.33	4.7e-15
GO:0043085	positive regulation of catalytic activit...	120	65	25.76	4.2e-15
GO:0007030	Golgi organization	177	85	38	3.7e-15
GO:0042044	fluid transport	141	73	30.27	2.2e-15
GO:0006833	water transport	141	73	30.27	2.2e-15
GO:0048585	negative regulation of response to stimu...	369	147	79.23	6.4e-16
GO:1901698	response to nitrogen compound	791	266	169.83	5.8e-16
GO:0032879	regulation of localization	213	99	45.73	3.2e-16
GO:0009620	response to fungus	509	189	109.29	2.5e-16
GO:0031348	negative regulation of defense response	277	121	59.47	7e-17
GO:0050832	defense response to fungus	351	144	75.36	6.6e-17
GO:0044723	single-organism carbohydrate metabolic p...	1286	400	276.11	6.2e-17
GO:0051606	detection of stimulus	144	77	30.92	3.4e-17
GO:0006955	immune response	874	293	187.65	2.9e-17
GO:0009267	cellular response to starvation	335	140	71.93	2.8e-17
GO:0002376	immune system process	986	323	211.7	2.8e-17
GO:0010243	response to organonitrogen compound	436	171	93.61	1.6e-17
GO:0042594	response to starvation	343	143	73.64	1.6e-17
GO:0035556	intracellular signal transduction	495	189	106.28	9e-18
GO:0045087	innate immune response	867	293	186.15	8.4e-18
GO:0009668	plastid membrane organization	198	97	42.51	7.9e-18
GO:0010155	regulation of proton transport	77	52	16.53	4.8e-18
GO:0010200	response to chitin	421	168	90.39	4.4e-18
GO:0097305	response to alcohol	728	256	156.31	4.2e-18
GO:0002682	regulation of immune system process	424	169	91.04	4e-18
GO:0044700	single organism signaling	1675	506	359.63	1.8e-18
GO:0050776	regulation of immune response	421	169	90.39	1.7e-18
GO:0071495	cellular response to endogenous stimulus	823	284	176.7	1.1e-18
GO:0045088	regulation of innate immune response	419	169	89.96	1e-18
GO:0023052	signaling	1677	508	360.06	8.3e-19
GO:0080135	regulation of cellular response to stres...	385	160	82.66	2.8e-19
GO:0006873	cellular ion homeostasis	182	94	39.08	2.6e-19
GO:0009814	defense response, incompatible interacti...	538	206	115.51	2e-19
GO:0030003	cellular cation homeostasis	170	90	36.5	1.8e-19
GO:0000165	MAPK cascade	221	108	47.45	1.4e-19
GO:0023014	signal transduction by protein phosphory...	221	108	47.45	1.4e-19
GO:0071229	cellular response to acid chemical	707	255	151.8	1.1e-19
GO:0031669	cellular response to nutrient levels	349	150	74.93	8.8e-20
GO:0055082	cellular chemical homeostasis	191	98	41.01	8.5e-20
GO:0019725	cellular homeostasis	208	104	44.66	7.6e-20
GO:0009651	response to salt stress	786	278	168.76	5.7e-20
GO:0031667	response to nutrient levels	366	157	78.58	1.5e-20
GO:0090150	establishment of protein localization to...	379	162	81.37	5.8e-21
GO:0080134	regulation of response to stress	571	220	122.6	4.8e-21
GO:0009414	response to water deprivation	419	175	89.96	3.1e-21
GO:0050801	ion homeostasis	241	118	51.74	2.3e-21
GO:0034050	host programmed cell death induced by sy...	401	170	86.1	1.8e-21
GO:0048583	regulation of response to stimulus	734	268	157.6	1.8e-21
GO:0048878	chemical homeostasis	285	133	61.19	1.7e-21
GO:0055080	cation homeostasis	213	109	45.73	9.6e-22
GO:0006970	response to osmotic stress	841	299	180.57	8.5e-22
GO:0016311	dephosphorylation	207	107	44.44	8.2e-22
GO:0031347	regulation of defense response	543	215	116.59	2.7e-22
GO:0009415	response to water	427	180	91.68	2.4e-22
GO:0071496	cellular response to external stimulus	387	168	83.09	1.5e-22
GO:0007165	signal transduction	1582	500	339.67	1.2e-22
GO:0031668	cellular response to extracellular stimu...	386	168	82.88	1.1e-22
GO:0042742	defense response to bacterium	405	174	86.96	1e-22
GO:0035303	regulation of dephosphorylation	141	84	30.27	9.2e-23
GO:0044283	small molecule biosynthetic process	1492	479	320.34	2.8e-23
GO:0009991	response to extracellular stimulus	404	175	86.74	2.6e-23
GO:0050794	regulation of cellular process	4063	1112	872.36	2.4e-23
GO:0098542	defense response to other organism	1043	360	223.94	1.8e-23
GO:0051716	cellular response to stimulus	2707	788	581.21	8.9e-24
GO:0010035	response to inorganic substance	1377	453	295.65	2.1e-24
GO:0009607	response to biotic stimulus	1440	473	309.18	2.5e-25
GO:0043207	response to external biotic stimulus	1439	473	308.96	2.1e-25
GO:0051707	response to other organism	1439	473	308.96	2.1e-25
GO:0016310	phosphorylation	943	339	202.47	1.4e-25
GO:0006952	defense response	1606	522	344.82	9.3e-27
GO:0006810	transport	2997	874	643.48	7.3e-27
GO:0072524	pyridine-containing compound metabolic p...	383	176	82.23	4.8e-27
GO:0009657	plastid organization	398	181	85.45	4.2e-27
GO:0072511	divalent inorganic cation transport	211	117	45.3	3e-27
GO:0019362	pyridine nucleotide metabolic process	376	175	80.73	1.1e-27
GO:0070838	divalent metal ion transport	209	117	44.87	9.5e-28
GO:0051179	localization	3278	948	703.81	5.7e-28
GO:1902578	single-organism localization	2720	819	584	7.6e-30
GO:0009628	response to abiotic stimulus	2799	839	600.97	6.5e-30
GO:0009617	response to bacterium	589	248	126.46	2.8e-30
GO:0044765	single-organism transport	2704	817	580.57	2.6e-30
GO:0006811	ion transport	1119	403	240.26	1.6e-30
AT2G27285,AT2G27290,AT2G27300,AT2G27310,AT2G27350,AT2G27370,AT2G27380,AT2G27400,AT2G27490,AT2G27500,AT2G27510,AT2G27530,AT2G27550,AT2G27600,AT2G27660,AT2G27680,AT2G27690,AT2G27740,AT2G27760,AT2G27820,AT2G27840,AT2G27860,AT2G27880,AT2G27900,AT2G27960,AT2G27970,AT2G27980,AT2G27990,AT2G28000,AT2G28056,AT2G28110,AT2G28160,AT2G28170,AT2G28180,AT2G28190,AT2G28200,AT2G28210,AT2G28240,AT2G28250,AT2G28290…
AT4G11210,AT4G11260,AT4G11270,AT4G11330,AT4G11380,AT4G11440,AT4G11510,AT4G11570,AT4G11600,AT4G11640,AT4G11653,AT4G11670,AT4G11720,AT4G11820,AT4G11830,AT4G11850,AT4G11880,AT4G11890,AT4G11920,AT4G11960,AT4G12010,AT4G12020,AT4G12030,AT4G12040,AT4G12060,AT4G12080,AT4G12110,AT4G12120,AT4G12130,AT4G12250,AT4G12330,AT4G12360,AT4G12390,AT4G12420,AT4G12430,AT4G12440,AT4G12460,AT4G12470,AT4G12480,AT4G12490…
AT3G02750,AT3G02760,AT3G02780,AT3G02800,AT3G02810,AT3G02820,AT3G02840,AT3G02870,AT3G02875,AT3G02880,AT3G02890,AT3G02980,AT3G03000,AT3G03070,AT3G03080,AT3G03110,AT3G03130,AT3G03180,AT3G03190,AT3G03220,AT3G03250,AT3G03300,AT3G03330,AT3G03380,AT3G03430,AT3G03450,AT3G03480,AT3G03520,AT3G03530,AT3G03540,AT3G03590,AT3G03600,AT3G03610,AT3G03630,AT3G03660,AT3G03710,AT3G03740,AT3G03760,AT3G03770,AT3G03780…
AT2G22830,AT2G22850,AT2G22910,AT2G22920,AT2G22960,AT2G22970,AT2G22980,AT2G22990,AT2G23000,AT2G23010,AT2G23020,AT2G23040,AT2G23050,AT2G23060,AT2G23080,AT2G23096,AT2G23150,AT2G23240,AT2G23290,AT2G23300,AT2G23320,AT2G23340,AT2G23360,AT2G23380,AT2G23390,AT2G23400,AT2G23410,AT2G23420,AT2G23430,AT2G23560,AT2G23580,AT2G23600,AT2G23610,AT2G23620,AT2G23650,AT2G23670,AT2G23680,AT2G23740,AT2G23780,AT2G23800…
AT4G03430,AT4G03435,AT4G03450,AT4G03510,AT4G03520,AT4G03550,AT4G03560,AT4G03600,AT4G03960,AT4G04020,AT4G04040,AT4G04080,AT4G04220,AT4G04330,AT4G04340,AT4G04350,AT4G04450,AT4G04460,AT4G04490,AT4G04500,AT4G04580,AT4G04610,AT4G04620,AT4G04640,AT4G04670,AT4G04690,AT4G04695,AT4G04700,AT4G04710,AT4G04720,AT4G04740,AT4G04770,AT4G04780,AT4G04800,AT4G04830,AT4G04850,AT4G04860,AT4G04870,AT4G04880,AT4G04885…

## Sheet: WT_IIIvsII_GO_up
Supplemental Dataset 1c. GO term enrichment. Gene Ontology terms were tested for enrichment by Fishers Exact Test
among the genes with higher transcriptional abundance in WT phase III over II.
GO.ID	Term-development	Annotated	Significant	Expected	classicFisher
GO:0016043	cellular component organization	3331	550	345.36	< 1e-30
GO:0032502	developmental process	4122	644	427.37	< 1e-30
GO:0048580	regulation of post-embryonic development	488	97	50.6	2.1e-10
GO:0022603	regulation of anatomical structure morph...	142	42	14.72	1.9e-10
GO:0009909	regulation of flower development	359	78	37.22	1.7e-10
GO:0010053	root epidermal cell differentiation	365	79	37.84	1.6e-10
GO:0010089	xylem development	84	31	8.71	9.6e-11
GO:0010054	trichoblast differentiation	354	78	36.7	8.4e-11
GO:0032989	cellular component morphogenesis	748	135	77.55	7.6e-11
GO:0048767	root hair elongation	188	51	19.49	7.6e-11
GO:0060560	developmental growth involved in morphog...	604	116	62.62	3.4e-11
GO:0048316	seed development	718	133	74.44	1.7e-11
GO:0010154	fruit development	746	137	77.35	1.6e-11
GO:0010015	root morphogenesis	458	96	47.49	1.2e-11
GO:0009825	multidimensional cell growth	111	38	11.51	1.1e-11
GO:0009886	post-embryonic morphogenesis	517	105	53.6	9.7e-12
GO:0090066	regulation of anatomical structure size	167	49	17.31	8.2e-12
GO:0032535	regulation of cellular component size	167	49	17.31	8.2e-12
GO:0048469	cell maturation	324	76	33.59	6e-12
GO:0048765	root hair cell differentiation	323	76	33.49	5.1e-12
GO:0048764	trichoblast maturation	323	76	33.49	5.1e-12
GO:0009887	organ morphogenesis	555	112	57.54	3e-12
GO:0060918	auxin transport	106	38	10.99	2.1e-12
GO:0009926	auxin polar transport	102	38	10.58	5.3e-13
GO:0000902	cell morphogenesis	695	135	72.06	3.3e-13
GO:0010817	regulation of hormone levels	463	101	48	2.7e-13
GO:0009733	response to auxin	430	96	44.58	2.5e-13
GO:0022414	reproductive process	2251	342	233.39	3.3e-14
GO:0051128	regulation of cellular component organiz...	360	87	37.33	2.9e-14
GO:0003006	developmental process involved in reprod...	2179	334	225.92	2.1e-14
GO:0090567	reproductive shoot system development	960	176	99.53	2e-14
GO:0009908	flower development	950	175	98.5	1.5e-14
GO:0009943	adaxial/abaxial axis specification	81	36	8.4	3.4e-15
GO:0009955	adaxial/abaxial pattern specification	88	38	9.12	1.9e-15
GO:0022607	cellular component assembly	894	170	92.69	1.9e-15
GO:0009798	axis specification	92	39	9.54	1.7e-15
GO:0048364	root development	624	131	64.7	1.7e-15
GO:0048367	shoot system development	1428	243	148.06	1.4e-15
GO:0009944	polarity specification of adaxial/abaxia...	79	36	8.19	1.3e-15
GO:0022622	root system development	625	132	64.8	8.2e-16
GO:0065001	specification of axis polarity	81	37	8.4	4.6e-16
GO:0021700	developmental maturation	513	119	53.19	1.5e-17
GO:0010014	meristem initiation	171	62	17.73	1.3e-19
GO:0048608	reproductive structure development	1744	301	180.82	3.8e-20
GO:0061458	reproductive system development	1744	301	180.82	3.8e-20
GO:0010075	regulation of meristem growth	171	63	17.73	2.6e-20
GO:0048509	regulation of meristem development	224	74	23.22	2.2e-20
GO:0000910	cytokinesis	212	72	21.98	1.2e-20
GO:0061640	cytoskeleton-dependent cytokinesis	212	72	21.98	1.2e-20
GO:0044248	cellular catabolic process	1424	260	147.64	9.8e-21
GO:0000911	cytokinesis by cell plate formation	204	71	21.15	4.5e-21
GO:0032506	cytokinetic process	204	71	21.15	4.5e-21
GO:0048532	anatomical structure arrangement	264	83	27.37	4e-21
GO:0035266	meristem growth	179	66	18.56	3.1e-21
GO:0009933	meristem structural organization	260	83	26.96	1.3e-21
GO:0048589	developmental growth	815	177	84.5	3.1e-22
GO:0009799	specification of symmetry	123	55	12.75	1.2e-22
GO:0009725	response to hormone	1722	307	178.54	8.7e-23
GO:0009855	determination of bilateral symmetry	122	55	12.65	7.7e-23
GO:2000026	regulation of multicellular organismal d...	733	166	76	6.7e-23
GO:0009653	anatomical structure morphogenesis	1813	320	187.97	4.9e-23
GO:0065003	macromolecular complex assembly	693	161	71.85	1.9e-23
GO:0006996	organelle organization	1997	347	207.05	8.4e-24
GO:0010073	meristem maintenance	286	92	29.65	4.5e-24
GO:0007010	cytoskeleton organization	490	129	50.8	4.5e-24
GO:0040007	growth	962	205	99.74	1.5e-24
GO:0048507	meristem development	502	132	52.05	1.5e-24
GO:0048513	organ development	1791	322	185.69	1.5e-24
GO:0009888	tissue development	1221	243	126.59	1.4e-24
GO:0008283	cell proliferation	266	90	27.58	2.4e-25
GO:0009791	post-embryonic development	2229	383	231.11	2e-25
GO:0071840	cellular component organization or bioge...	3784	579	392.33	1.1e-25
GO:0048638	regulation of developmental growth	277	93	28.72	7.3e-26
GO:0032501	multicellular organismal process	3845	589	398.65	2.6e-26
GO:0048731	system development	2777	464	287.92	2.4e-28
GO:0040008	regulation of growth	307	103	31.83	1.7e-28
GO:0007275	multicellular organismal development	3568	566	369.94	4.3e-29
GO:0044767	single-organism developmental process	4027	624	417.52	1.4e-29
GO:0048856	anatomical structure development	3714	587	385.07	6.8e-30
GO:0050793	regulation of developmental process	881	206	91.34	3e-30
GO.ID	Term-cell cycle	Annotated	Significant	Expected	classicFisher
GO:0001558	regulation of cell growth	112	37	11.61	6.6e-11
GO:0007346	regulation of mitotic cell cycle	103	37	10.68	3.9e-12
GO:0010564	regulation of cell cycle process	139	45	14.41	1.3e-12
GO:0044786	cell cycle DNA replication	122	43	12.65	1.5e-13
GO:0016049	cell growth	722	142	74.86	2.9e-14
GO:1901987	regulation of cell cycle phase transitio...	68	34	7.05	2.2e-16
GO:1901990	regulation of mitotic cell cycle phase t...	68	34	7.05	2.2e-16
GO:0051726	regulation of cell cycle	292	80	30.27	1.8e-16
GO:0007017	microtubule-based process	263	76	27.27	4e-17
GO:0044770	cell cycle phase transition	72	36	7.47	2.9e-17
GO:0044772	mitotic cell cycle phase transition	72	36	7.47	2.9e-17
GO:1902749	regulation of cell cycle G2/M phase tran...	64	34	6.64	1.9e-17
GO:0010389	regulation of G2/M transition of mitotic...	64	34	6.64	1.9e-17
GO:0000226	microtubule cytoskeleton organization	244	74	25.3	5.3e-18
GO:0044839	cell cycle G2/M phase transition	65	35	6.74	3.7e-18
GO:0000086	G2/M transition of mitotic cell cycle	65	35	6.74	3.7e-18
GO:0051301	cell division	349	97	36.18	3.6e-20
GO:0000278	mitotic cell cycle	428	112	44.38	7.9e-21
GO:0000281	mitotic cytokinesis	210	72	21.77	6.4e-21
GO:1902410	mitotic cytokinetic process	204	71	21.15	4.5e-21
GO:1903047	mitotic cell cycle process	275	92	28.51	1.8e-25
GO:0007049	cell cycle	795	186	82.43	2.2e-27
GO:0022402	cell cycle process	581	154	60.24	6.6e-29
GO.ID	Term-DNA modification	Annotated	Significant	Expected	classicFisher
GO:0006260	DNA replication	314	127	32.56	< 1e-30
GO:0006261	DNA-dependent DNA replication	252	106	26.13	< 1e-30
GO:0051567	histone H3-K9 methylation	183	80	18.97	< 1e-30
GO:0061647	histone H3-K9 modification	183	80	18.97	< 1e-30
GO:0072521	purine-containing compound metabolic pro...	311	70	32.24	2.9e-10
GO:0006346	methylation-dependent chromatin silencin...	120	38	12.44	1.5e-10
GO:0006139	nucleobase-containing compound metabolic...	4228	555	438.36	1.1e-10
GO:0009150	purine ribonucleotide metabolic process	254	62	26.34	9.3e-11
GO:0009119	ribonucleoside metabolic process	270	65	27.99	6.2e-11
GO:0009116	nucleoside metabolic process	275	66	28.51	5.1e-11
GO:0046128	purine ribonucleoside metabolic process	256	64	26.54	1.5e-11
GO:0009123	nucleoside monophosphate metabolic proce...	242	62	25.09	1e-11
GO:0009161	ribonucleoside monophosphate metabolic p...	242	62	25.09	1e-11
GO:0042278	purine nucleoside metabolic process	258	65	26.75	7.4e-12
GO:0009126	purine nucleoside monophosphate metaboli...	239	62	24.78	5.9e-12
GO:0009167	purine ribonucleoside monophosphate meta...	239	62	24.78	5.9e-12
GO:0016572	histone phosphorylation	62	28	6.43	2.4e-12
GO:0009144	purine nucleoside triphosphate metabolic...	231	62	23.95	1.2e-12
GO:0009205	purine ribonucleoside triphosphate metab...	229	62	23.74	7.8e-13
GO:0009199	ribonucleoside triphosphate metabolic pr...	229	62	23.74	7.8e-13
GO:0042023	DNA endoreduplication	121	42	12.55	5.3e-13
GO:0009141	nucleoside triphosphate metabolic proces...	232	63	24.05	4.4e-13
GO:0009135	purine nucleoside diphosphate metabolic ...	198	57	20.53	4e-13
GO:0009179	purine ribonucleoside diphosphate metabo...	198	57	20.53	4e-13
GO:0009185	ribonucleoside diphosphate metabolic pro...	198	57	20.53	4e-13
GO:0046939	nucleotide phosphorylation	197	57	20.43	3.2e-13
GO:0006165	nucleoside diphosphate phosphorylation	196	57	20.32	2.5e-13
GO:0009132	nucleoside diphosphate metabolic process	200	58	20.74	1.8e-13
GO:0006342	chromatin silencing	243	75	25.19	1e-18
GO:0051253	negative regulation of RNA metabolic pro...	399	103	41.37	8.6e-19
GO:1902679	negative regulation of RNA biosynthetic ...	398	103	41.27	7.1e-19
GO:0045892	negative regulation of transcription, DN...	398	103	41.27	7.1e-19
GO:0040029	regulation of gene expression, epigeneti...	512	123	53.08	2.1e-19
GO:0006270	DNA replication initiation	65	38	6.74	2.6e-21
GO:0051276	chromosome organization	705	158	73.1	2.3e-21
GO:0016570	histone modification	358	102	37.12	5e-22
GO:0006325	chromatin organization	507	128	52.57	3.8e-22
GO:0044728	DNA methylation or demethylation	187	70	19.39	6.9e-23
GO:0006305	DNA alkylation	185	70	19.18	3.3e-23
GO:0006306	DNA methylation	185	70	19.18	3.3e-23
GO:0006304	DNA modification	188	71	19.49	1.8e-23
GO:0051052	regulation of DNA metabolic process	201	74	20.84	1.3e-23
GO:0016571	histone methylation	290	93	30.07	3.2e-24
GO:0016569	covalent chromatin modification	408	115	42.3	3e-24
GO:0016568	chromatin modification	439	121	45.52	1.6e-24
GO:0006275	regulation of DNA replication	138	61	14.31	1.3e-24
GO:0006259	DNA metabolic process	734	179	76.1	1.2e-28
GO:0034968	histone lysine methylation	236	89	24.47	5e-29
GO.ID	Term-protein modification	Annotated	Significant	Expected	classicFisher
GO:0043248	proteasome assembly	182	79	18.87	< 1e-30
GO:0051788	response to misfolded protein	182	79	18.87	< 1e-30
GO:0006457	protein folding	290	70	30.07	1e-11
GO:0051258	protein polymerization	183	53	18.97	2.1e-12
GO:0044267	cellular protein metabolic process	3691	512	382.69	9.2e-14
GO:0019538	protein metabolic process	4016	553	416.38	2.4e-14
GO:0016310	phosphorylation	943	176	97.77	3.6e-15
GO:0006464	cellular protein modification process	1819	299	188.6	6.3e-17
GO:0036211	protein modification process	1819	299	188.6	6.3e-17
GO:0043623	cellular protein complex assembly	599	136	62.11	4.9e-19
GO:0006508	proteolysis	933	192	96.73	3.3e-21
GO:0010498	proteasomal protein catabolic process	211	73	21.88	1.9e-21
GO:0071822	protein complex subunit organization	745	165	77.24	1.1e-21
GO:0070271	protein complex biogenesis	674	155	69.88	3.8e-22
GO:0006461	protein complex assembly	670	155	69.47	2e-22
GO:0018205	peptidyl-lysine modification	347	102	35.98	3.7e-23
GO:0043161	proteasome-mediated ubiquitin-dependent ...	127	57	13.17	1.7e-23
GO:0018193	peptidyl-amino acid modification	408	114	42.3	1.1e-23
GO:0008213	protein alkylation	293	93	30.38	7.5e-24
GO:0006479	protein methylation	293	93	30.38	7.5e-24
GO:0044257	cellular protein catabolic process	473	127	49.04	1.5e-24
GO:0030163	protein catabolic process	485	132	50.29	4.4e-26
GO:0019941	modification-dependent protein catabolic...	359	111	37.22	3.8e-27
GO:0080129	proteasome core complex assembly	126	61	13.06	2.7e-27
GO:0051603	proteolysis involved in cellular protein...	444	127	46.03	2.5e-27
GO:0006511	ubiquitin-dependent protein catabolic pr...	354	111	36.7	1e-27
GO:0018022	peptidyl-lysine methylation	237	89	24.57	7.3e-29
GO.ID	Term	Annotated	Significant	Expected	classicFisher
GO:0043933	macromolecular complex subunit organizat...	1192	272	123.59	< 1e-30
GO:0009628	response to abiotic stimulus	2799	501	290.2	< 1e-30
GO:0042221	response to chemical	3777	723	391.6	< 1e-30
GO:0010035	response to inorganic substance	1377	296	142.77	< 1e-30
GO:0010033	response to organic substance	2860	520	296.53	< 1e-30
GO:0050896	response to stimulus	6443	1076	668.02	< 1e-30
GO:0006950	response to stress	3913	650	405.71	< 1e-30
GO:0044763	single-organism cellular process	7751	1070	803.63	< 1e-30
GO:0044710	single-organism metabolic process	5355	804	555.21	< 1e-30
GO:0044699	single-organism process	10206	1389	1058.17	< 1e-30
GO:0097305	response to alcohol	728	131	75.48	1.8e-10
GO:0014070	response to organic cyclic compound	868	150	90	1.8e-10
GO:0006082	organic acid metabolic process	1969	291	204.15	9.1e-11
GO:0043436	oxoacid metabolic process	1968	291	204.04	8.6e-11
GO:0009607	response to biotic stimulus	1440	226	149.3	6.4e-11
GO:0043207	response to external biotic stimulus	1439	226	149.2	6e-11
GO:0051707	response to other organism	1439	226	149.2	6e-11
GO:0055114	oxidation-reduction process	406	87	42.09	3.3e-11
GO:0098542	defense response to other organism	1043	176	108.14	3.2e-11
GO:0009058	biosynthetic process	6879	853	713.22	3.1e-11
GO:0090487	secondary metabolite catabolic process	211	56	21.88	2.3e-11
GO:0009407	toxin catabolic process	211	56	21.88	2.3e-11
GO:0019752	carboxylic acid metabolic process	1866	282	193.47	1.6e-11
GO:1901360	organic cyclic compound metabolic proces...	5118	661	530.64	1.6e-11
GO:0007165	signal transduction	1582	247	164.02	1.3e-11
GO:0046483	heterocycle metabolic process	4633	608	480.36	9.2e-12
GO:0043412	macromolecule modification	2230	328	231.21	8.3e-12
GO:0044282	small molecule catabolic process	598	117	62	8.1e-12
GO:0043094	cellular metabolic compound salvage	182	52	18.87	5.9e-12
GO:0006631	fatty acid metabolic process	426	92	44.17	5.6e-12
GO:0030258	lipid modification	191	54	19.8	3.6e-12
GO:0034440	lipid oxidation	185	53	19.18	3.3e-12
GO:0009914	hormone transport	107	38	11.09	3e-12
GO:0009404	toxin metabolic process	223	60	23.12	2.4e-12
GO:0046395	carboxylic acid catabolic process	386	87	40.02	1.9e-12
GO:0016054	organic acid catabolic process	386	87	40.02	1.9e-12
GO:0023052	signaling	1677	263	173.87	1.5e-12
GO:0044700	single organism signaling	1675	263	173.67	1.4e-12
GO:0009266	response to temperature stimulus	959	170	99.43	1.1e-12
GO:0006094	gluconeogenesis	164	50	17	1e-12
GO:0019395	fatty acid oxidation	174	52	18.04	8.6e-13
GO:0046034	ATP metabolic process	229	62	23.74	7.8e-13
GO:0019319	hexose biosynthetic process	167	51	17.31	5.6e-13
GO:0006006	glucose metabolic process	256	67	26.54	5.3e-13
GO:0009853	photorespiration	161	50	16.69	4.7e-13
GO:0003002	regionalization	255	67	26.44	4.4e-13
GO:0046031	ADP metabolic process	198	57	20.53	4e-13
GO:0009642	response to light intensity	283	72	29.34	3.3e-13
GO:0006635	fatty acid beta-oxidation	170	52	17.63	3.1e-13
GO:0009644	response to high light intensity	224	62	23.22	2.7e-13
GO:0006757	ATP generation from ADP	196	57	20.32	2.5e-13
GO:0006096	glycolytic process	196	57	20.32	2.5e-13
GO:0000302	response to reactive oxygen species	321	79	33.28	1.6e-13
GO:0046364	monosaccharide biosynthetic process	183	55	18.97	1.5e-13
GO:0072329	monocarboxylic acid catabolic process	224	63	23.22	7.7e-14
GO:0007154	cell communication	2026	313	210.06	5.8e-14
GO:0001101	response to acid chemical	1556	254	161.33	4.4e-14
GO:0044260	cellular macromolecule metabolic process	6830	868	708.14	3.6e-14
GO:0044242	cellular lipid catabolic process	247	68	25.61	2.5e-14
GO:0009062	fatty acid catabolic process	219	63	22.71	2.5e-14
GO:0016042	lipid catabolic process	252	69	26.13	2.2e-14
GO:0009892	negative regulation of metabolic process	725	143	75.17	1.8e-14
GO:0033993	response to lipid	843	160	87.4	1.6e-14
GO:0044281	small molecule metabolic process	2905	424	301.19	1e-14
GO:0016458	gene silencing	453	103	46.97	9.3e-15
GO:0044724	single-organism carbohydrate catabolic p...	293	78	30.38	2.4e-15
GO:0019318	hexose metabolic process	279	76	28.93	1.4e-15
GO:0009651	response to salt stress	786	155	81.49	1.4e-15
GO:0016052	carbohydrate catabolic process	336	86	34.84	1.1e-15
GO:0010605	negative regulation of macromolecule met...	692	142	71.75	7.9e-16
GO:0048519	negative regulation of biological proces...	1247	220	129.29	6.8e-16
GO:0043170	macromolecule metabolic process	7316	933	758.53	4.8e-16
GO:0009416	response to light stimulus	1191	213	123.48	4.6e-16
GO:0065008	regulation of biological quality	1119	204	116.02	2.6e-16
GO:0048523	negative regulation of cellular process	762	154	79.01	1.9e-16
GO:0042542	response to hydrogen peroxide	194	62	20.11	1.6e-16
GO:0006979	response to oxidative stress	489	113	50.7	1.3e-16
GO:0044702	single organism reproductive process	1922	311	199.28	1.3e-16
GO:0005996	monosaccharide metabolic process	330	87	34.21	1.1e-16
GO:0044723	single-organism carbohydrate metabolic p...	1286	228	133.33	1.1e-16
GO:0035966	response to topologically incorrect prot...	369	94	38.26	7.3e-17
GO:0031324	negative regulation of cellular metaboli...	503	116	52.15	6.1e-17
GO:0010629	negative regulation of gene expression	619	134	64.18	6e-17
GO:0009408	response to heat	298	82	30.9	5.6e-17
GO:0043414	macromolecule methylation	526	120	54.54	4.2e-17
GO:0032259	methylation	526	120	54.54	4.2e-17
GO:0005975	carbohydrate metabolic process	1462	254	151.58	2.1e-17
GO:0006970	response to osmotic stress	841	170	87.2	4.5e-18
GO:0045814	negative regulation of gene expression, ...	248	75	25.71	3.8e-18
GO:0009890	negative regulation of biosynthetic proc...	427	107	44.27	1.9e-18
GO:0050794	regulation of cellular process	4063	580	421.26	1.9e-18
GO:0009605	response to external stimulus	2109	343	218.66	1.1e-18
GO:0031327	negative regulation of cellular biosynth...	423	107	43.86	9e-19
GO:1903507	negative regulation of nucleic acid-temp...	398	103	41.27	7.1e-19
GO:0007389	pattern specification process	358	97	37.12	2.5e-19
GO:2000113	negative regulation of cellular macromol...	413	107	42.82	1.3e-19
GO:0010558	negative regulation of macromolecule bio...	413	107	42.82	1.3e-19
GO:0009314	response to radiation	1266	235	131.26	1.1e-19
GO:0045934	negative regulation of nucleobase-contai...	411	107	42.61	9e-20
GO:0034622	cellular macromolecular complex assembly	630	143	65.32	5.9e-20
GO:0051172	negative regulation of nitrogen compound...	423	110	43.86	3e-20
GO:0044712	single-organism catabolic process	1104	215	114.46	1.3e-20
GO:0044265	cellular macromolecule catabolic process	605	142	62.73	3.1e-21
GO:0009719	response to endogenous stimulus	1938	334	200.93	2.8e-22
GO:0009057	macromolecule catabolic process	662	154	68.64	1.6e-22
GO:0051239	regulation of multicellular organismal p...	757	173	78.49	2.7e-24
GO:0050789	regulation of biological process	4838	701	501.61	6.7e-25
GO:1902589	single-organism organelle organization	1110	228	115.09	5.5e-25
GO:0010038	response to metal ion	598	149	62	5.4e-25
GO:0051716	cellular response to stimulus	2707	447	280.67	4.4e-26
GO:0044237	cellular metabolic process	9460	1221	980.83	1.3e-26
GO:1901700	response to oxygen-containing compound	2366	405	245.31	1.3e-26
GO:0046686	response to cadmium ion	470	131	48.73	5.8e-27
GO:0043632	modification-dependent macromolecule cat...	359	111	37.22	3.8e-27
GO:0071704	organic substance metabolic process	9886	1270	1024.99	1.8e-27
GO:1901575	organic substance catabolic process	1446	285	149.92	3.9e-28
GO:0044238	primary metabolic process	9033	1184	936.55	2.5e-28
GO:0009987	cellular process	11790	1472	1222.4	8.2e-29
GO:0009056	catabolic process	1728	327	179.16	5.3e-29
GO:0044707	single-multicellular organism process	3607	573	373.98	1.1e-29
GO:0008152	metabolic process	10472	1342	1085.75	8.1e-30
GO:0065007	biological regulation	5339	781	553.55	6.6e-30
AT2G27285,AT2G27290,AT2G27300,AT2G27310,AT2G27350,AT2G27370,AT2G27380,AT2G27400,AT2G27490,AT2G27500,AT2G27510,AT2G27530,AT2G27550,AT2G27600,AT2G27660,AT2G27680,AT2G27690,AT2G27740,AT2G27760,AT2G27820,AT2G27840,AT2G27860,AT2G27880,AT2G27900,AT2G27960,AT2G27970,AT2G27980,AT2G27990,AT2G28000,AT2G28056,AT2G28110,AT2G28160,AT2G28170,AT2G28180,AT2G28190,AT2G28200,AT2G28210,AT2G28240,AT2G28250,AT2G28290…
AT4G11210,AT4G11260,AT4G11270,AT4G11330,AT4G11380,AT4G11440,AT4G11510,AT4G11570,AT4G11600,AT4G11640,AT4G11653,AT4G11670,AT4G11720,AT4G11820,AT4G11830,AT4G11850,AT4G11880,AT4G11890,AT4G11920,AT4G11960,AT4G12010,AT4G12020,AT4G12030,AT4G12040,AT4G12060,AT4G12080,AT4G12110,AT4G12120,AT4G12130,AT4G12250,AT4G12330,AT4G12360,AT4G12390,AT4G12420,AT4G12430,AT4G12440,AT4G12460,AT4G12470,AT4G12480,AT4G12490…
AT3G02750,AT3G02760,AT3G02780,AT3G02800,AT3G02810,AT3G02820,AT3G02840,AT3G02870,AT3G02875,AT3G02880,AT3G02890,AT3G02980,AT3G03000,AT3G03070,AT3G03080,AT3G03110,AT3G03130,AT3G03180,AT3G03190,AT3G03220,AT3G03250,AT3G03300,AT3G03330,AT3G03380,AT3G03430,AT3G03450,AT3G03480,AT3G03520,AT3G03530,AT3G03540,AT3G03590,AT3G03600,AT3G03610,AT3G03630,AT3G03660,AT3G03710,AT3G03740,AT3G03760,AT3G03770,AT3G03780…
AT2G22830,AT2G22850,AT2G22910,AT2G22920,AT2G22960,AT2G22970,AT2G22980,AT2G22990,AT2G23000,AT2G23010,AT2G23020,AT2G23040,AT2G23050,AT2G23060,AT2G23080,AT2G23096,AT2G23150,AT2G23240,AT2G23290,AT2G23300,AT2G23320,AT2G23340,AT2G23360,AT2G23380,AT2G23390,AT2G23400,AT2G23410,AT2G23420,AT2G23430,AT2G23560,AT2G23580,AT2G23600,AT2G23610,AT2G23620,AT2G23650,AT2G23670,AT2G23680,AT2G23740,AT2G23780,AT2G23800…
AT4G03430,AT4G03435,AT4G03450,AT4G03510,AT4G03520,AT4G03550,AT4G03560,AT4G03600,AT4G03960,AT4G04020,AT4G04040,AT4G04080,AT4G04220,AT4G04330,AT4G04340,AT4G04350,AT4G04450,AT4G04460,AT4G04490,AT4G04500,AT4G04580,AT4G04610,AT4G04620,AT4G04640,AT4G04670,AT4G04690,AT4G04695,AT4G04700,AT4G04710,AT4G04720,AT4G04740,AT4G04770,AT4G04780,AT4G04800,AT4G04830,AT4G04850,AT4G04860,AT4G04870,AT4G04880,AT4G04885…
AT2G06210,AT2G06510,AT2G06850,AT2G06990,AT2G07020,AT2G07040,AT2G07050,AT2G07170,AT2G07440,AT2G07675,AT2G07681,AT2G07689,AT2G07690,AT2G07696,AT2G07715,AT2G07725,AT2G07734,AT2G07742,AT2G07743,AT2G07745,AT2G07746,AT2G07748,AT2G07751,AT2G07752,AT2G07753,AT2G07754,AT2G07755,AT2G07756,AT2G07757,AT2G07758,AT2G07759,AT2G07761,AT2G07762,AT2G07763,AT2G07764,AT2G07765,AT2G07766,AT2G07778,AT2G07792,AT2G07793…
AT3G49220,AT3G49240,AT3G49250,AT3G49320,AT3G49350,AT3G49370,AT3G49430,AT3G49490,AT3G49500,AT3G49530,AT3G49560,AT3G49600,AT3G49620,AT3G49630,AT3G49660,AT3G49670,AT3G49680,AT3G49690,AT3G49700,AT3G49730,AT3G49750,AT3G49760,AT3G49780,AT3G49830,AT3G49860,AT3G49870,AT3G49890,AT3G49910,AT3G49925,AT3G49930,AT3G49950,AT3G49960,AT3G50000,AT3G50060,AT3G50070,AT3G50080,AT3G50100,AT3G50110,AT3G50210,AT3G50220…
AT2G35670,AT2G35680,AT2G35690,AT2G35700,AT2G35710,AT2G35720,AT2G35733,AT2G35742,AT2G35744,AT2G35747,AT2G35770,AT2G35780,AT2G35790,AT2G35795,AT2G35810,AT2G35840,AT2G35880,AT2G35890,AT2G35920,AT2G35930,AT2G35940,AT2G35960,AT2G35980,AT2G36010,AT2G36050,AT2G36060,AT2G36080,AT2G36130,AT2G36140,AT2G36145,AT2G36150,AT2G36160,AT2G36170,AT2G36190,AT2G36200,AT2G36230,AT2G36270,AT2G36280,AT2G36290,AT2G36305…
AT2G27860,AT2G27900,AT2G27920,AT2G27960,AT2G27970,AT2G27980,AT2G28000,AT2G28010,AT2G28030,AT2G28040,AT2G28056,AT2G28100,AT2G28110,AT2G28160,AT2G28190,AT2G28200,AT2G28220,AT2G28250,AT2G28290,AT2G28350,AT2G28370,AT2G28380,AT2G28420,AT2G28510,AT2G28550,AT2G28560,AT2G28600,AT2G28605,AT2G28610,AT2G28620,AT2G28660,AT2G28670,AT2G28710,AT2G28730,AT2G28760,AT2G28770,AT2G28800,AT2G28810,AT2G28830,AT2G28880…
AT4G16430,AT4G16440,AT4G16450,AT4G16465,AT4G16475,AT4G16563,AT4G16566,AT4G16600,AT4G16610,AT4G16640,AT4G16660,AT4G16720,AT4G16740,AT4G16760,AT4G16770,AT4G16780,AT4G16800,AT4G16820,AT4G16845,AT4G16970,AT4G17020,AT4G17040,AT4G17050,AT4G17090,AT4G17190,AT4G17220,AT4G17230,AT4G17270,AT4G17300,AT4G17360,AT4G17380,AT4G17390,AT4G17410,AT4G17460,AT4G17490,AT4G17500,AT4G17510,AT4G17530,AT4G17560,AT4G17600…
AT2G31070,AT2G31170,AT2G31180,AT2G31210,AT2G31220,AT2G31230,AT2G31240,AT2G31250,AT2G31260,AT2G31270,AT2G31280,AT2G31305,AT2G31320,AT2G31350,AT2G31360,AT2G31370,AT2G31380,AT2G31450,AT2G31490,AT2G31500,AT2G31530,AT2G31570,AT2G31610,AT2G31650,AT2G31660,AT2G31670,AT2G31690,AT2G31750,AT2G31790,AT2G31800,AT2G31810,AT2G31830,AT2G31840,AT2G31880,AT2G31890,AT2G31900,AT2G31930,AT2G31945,AT2G31955,AT2G31960…
AT3G08720,AT3G08730,AT3G08740,AT3G08850,AT3G08910,AT3G08940,AT3G08970,AT3G08980,AT3G09020,AT3G09050,AT3G09100,AT3G09200,AT3G09210,AT3G09230,AT3G09270,AT3G09290,AT3G09350,AT3G09360,AT3G09370,AT3G09440,AT3G09500,AT3G09505,AT3G09580,AT3G09585,AT3G09595,AT3G09600,AT3G09630,AT3G09640,AT3G09650,AT3G09660,AT3G09680,AT3G09690,AT3G09700,AT3G09730,AT3G09790,AT3G09810,AT3G09840,AT3G09900,AT3G10000,AT3G10010…
AT3G15780,AT3G15980,AT3G16000,AT3G16020,AT3G16050,AT3G16080,AT3G16090,AT3G16140,AT3G16150,AT3G16200,AT3G16250,AT3G16260,AT3G16280,AT3G16290,AT3G16320,AT3G16350,AT3G16380,AT3G16420,AT3G16480,AT3G16552,AT3G16610,AT3G16630,AT3G16720,AT3G16730,AT3G16740,AT3G16770,AT3G16780,AT3G16785,AT3G16810,AT3G16830,AT3G16850,AT3G16857,AT3G16920,AT3G16940,AT3G16980,AT3G17000,AT3G17010,AT3G17030,AT3G17040,AT3G17100…
AT3G13170,AT3G13223,AT3G13235,AT3G13335,AT3G13490,AT3G13510,AT3G13520,AT3G13540,AT3G13550,AT3G13570,AT3G13580,AT3G13610,AT3G13620,AT3G13650,AT3G13660,AT3G13662,AT3G13670,AT3G13720,AT3G13730,AT3G13772,AT3G13810,AT3G13840,AT3G13870,AT3G13890,AT3G13920,AT3G13950,AT3G14020,AT3G14050,AT3G14110,AT3G14130,AT3G14150,AT3G14180,AT3G14190,AT3G14210,AT3G14230,AT3G14290,AT3G14310,AT3G14390,AT3G14415,AT3G14420…

## Sheet: WTvsKO_I_GO_up
Supplemental Dataset 1d. GO term enrichment. Gene Ontology terms were tested for enrichment by Fishers Exact Test
among the genes with higher transcriptional abundance in WT over KO in phase I.
GO.ID	Term-cell wall	Annotated	Significant	Expected	classicFisher
GO:0045491	xylan metabolic process	186	8	0.56	9e-08
GO:0042546	cell wall biogenesis	347	10	1.05	8.6e-08
GO:0045492	xylan biosynthetic process	183	8	0.55	7.9e-08
GO:0010413	glucuronoxylan metabolic process	182	8	0.55	7.6e-08
GO:0009832	plant-type cell wall biogenesis	171	9	0.52	2.3e-09
GO:0090627	plant epidermal cell differentiation	375	12	1.13	1.2e-09
GO:0009834	plant-type secondary cell wall biogenesi...	53	7	0.16	2.3e-10
GO.ID	Term	Annotated	Significant	Expected	classicFisher
GO:0022622	root system development	625	13	1.89	3.9e-08
GO:0048364	root development	624	13	1.88	3.8e-08
GO:0010015	root morphogenesis	458	13	1.38	9.6e-10
GO:0010053	root epidermal cell differentiation	365	12	1.1	8.7e-10
GO:0010054	trichoblast differentiation	354	12	1.07	6.1e-10

## Sheet: WTvsKO_II_GO_up
Supplemental Dataset 1e. GO term enrichment. Gene Ontology terms were tested for enrichment by Fishers Exact Test
among the genes with higher transcriptional abundance in WT over KO in phase II.
GO.ID	Term-photosynthesis+cell death	Annotated	Significant	Expected	classicFisher
GO:0015979	photosynthesis	419	149	26.19	< 1e-30
GO:0019684	photosynthesis, light reaction	317	119	19.81	< 1e-30
GO:0010207	photosystem II assembly	177	70	11.06	< 1e-30
GO:0046148	pigment biosynthetic process	270	89	16.87	< 1e-30
GO:0042440	pigment metabolic process	349	96	21.81	< 1e-30
GO:0010218	response to far red light	99	55	6.19	< 1e-30
GO:0010114	response to red light	104	52	6.5	< 1e-30
GO:0009639	response to red or far red light	411	67	25.69	4.6e-13
GO:0000096	sulfur amino acid metabolic process	337	60	21.06	1.6e-13
GO:0000097	sulfur amino acid biosynthetic process	298	56	18.62	1e-13
GO:0016116	carotenoid metabolic process	106	34	6.62	6.1e-16
GO:0016108	tetraterpenoid metabolic process	106	34	6.62	6.1e-16
GO:0016117	carotenoid biosynthetic process	101	34	6.31	1.1e-16
GO:0016109	tetraterpenoid biosynthetic process	101	34	6.31	1.1e-16
GO:0042743	hydrogen peroxide metabolic process	334	67	20.87	1.1e-17
GO:0072593	reactive oxygen species metabolic proces...	374	72	23.37	7.2e-18
GO:2000377	regulation of reactive oxygen species me...	205	53	12.81	2.7e-19
GO:0010310	regulation of hydrogen peroxide metaboli...	186	51	11.62	7.8e-20
GO:0033013	tetrapyrrole metabolic process	220	58	13.75	1.9e-21
GO:0009411	response to UV	247	62	15.44	1.2e-21
GO:0010224	response to UV-B	104	41	6.5	8e-23
GO:0010027	thylakoid membrane organization	198	57	12.37	3.7e-23
GO:0045730	respiratory burst	121	45	7.56	1.1e-23
GO:0033014	tetrapyrrole biosynthetic process	154	51	9.62	6.1e-24
GO:0009658	chloroplast organization	237	64	14.81	3.7e-24
GO:0043067	regulation of programmed cell death	396	85	24.75	3.6e-24
GO:0006779	porphyrin-containing compound biosynthet...	151	51	9.44	2.2e-24
GO:0019750	chloroplast localization	105	43	6.56	1.2e-24
GO:0006790	sulfur compound metabolic process	629	113	39.31	8.4e-25
GO:0010941	regulation of cell death	404	87	25.25	8.1e-25
GO:0009902	chloroplast relocation	104	43	6.5	7.2e-25
GO:0010363	regulation of plant-type hypersensitive ...	371	83	23.19	6.8e-25
GO:0034050	host programmed cell death induced by sy...	401	87	25.06	4.7e-25
GO:0015994	chlorophyll metabolic process	189	58	11.81	4.1e-25
GO:0009626	plant-type hypersensitive response	400	87	25	3.9e-25
GO:0008219	cell death	496	99	31	2.1e-25
GO:0016265	death	496	99	31	2.1e-25
GO:0044272	sulfur compound biosynthetic process	479	97	29.94	2.1e-25
GO:0009767	photosynthetic electron transport chain	72	37	4.5	9e-26
GO:0012501	programmed cell death	448	94	28	7.6e-26
GO:0009773	photosynthetic electron transport in pho...	50	32	3.12	1.3e-26
GO:0009314	response to radiation	1266	181	79.12	1.2e-26
GO:0009416	response to light stimulus	1191	177	74.43	4.6e-28
GO:0015995	chlorophyll biosynthetic process	125	51	7.81	6.5e-29
GO:0009637	response to blue light	128	52	8	2.4e-29
GO.ID	Term-defense	Annotated	Significant	Expected	classicFisher
GO:0006952	defense response	1606	262	100.37	< 1e-30
GO:0042742	defense response to bacterium	405	100	25.31	< 1e-30
GO:0098542	defense response to other organism	1043	184	65.18	< 1e-30
GO:0002376	immune system process	986	180	61.62	< 1e-30
GO:0002252	immune effector process	280	54	17.5	9.2e-14
GO:0009611	response to wounding	335	62	20.94	9.8e-15
GO:0031348	negative regulation of defense response	277	57	17.31	9.6e-16
GO:0009627	systemic acquired resistance	446	80	27.87	8.2e-18
GO:0000165	MAPK cascade	221	55	13.81	3.8e-19
GO:0071229	cellular response to acid chemical	707	115	44.19	1.6e-21
GO:0009620	response to fungus	509	94	31.81	1.2e-21
GO:0002679	respiratory burst involved in defense re...	121	45	7.56	1.1e-23
GO:0002682	regulation of immune system process	424	89	26.5	1.6e-24
GO:0050776	regulation of immune response	421	89	26.31	9.2e-25
GO:0045088	regulation of innate immune response	419	89	26.19	6.4e-25
GO:0031347	regulation of defense response	543	104	33.94	3.8e-25
GO:0050832	defense response to fungus	351	81	21.94	2.9e-25
GO:0009814	defense response, incompatible interacti...	538	110	33.62	4.5e-29
GO:0006955	immune response	874	149	54.62	5.5e-30
GO:0045087	innate immune response	867	149	54.19	2.2e-30
GO.ID	Term-defense+hormones	Annotated	Significant	Expected	classicFisher
GO:0009725	response to hormone	1722	249	107.62	< 1e-30
GO:0009863	salicylic acid mediated signaling pathwa...	353	68	22.06	5.8e-17
GO:0009696	salicylic acid metabolic process	222	52	13.87	5.8e-17
GO:0009862	systemic acquired resistance, salicylic ...	251	56	15.69	3.9e-17
GO:0071446	cellular response to salicylic acid stim...	355	69	22.19	2.1e-17
GO:0009697	salicylic acid biosynthetic process	209	51	13.06	1.8e-17
GO:0009723	response to ethylene	353	71	22.06	1e-18
GO:0071395	cellular response to jasmonic acid stimu...	286	65	17.87	3.9e-20
GO:0009867	jasmonic acid mediated signaling pathway	286	65	17.87	3.9e-20
GO:0009755	hormone-mediated signaling pathway	779	122	48.69	2.3e-21
GO:0032870	cellular response to hormone stimulus	818	126	51.12	2.1e-21
GO:0009751	response to salicylic acid	473	91	29.56	2.9e-22
GO:0009753	response to jasmonic acid	474	94	29.62	5.9e-24
GO.ID	Term-defense+flavonoids	Annotated	Significant	Expected	classicFisher
GO:1901657	glycosyl compound metabolic process	475	73	29.69	8.3e-13
GO:1901659	glycosyl compound biosynthetic process	209	44	13.06	7.9e-13
GO:0019761	glucosinolate biosynthetic process	172	43	10.75	2.4e-15
GO:0019758	glycosinolate biosynthetic process	172	43	10.75	2.4e-15
GO:0016144	S-glycoside biosynthetic process	172	43	10.75	2.4e-15
GO:0018958	phenol-containing compound metabolic pro...	238	55	14.87	1.4e-17
GO:0046189	phenol-containing compound biosynthetic ...	221	53	13.81	9.7e-18
GO:0044550	secondary metabolite biosynthetic proces...	317	67	19.81	6.4e-19
GO:0019760	glucosinolate metabolic process	205	54	12.81	4.8e-20
GO:0019757	glycosinolate metabolic process	205	54	12.81	4.8e-20
GO:0016143	S-glycoside metabolic process	205	54	12.81	4.8e-20
GO:0019748	secondary metabolic process	635	105	39.69	2.8e-20
GO:0009812	flavonoid metabolic process	247	64	15.44	4.3e-23
GO:0009813	flavonoid biosynthetic process	220	63	13.75	2.5e-25
GO.ID	Term	Annotated	Significant	Expected	classicFisher
GO:0065007	biological regulation	5339	550	333.67	< 1e-30
GO:1901135	carbohydrate derivative metabolic proces...	1234	188	77.12	< 1e-30
GO:0006081	cellular aldehyde metabolic process	433	119	27.06	< 1e-30
GO:0051234	establishment of localization	3074	359	192.12	< 1e-30
GO:0006091	generation of precursor metabolites and ...	615	135	38.44	< 1e-30
GO:0051156	glucose 6-phosphate metabolic process	182	76	11.37	< 1e-30
GO:0019682	glyceraldehyde-3-phosphate metabolic pro...	336	114	21	< 1e-30
GO:0019288	isopentenyl diphosphate biosynthetic pro...	230	75	14.37	< 1e-30
GO:0009240	isopentenyl diphosphate biosynthetic pro...	234	75	14.62	< 1e-30
GO:0046490	isopentenyl diphosphate metabolic proces...	234	75	14.62	< 1e-30
GO:0051179	localization	3278	372	204.87	< 1e-30
GO:0061024	membrane organization	571	137	35.69	< 1e-30
GO:0006739	NADP metabolic process	186	77	11.62	< 1e-30
GO:0046496	nicotinamide nucleotide metabolic proces...	372	92	23.25	< 1e-30
GO:0006082	organic acid metabolic process	1969	266	123.06	< 1e-30
GO:0043436	oxoacid metabolic process	1968	266	122.99	< 1e-30
GO:0006098	pentose-phosphate shunt	182	76	11.37	< 1e-30
GO:0006796	phosphate-containing compound metabolic ...	1898	257	118.62	< 1e-30
GO:0006793	phosphorus metabolic process	1967	262	122.93	< 1e-30
GO:0009657	plastid organization	398	111	24.87	< 1e-30
GO:0050789	regulation of biological process	4838	485	302.36	< 1e-30
GO:0009628	response to abiotic stimulus	2799	381	174.93	< 1e-30
GO:0001101	response to acid chemical	1556	243	97.25	< 1e-30
GO:0009617	response to bacterium	589	123	36.81	< 1e-30
GO:0009607	response to biotic stimulus	1440	213	90	< 1e-30
GO:0042221	response to chemical	3777	484	236.05	< 1e-30
GO:0010200	response to chitin	421	112	26.31	< 1e-30
GO:0009719	response to endogenous stimulus	1938	295	121.12	< 1e-30
GO:0043207	response to external biotic stimulus	1439	213	89.93	< 1e-30
GO:0009605	response to external stimulus	2109	313	131.81	< 1e-30
GO:1901698	response to nitrogen compound	791	156	49.44	< 1e-30
GO:0010033	response to organic substance	2860	396	178.74	< 1e-30
GO:0010243	response to organonitrogen compound	436	115	27.25	< 1e-30
GO:0051707	response to other organism	1439	213	89.93	< 1e-30
GO:1901700	response to oxygen-containing compound	2366	380	147.87	< 1e-30
GO:0050896	response to stimulus	6443	728	402.67	< 1e-30
GO:0006950	response to stress	3913	486	244.55	< 1e-30
GO:0016072	rRNA metabolic process	314	87	19.62	< 1e-30
GO:0006364	rRNA processing	313	87	19.56	< 1e-30
GO:0044711	single-organism biosynthetic process	3150	395	196.87	< 1e-30
GO:0044763	single-organism cellular process	7751	733	484.42	< 1e-30
GO:1902578	single-organism localization	2720	323	169.99	< 1e-30
GO:0044802	single-organism membrane organization	568	136	35.5	< 1e-30
GO:0044710	single-organism metabolic process	5355	560	334.67	< 1e-30
GO:0044699	single-organism process	10206	927	637.85	< 1e-30
GO:0044765	single-organism transport	2704	321	168.99	< 1e-30
GO:0044281	small molecule metabolic process	2905	340	181.55	< 1e-30
GO:0071822	protein complex subunit organization	745	99	46.56	7.2e-13
GO:0033993	response to lipid	843	108	52.69	6.7e-13
GO:0016310	phosphorylation	943	117	58.93	6.3e-13
GO:0051246	regulation of protein metabolic process	284	53	17.75	6.1e-13
GO:0055086	nucleobase-containing small molecule met...	775	102	48.44	5.8e-13
GO:0044093	positive regulation of molecular functio...	122	33	7.62	3.8e-13
GO:0048585	negative regulation of response to stimu...	369	63	23.06	2.8e-13
GO:0006820	anion transport	584	85	36.5	2.3e-13
GO:0043085	positive regulation of catalytic activit...	120	33	7.5	2.3e-13
GO:0051171	regulation of nitrogen compound metaboli...	2166	219	135.37	2.1e-13
GO:0006139	nucleobase-containing compound metabolic...	4228	372	264.24	1.8e-13
GO:0051252	regulation of RNA metabolic process	1984	205	123.99	1.8e-13
GO:0097305	response to alcohol	728	99	45.5	1.8e-13
GO:2000112	regulation of cellular macromolecule bio...	2092	214	130.74	1.3e-13
GO:0010556	regulation of macromolecule biosynthetic...	2092	214	130.74	1.3e-13
GO:0043900	regulation of multi-organism process	146	37	9.12	1.3e-13
GO:1903506	regulation of nucleic acid-templated tra...	1974	205	123.37	1.1e-13
GO:2001141	regulation of RNA biosynthetic process	1974	205	123.37	1.1e-13
GO:0006355	regulation of transcription, DNA-templat...	1974	205	123.37	1.1e-13
GO:0006970	response to osmotic stress	841	110	52.56	1e-13
GO:0042594	response to starvation	343	61	21.44	1e-13
GO:0019252	starch biosynthetic process	190	43	11.87	1e-13
GO:0006468	protein phosphorylation	716	99	44.75	6.2e-14
GO:0030001	metal ion transport	540	82	33.75	6.1e-14
GO:0060255	regulation of macromolecule metabolic pr...	2475	245	154.68	5.9e-14
GO:0031667	response to nutrient levels	366	64	22.87	5.7e-14
GO:0044237	cellular metabolic process	9460	725	591.22	5.4e-14
GO:0048878	chemical homeostasis	285	55	17.81	5.3e-14
GO:0065003	macromolecular complex assembly	693	97	43.31	5.3e-14
GO:0010155	regulation of proton transport	77	27	4.81	5.1e-14
GO:0015698	inorganic anion transport	259	52	16.19	5e-14
GO:0019219	regulation of nucleobase-containing comp...	2094	216	130.87	4.1e-14
GO:0006753	nucleoside phosphate metabolic process	732	101	45.75	3.9e-14
GO:0022607	cellular component assembly	894	116	55.87	3.7e-14
GO:0009267	cellular response to starvation	335	61	20.94	3.5e-14
GO:0031326	regulation of cellular biosynthetic proc...	2141	220	133.81	3.4e-14
GO:0009117	nucleotide metabolic process	729	101	45.56	3e-14
GO:0009737	response to abscisic acid	621	91	38.81	2.2e-14
GO:0031669	cellular response to nutrient levels	349	63	21.81	2e-14
GO:0009891	positive regulation of biosynthetic proc...	588	88	36.75	1.7e-14
GO:0006461	protein complex assembly	670	96	41.87	1.7e-14
GO:0009651	response to salt stress	786	107	49.12	1.6e-14
GO:0016070	RNA metabolic process	3198	302	199.87	1.5e-14
GO:0072511	divalent inorganic cation transport	211	47	13.19	1.4e-14
GO:0042537	benzene-containing compound metabolic pr...	259	53	16.19	1.2e-14
GO:0044249	cellular biosynthetic process	6339	524	396.17	1.2e-14
GO:0005982	starch metabolic process	233	50	14.56	9.8e-15
GO:0070838	divalent metal ion transport	209	47	13.06	9.6e-15
GO:0010016	shoot system morphogenesis	474	77	29.62	9.6e-15
GO:0090407	organophosphate biosynthetic process	745	104	46.56	7.4e-15
GO:1901615	organic hydroxy compound metabolic proce...	765	106	47.81	6.6e-15
GO:0071840	cellular component organization or bioge...	3784	347	236.49	5.2e-15
GO:0055080	cation homeostasis	213	48	13.31	4.6e-15
GO:0070271	protein complex biogenesis	674	98	42.12	3.4e-15
GO:0048518	positive regulation of biological proces...	1082	136	67.62	2.5e-15
GO:0050801	ion homeostasis	241	52	15.06	2.3e-15
GO:0023052	signaling	1677	187	104.81	2e-15
GO:0044700	single organism signaling	1675	187	104.68	1.7e-15
GO:0030003	cellular cation homeostasis	170	43	10.62	1.5e-15
GO:0071310	cellular response to organic substance	1232	151	77	5.6e-16
GO:0009991	response to extracellular stimulus	404	72	25.25	5.3e-16
GO:0010103	stomatal complex morphogenesis	149	41	9.31	2.8e-16
GO:0071496	cellular response to external stimulus	387	71	24.19	1.8e-16
GO:0009266	response to temperature stimulus	959	128	59.93	1.7e-16
GO:0006873	cellular ion homeostasis	182	46	11.37	1.6e-16
GO:0016043	cellular component organization	3331	320	208.18	1.5e-16
GO:0031668	cellular response to extracellular stimu...	386	71	24.12	1.5e-16
GO:0018130	heterocycle biosynthetic process	2812	281	175.74	1.3e-16
GO:0009414	response to water deprivation	419	75	26.19	1e-16
GO:0009415	response to water	427	76	26.69	8.7e-17
GO:0019725	cellular homeostasis	208	50	13	7.4e-17
GO:0031399	regulation of protein modification proce...	208	50	13	7.4e-17
GO:0016311	dephosphorylation	207	50	12.94	5.9e-17
GO:1901701	cellular response to oxygen-containing c...	881	122	55.06	5.4e-17
GO:0055082	cellular chemical homeostasis	191	48	11.94	4.5e-17
GO:0014070	response to organic cyclic compound	868	121	54.25	4.4e-17
GO:0019220	regulation of phosphate metabolic proces...	198	49	12.37	4.2e-17
GO:0051174	regulation of phosphorus metabolic proce...	198	49	12.37	4.2e-17
GO:0007165	signal transduction	1582	186	98.87	1.1e-17
GO:0051188	cofactor biosynthetic process	258	58	16.12	7.2e-18
GO:0051640	organelle localization	155	44	9.69	6.3e-18
GO:0046483	heterocycle metabolic process	4633	423	289.55	1.9e-18
GO:0051606	detection of stimulus	144	43	9	1.8e-18
GO:1901617	organic hydroxy compound biosynthetic pr...	583	96	36.44	1.7e-18
GO:0071704	organic substance metabolic process	9886	775	617.85	1.5e-18
GO:0006470	protein dephosphorylation	182	49	11.37	9.6e-19
GO:0044255	cellular lipid metabolic process	1178	154	73.62	7.5e-19
GO:0009889	regulation of biosynthetic process	2252	245	140.74	7.1e-19
GO:0080167	response to karrikin	128	41	8	6.5e-19
GO:0009595	detection of biotic stimulus	104	37	6.5	6.1e-19
GO:0051704	multi-organism process	2023	227	126.43	4.6e-19
GO:0023014	signal transduction by protein phosphory...	221	55	13.81	3.8e-19
GO:0019693	ribose phosphate metabolic process	551	94	34.44	3.4e-19
GO:0006629	lipid metabolic process	1386	175	86.62	9e-20
GO:0022900	electron transport chain	99	37	6.19	8.6e-20
GO:0010035	response to inorganic substance	1377	175	86.06	4.5e-20
GO:0009069	serine family amino acid metabolic proce...	255	61	15.94	3.7e-20
GO:0080090	regulation of primary metabolic process	2423	263	151.43	3.5e-20
GO:0009893	positive regulation of metabolic process	717	114	44.81	1.5e-20
GO:0006812	cation transport	773	120	48.31	1e-20
GO:0009070	serine family amino acid biosynthetic pr...	209	56	13.06	4e-21
GO:0071495	cellular response to endogenous stimulus	823	126	51.44	3.5e-21
GO:1901360	organic cyclic compound metabolic proces...	5118	469	319.86	3e-21
GO:0006534	cysteine metabolic process	207	56	12.94	2.4e-21
GO:0019344	cysteine biosynthetic process	205	56	12.81	1.5e-21
GO:0006778	porphyrin-containing compound metabolic ...	219	58	13.69	1.5e-21
GO:0048583	regulation of response to stimulus	734	118	45.87	1.2e-21
GO:0070887	cellular response to chemical stimulus	1352	177	84.5	1.1e-21
GO:0009743	response to carbohydrate	404	82	25.25	1.1e-21
GO:0006725	cellular aromatic compound metabolic pro...	4902	456	306.36	7.2e-22
GO:0008152	metabolic process	10472	827	654.47	5.8e-22
GO:0009409	response to cold	631	108	39.44	5e-22
GO:0031323	regulation of cellular metabolic process	2449	271	153.06	4.9e-22
GO:1901362	organic cyclic compound biosynthetic pro...	3272	336	204.49	4.2e-22
GO:0006644	phospholipid metabolic process	410	84	25.62	1.7e-22
GO:0050794	regulation of cellular process	4063	398	253.93	9.8e-23
GO:0009987	cellular process	11790	912	736.84	5.4e-23
GO:0019438	aromatic compound biosynthetic process	3039	321	189.93	5.2e-23
GO:0009668	plastid membrane organization	198	57	12.37	3.7e-23
GO:0035303	regulation of dephosphorylation	141	48	8.81	3.3e-23
GO:0035304	regulation of protein dephosphorylation	141	48	8.81	3.3e-23
GO:0019637	organophosphate metabolic process	1132	161	70.75	1.9e-23
GO:0006720	isoprenoid metabolic process	497	96	31.06	1.5e-23
GO:0008610	lipid biosynthetic process	1004	149	62.75	1.4e-23
GO:0008654	phospholipid biosynthetic process	387	83	24.19	1.3e-23
GO:0051656	establishment of organelle localization	108	43	6.75	4.5e-24
GO:0006732	coenzyme metabolic process	568	105	35.5	4.1e-24
GO:0044283	small molecule biosynthetic process	1492	196	93.25	3.2e-24
GO:0080134	regulation of response to stress	571	106	35.69	1.8e-24
GO:0051644	plastid localization	105	43	6.56	1.2e-24
GO:0008299	isoprenoid biosynthetic process	472	95	29.5	1.1e-24
GO:0072330	monocarboxylic acid biosynthetic process	583	108	36.44	7.5e-25
GO:0051667	establishment of plastid localization	104	43	6.5	7.2e-25
GO:0009058	biosynthetic process	6879	606	429.92	6.2e-25
GO:0080135	regulation of cellular response to stres...	385	85	24.06	4.7e-25
GO:0034285	response to disaccharide	212	62	13.25	1.7e-25
GO:0090150	establishment of protein localization to...	379	85	23.69	1.5e-25
GO:0072657	protein localization to membrane	379	85	23.69	1.5e-25
GO:0006090	pyruvate metabolic process	418	90	26.12	1.2e-25
GO:0009744	response to sucrose	210	62	13.12	9.7e-26
GO:0006612	protein targeting to membrane	376	85	23.5	8.4e-26
GO:1901576	organic substance biosynthetic process	6647	594	415.42	6.3e-26
GO:0007154	cell communication	2026	249	126.62	1.4e-26
GO:0035556	intracellular signal transduction	495	101	30.94	1.1e-26
GO:0046394	carboxylic acid biosynthetic process	1024	158	64	7.9e-27
GO:0016053	organic acid biosynthetic process	1024	158	64	7.9e-27
GO:0034660	ncRNA metabolic process	427	93	26.69	7.6e-27
GO:0022613	ribonucleoprotein complex biogenesis	416	92	26	4.3e-27
GO:0019222	regulation of metabolic process	2905	324	181.55	2.3e-27
GO:0042254	ribosome biogenesis	410	92	25.62	1.4e-27
GO:0006810	transport	2997	332	187.3	1.4e-27
GO:0033554	cellular response to stress	1399	197	87.43	3.6e-28
GO:0006733	oxidoreduction coenzyme metabolic proces...	426	95	26.62	3.1e-28
GO:0006811	ion transport	1119	172	69.93	5.2e-29
GO:0019752	carboxylic acid metabolic process	1866	242	116.62	2.9e-29
GO:0032787	monocarboxylic acid metabolic process	1339	194	83.68	2.5e-29
GO:0034470	ncRNA processing	348	87	21.75	9.5e-30
GO:0072524	pyridine-containing compound metabolic p...	383	92	23.94	5.7e-30
GO:0051186	cofactor metabolic process	715	132	44.69	4.4e-30
GO:0051716	cellular response to stimulus	2707	317	169.18	1.6e-30
GO:0019362	pyridine nucleotide metabolic process	376	92	23.5	1.2e-30

## Sheet: WTvsKO_II_GO_down
Supplemental Dataset 1f. GO term enrichment. Gene Ontology terms were tested for enrichment by Fishers Exact Test
among the genes with lower transcriptional abundance in WT over KO in phase II.
GO.ID	Term-defense+hormones	Annotated	Significant	Expected	classicFisher
GO:0009738	abscisic acid-activated signaling pathwa...	253	26	7.84	9.9e-08
GO:0071215	cellular response to abscisic acid stimu...	268	27	8.31	8.5e-08
GO:0009737	response to abscisic acid	621	46	19.25	5.1e-08
GO:0009607	response to biotic stimulus	1440	83	44.64	3.3e-08
GO:0043207	response to external biotic stimulus	1439	83	44.61	3.2e-08
GO:0009611	response to wounding	335	32	10.39	2e-08
GO:0009753	response to jasmonic acid	474	40	14.69	1.2e-08
GO:0009694	jasmonic acid metabolic process	160	22	4.96	5.1e-09
GO:0009725	response to hormone	1722	99	53.38	1.4e-09
GO.ID	Term-defense+flavonoids	Annotated	Significant	Expected	classicFisher
GO:0019748	secondary metabolic process	635	52	19.69	2.1e-10
GO:0090487	secondary metabolite catabolic process	211	29	6.54	1.9e-11
GO.ID	Term	Annotated	Significant	Expected	classicFisher
GO:0071310	cellular response to organic substance	1232	73	38.19	8.1e-08
GO:0071229	cellular response to acid chemical	707	50	21.92	5.8e-08
GO:0070887	cellular response to chemical stimulus	1352	79	41.91	4.1e-08
GO:0051707	response to other organism	1439	83	44.61	3.2e-08
GO:0009719	response to endogenous stimulus	1938	107	60.08	2.7e-09
GO:0009404	toxin metabolic process	223	29	6.91	7.4e-11
GO:0009407	toxin catabolic process	211	29	6.54	1.9e-11
GO:0050896	response to stimulus	6443	283	199.74	3.8e-12
GO:1901700	response to oxygen-containing compound	2366	134	73.35	2.5e-12
GO:0010033	response to organic substance	2860	159	88.66	5.6e-14
GO:0001101	response to acid chemical	1556	106	48.24	1e-14
GO:0042221	response to chemical	3777	200	117.09	1.2e-15
GO:0014070	response to organic cyclic compound	868	77	26.91	8.3e-17
GO:0010583	response to cyclopentenone	148	33	4.59	2.7e-19

## Sheet: WTvsKO_III_GO_up
Supplemental Dataset 1g. GO term enrichment. Gene Ontology terms were tested for enrichment by Fishers Exact Test
among the genes with higher transcriptional abundance in WT over KO in phase III.
GO.ID	Term-development	Annotated	Significant	Expected	classicFisher
GO:0016043	cellular component organization	3331	195	74.45	< 1e-30
GO:0071840	cellular component organization or bioge...	3784	212	84.57	< 1e-30
GO:0000910	cytokinesis	212	47	4.74	< 1e-30
GO:0000911	cytokinesis by cell plate formation	204	47	4.56	< 1e-30
GO:0032506	cytokinetic process	204	47	4.56	< 1e-30
GO:0061640	cytoskeleton-dependent cytokinesis	212	47	4.74	< 1e-30
GO:0003006	developmental process involved in reprod...	2179	87	48.7	6.1e-08
GO:0009790	embryo development	591	37	13.21	2e-08
GO:0009793	embryo development ending in seed dorman...	576	37	12.87	1e-08
GO:0090626	plant epidermis morphogenesis	298	26	6.66	3.9e-09
GO:0048444	floral organ morphogenesis	233	23	5.21	3e-09
GO:0048563	post-embryonic organ morphogenesis	233	23	5.21	3e-09
GO:0048645	organ formation	230	23	5.14	2.3e-09
GO:0048437	floral organ development	606	40	13.54	1.2e-09
GO:0048438	floral whorl development	510	37	11.4	3.8e-10
GO:0048513	organ development	1791	82	40.03	3.3e-10
GO:0048646	anatomical structure formation involved ...	344	30	7.69	2.5e-10
GO:0009888	tissue development	1221	64	27.29	1.9e-10
GO:0090567	reproductive shoot system development	960	56	21.46	5.7e-11
GO:0009908	flower development	950	56	21.23	3.8e-11
GO:0048827	phyllome development	886	54	19.8	2.6e-11
GO:0048441	petal development	117	19	2.61	1.4e-11
GO:0048449	floral organ formation	174	23	3.89	8.3e-12
GO:0048608	reproductive structure development	1744	85	38.98	5.9e-12
GO:0061458	reproductive system development	1744	85	38.98	5.9e-12
GO:0010374	stomatal complex development	222	27	4.96	9.4e-13
GO:0070925	organelle assembly	54	15	1.21	5.5e-13
GO:0009887	organ morphogenesis	555	44	12.4	3.9e-13
GO:0010103	stomatal complex morphogenesis	149	23	3.33	3e-13
GO:0009653	anatomical structure morphogenesis	1813	91	40.52	1.7e-13
GO:0048446	petal morphogenesis	88	19	1.97	6.6e-14
GO:0010016	shoot system morphogenesis	474	43	10.59	6.9e-15
GO:0048464	flower calyx development	78	19	1.74	6.1e-15
GO:0048442	sepal development	78	19	1.74	6.1e-15
GO:0048451	petal formation	73	19	1.63	1.6e-15
GO:0048453	sepal formation	72	19	1.61	1.2e-15
GO:0048447	sepal morphogenesis	72	19	1.61	1.2e-15
GO:0007010	cytoskeleton organization	490	47	10.95	4.1e-17
GO:0009791	post-embryonic development	2229	114	49.82	1.4e-17
GO:0032502	developmental process	4122	172	92.12	5.8e-18
GO:0048856	anatomical structure development	3714	162	83.01	1.3e-18
GO:0009886	post-embryonic morphogenesis	517	51	11.55	5.1e-19
GO:0007275	multicellular organismal development	3568	159	79.74	4e-19
GO:0008283	cell proliferation	266	38	5.94	7.1e-20
GO:0048731	system development	2777	139	62.06	6.9e-21
GO:0048367	shoot system development	1428	94	31.91	1.4e-21
GO.ID	Term-cell cycle	Annotated	Significant	Expected	classicFisher
GO:1903047	mitotic cell cycle process	275	52	6.15	< 1e-30
GO:0000281	mitotic cytokinesis	210	47	4.69	< 1e-30
GO:1902410	mitotic cytokinetic process	204	47	4.56	< 1e-30
GO:0010564	regulation of cell cycle process	139	19	3.11	3.1e-10
GO:0007346	regulation of mitotic cell cycle	103	19	2.3	1.3e-12
GO:0044770	cell cycle phase transition	72	17	1.61	2.9e-13
GO:0044772	mitotic cell cycle phase transition	72	17	1.61	2.9e-13
GO:0007051	spindle organization	49	15	1.1	1.1e-13
GO:1901987	regulation of cell cycle phase transitio...	68	17	1.52	1e-13
GO:1901990	regulation of mitotic cell cycle phase t...	68	17	1.52	1e-13
GO:0044839	cell cycle G2/M phase transition	65	17	1.45	4.6e-14
GO:0000086	G2/M transition of mitotic cell cycle	65	17	1.45	4.6e-14
GO:0051225	spindle assembly	46	15	1.03	3.8e-14
GO:1902749	regulation of cell cycle G2/M phase tran...	64	17	1.43	3.5e-14
GO:0010389	regulation of G2/M transition of mitotic...	64	17	1.43	3.5e-14
GO:0051726	regulation of cell cycle	292	34	6.53	3.7e-15
GO:0022402	cell cycle process	581	62	12.98	8.7e-25
GO:0000278	mitotic cell cycle	428	55	9.57	5.2e-26
GO:0000226	microtubule cytoskeleton organization	244	43	5.45	4.2e-26
GO:0007049	cell cycle	795	75	17.77	1.7e-26
GO:0051301	cell division	349	51	7.8	8.2e-27
GO:0007017	microtubule-based process	263	47	5.88	9.9e-29
GO.ID	Term-photosynthesis	Annotated	Significant	Expected	classicFisher
GO:0010027	thylakoid membrane organization	198	44	4.43	< 1e-30
GO:0000096	sulfur amino acid metabolic process	337	26	7.53	4.9e-08
GO:0016116	carotenoid metabolic process	106	15	2.37	1.4e-08
GO:0016108	tetraterpenoid metabolic process	106	15	2.37	1.4e-08
GO:0044272	sulfur compound biosynthetic process	479	33	10.71	1.3e-08
GO:0016117	carotenoid biosynthetic process	101	15	2.26	7.2e-09
GO:0016109	tetraterpenoid biosynthetic process	101	15	2.26	7.2e-09
GO:0006790	sulfur compound metabolic process	629	40	14.06	3.4e-09
GO:0019684	photosynthesis, light reaction	317	31	7.08	6.6e-12
GO:0006778	porphyrin-containing compound metabolic ...	219	28	4.89	1e-13
GO:0033013	tetrapyrrole metabolic process	220	29	4.92	1.6e-14
GO:0042440	pigment metabolic process	349	37	7.8	4.5e-15
GO:0015994	chlorophyll metabolic process	189	28	4.22	2.2e-15
GO:0006779	porphyrin-containing compound biosynthet...	151	26	3.37	5.4e-16
GO:0015979	photosynthesis	419	42	9.36	4.4e-16
GO:0019750	chloroplast localization	105	23	2.35	1.1e-16
GO:0033014	tetrapyrrole biosynthetic process	154	27	3.44	9.1e-17
GO:0009902	chloroplast relocation	104	23	2.32	8.4e-17
GO:0046148	pigment biosynthetic process	270	36	6.03	6.9e-18
GO:0015995	chlorophyll biosynthetic process	125	26	2.79	4.1e-18
GO:0009658	chloroplast organization	237	45	5.3	1e-28
GO.ID	Term-DNA modification and expression	Annotated	Significant	Expected	classicFisher
GO:0016556	mRNA modification	115	15	2.57	4.3e-08
GO:0006270	DNA replication initiation	65	12	1.45	1.9e-08
GO:0031048	chromatin silencing by small RNA	118	16	2.64	8.7e-09
GO:0072524	pyridine-containing compound metabolic p...	383	30	8.56	3.2e-09
GO:0019362	pyridine nucleotide metabolic process	376	30	8.4	2.1e-09
GO:0010608	posttranscriptional regulation of gene e...	333	29	7.44	5.1e-10
GO:0006261	DNA-dependent DNA replication	252	26	5.63	1e-10
GO:0051252	regulation of RNA metabolic process	1984	90	44.34	6e-11
GO:1903506	regulation of nucleic acid-templated tra...	1974	90	44.12	4.6e-11
GO:0006355	regulation of transcription, DNA-templat...	1974	90	44.12	4.6e-11
GO:2001141	regulation of RNA biosynthetic process	1974	90	44.12	4.6e-11
GO:0051253	negative regulation of RNA metabolic pro...	399	34	8.92	2.9e-11
GO:1902679	negative regulation of RNA biosynthetic ...	398	34	8.9	2.7e-11
GO:0045935	positive regulation of nucleobase-contai...	464	37	10.37	2.6e-11
GO:0032774	RNA biosynthetic process	2190	98	48.95	1.5e-11
GO:0006351	transcription, DNA-templated	2189	98	48.92	1.4e-11
GO:1903508	positive regulation of nucleic acid-temp...	453	37	10.12	1.3e-11
GO:0045893	positive regulation of transcription, DN...	453	37	10.12	1.3e-11
GO:1902680	positive regulation of RNA biosynthetic ...	453	37	10.12	1.3e-11
GO:0051254	positive regulation of RNA metabolic pro...	453	37	10.12	1.3e-11
GO:0006346	methylation-dependent chromatin silencin...	120	21	2.68	2.6e-13
GO:0031047	gene silencing by RNA	375	36	8.38	2.2e-13
GO:0006304	DNA modification	188	26	4.2	1.2e-13
GO:0044728	DNA methylation or demethylation	187	26	4.18	1.1e-13
GO:0006305	DNA alkylation	185	26	4.13	8.2e-14
GO:0006306	DNA methylation	185	26	4.13	8.2e-14
GO:0019219	regulation of nucleobase-containing comp...	2094	101	46.8	6.9e-14
GO:0006259	DNA metabolic process	734	53	16.4	5.8e-14
GO:0016572	histone phosphorylation	62	17	1.39	1.9e-14
GO:0051052	regulation of DNA metabolic process	201	29	4.49	1.4e-15
GO:0006396	RNA processing	880	62	19.67	1.1e-15
GO:0006342	chromatin silencing	243	32	5.43	7.1e-16
GO:0010468	regulation of gene expression	2293	113	51.25	3.1e-16
GO:0051276	chromosome organization	705	56	15.76	1.7e-16
GO:0006260	DNA replication	314	37	7.02	1.5e-16
GO:0034470	ncRNA processing	348	39	7.78	1.2e-16
GO:0016571	histone methylation	290	36	6.48	7.1e-17
GO:0042793	transcription from plastid promoter	72	20	1.61	7.1e-17
GO:0010467	gene expression	4194	172	93.73	3.3e-17
GO:0016072	rRNA metabolic process	314	38	7.02	2.3e-17
GO:0006364	rRNA processing	313	38	7	2e-17
GO:0034968	histone lysine methylation	236	34	5.27	5.1e-18
GO:0006275	regulation of DNA replication	138	27	3.08	4.9e-18
GO:0006325	chromatin organization	507	50	11.33	1.2e-18
GO:0040029	regulation of gene expression, epigeneti...	512	51	11.44	3.4e-19
GO:0016458	gene silencing	453	48	10.12	3.1e-19
GO:0051567	histone H3-K9 methylation	183	32	4.09	1.3e-19
GO:0061647	histone H3-K9 modification	183	32	4.09	1.3e-19
GO:0016570	histone modification	358	45	8	4.8e-21
GO:0016568	chromatin modification	439	50	9.81	2.3e-21
GO:0016070	RNA metabolic process	3198	154	71.47	1e-21
GO:0034660	ncRNA metabolic process	427	51	9.54	1e-22
GO.ID	Term-protein modification	Annotated	Significant	Expected	classicFisher
GO:0070271	protein complex biogenesis	674	41	15.06	7.7e-09
GO:0006461	protein complex assembly	670	41	14.97	6.5e-09
GO:0006464	cellular protein modification process	1819	80	40.65	3.6e-09
GO:0036211	protein modification process	1819	80	40.65	3.6e-09
GO:0008213	protein alkylation	293	36	6.55	9.9e-17
GO:0006479	protein methylation	293	36	6.55	9.9e-17
GO:0072598	protein localization to chloroplast	71	26	1.59	4.4e-25
GO:0045036	protein targeting to chloroplast	71	26	1.59	4.4e-25
GO.ID	Term	Annotated	Significant	Expected	classicFisher
GO:0006081	cellular aldehyde metabolic process	433	73	9.68	< 1e-30
GO:0019682	glyceraldehyde-3-phosphate metabolic pro...	336	68	7.51	< 1e-30
GO:0019288	isopentenyl diphosphate biosynthetic pro...	230	59	5.14	< 1e-30
GO:0009240	isopentenyl diphosphate biosynthetic pro...	234	59	5.23	< 1e-30
GO:0046490	isopentenyl diphosphate metabolic proces...	234	59	5.23	< 1e-30
GO:0008299	isoprenoid biosynthetic process	472	64	10.55	< 1e-30
GO:0006720	isoprenoid metabolic process	497	65	11.11	< 1e-30
GO:0006996	organelle organization	1997	159	44.63	< 1e-30
GO:0008654	phospholipid biosynthetic process	387	60	8.65	< 1e-30
GO:0006644	phospholipid metabolic process	410	60	9.16	< 1e-30
GO:0009668	plastid membrane organization	198	44	4.43	< 1e-30
GO:0009657	plastid organization	398	73	8.9	< 1e-30
GO:0006090	pyruvate metabolic process	418	63	9.34	< 1e-30
GO:0044763	single-organism cellular process	7751	307	173.23	< 1e-30
GO:0044710	single-organism metabolic process	5355	247	119.68	< 1e-30
GO:1902589	single-organism organelle organization	1110	101	24.81	< 1e-30
GO:0044699	single-organism process	10206	360	228.1	< 1e-30
GO:0000023	maltose metabolic process	152	17	3.4	5.6e-08
GO:1901566	organonitrogen compound biosynthetic pro...	2196	88	49.08	4.2e-08
GO:0022414	reproductive process	2251	90	50.31	3.2e-08
GO:0048518	positive regulation of biological proces...	1082	54	24.18	3.1e-08
GO:0014070	response to organic cyclic compound	868	47	19.4	2.3e-08
GO:0009069	serine family amino acid metabolic proce...	255	23	5.7	1.7e-08
GO:0009072	aromatic amino acid family metabolic pro...	232	22	5.19	1.4e-08
GO:0051641	cellular localization	1486	68	33.21	1.4e-08
GO:0051649	establishment of localization in cell	1389	65	31.04	1.3e-08
GO:0009070	serine family amino acid biosynthetic pr...	209	21	4.67	1.1e-08
GO:0019252	starch biosynthetic process	190	20	4.25	1.1e-08
GO:0006534	cysteine metabolic process	207	21	4.63	9e-09
GO:0098542	defense response to other organism	1043	54	23.31	8.9e-09
GO:0019344	cysteine biosynthetic process	205	21	4.58	7.6e-09
GO:0006091	generation of precursor metabolites and ...	615	39	13.74	5.9e-09
GO:0050794	regulation of cellular process	4063	143	90.81	4.9e-09
GO:1901564	organonitrogen compound metabolic proces...	2778	108	62.09	4.2e-09
GO:0031324	negative regulation of cellular metaboli...	503	35	11.24	3.5e-09
GO:0005982	starch metabolic process	233	23	5.21	3e-09
GO:0065003	macromolecular complex assembly	693	43	15.49	1.8e-09
GO:0009891	positive regulation of biosynthetic proc...	588	39	13.14	1.7e-09
GO:0046496	nicotinamide nucleotide metabolic proces...	372	30	8.31	1.6e-09
GO:0009893	positive regulation of metabolic process	717	44	16.02	1.6e-09
GO:0044267	cellular protein metabolic process	3691	135	82.49	1.4e-09
GO:0046471	phosphatidylglycerol metabolic process	64	13	1.43	1.4e-09
GO:0006655	phosphatidylglycerol biosynthetic proces...	63	13	1.41	1.1e-09
GO:0034654	nucleobase-containing compound biosynthe...	2463	101	55.05	9.4e-10
GO:0048522	positive regulation of cellular process	768	47	17.16	4.8e-10
GO:0044283	small molecule biosynthetic process	1492	73	33.35	2e-10
GO:0048519	negative regulation of biological proces...	1247	65	27.87	1.7e-10
GO:0031327	negative regulation of cellular biosynth...	423	34	9.45	1.4e-10
GO:0051172	negative regulation of nitrogen compound...	423	34	9.45	1.4e-10
GO:0008652	cellular amino acid biosynthetic process	464	36	10.37	1.1e-10
GO:2000113	negative regulation of cellular macromol...	413	34	9.23	7.3e-11
GO:0010558	negative regulation of macromolecule bio...	413	34	9.23	7.3e-11
GO:0045934	negative regulation of nucleobase-contai...	411	34	9.19	6.4e-11
GO:0044702	single organism reproductive process	1922	88	42.96	6.4e-11
GO:0009890	negative regulation of biosynthetic proc...	427	35	9.54	4.3e-11
GO:0006733	oxidoreduction coenzyme metabolic proces...	426	35	9.52	4e-11
GO:0009073	aromatic amino acid family biosynthetic ...	94	17	2.1	2.8e-11
GO:1903507	negative regulation of nucleic acid-temp...	398	34	8.9	2.7e-11
GO:0045892	negative regulation of transcription, DN...	398	34	8.9	2.7e-11
GO:0031328	positive regulation of cellular biosynth...	486	38	10.86	2.5e-11
GO:0031325	positive regulation of cellular metaboli...	507	39	11.33	2.2e-11
GO:0051173	positive regulation of nitrogen compound...	483	38	10.79	2.1e-11
GO:0010557	positive regulation of macromolecule bio...	479	38	10.71	1.6e-11
GO:0048465	corolla development	117	19	2.61	1.4e-11
GO:0097659	nucleic acid-templated transcription	2189	98	48.92	1.4e-11
GO:0010604	positive regulation of macromolecule met...	498	39	11.13	1.3e-11
GO:0010628	positive regulation of gene expression	473	38	10.57	1.1e-11
GO:0044271	cellular nitrogen compound biosynthetic ...	3908	148	87.34	1e-11
GO:0043412	macromolecule modification	2230	100	49.84	7.7e-12
GO:0043414	macromolecule methylation	526	41	11.76	4.4e-12
GO:0032259	methylation	526	41	11.76	4.4e-12
GO:0006732	coenzyme metabolic process	568	43	12.69	3.4e-12
GO:0080090	regulation of primary metabolic process	2423	107	54.15	3e-12
GO:0009889	regulation of biosynthetic process	2252	103	50.33	1e-12
GO:0046394	carboxylic acid biosynthetic process	1024	62	22.89	9.7e-13
GO:0016053	organic acid biosynthetic process	1024	62	22.89	9.7e-13
GO:0031326	regulation of cellular biosynthetic proc...	2141	100	47.85	6.8e-13
GO:0051171	regulation of nitrogen compound metaboli...	2166	101	48.41	5.6e-13
GO:0009892	negative regulation of metabolic process	725	51	16.2	4.9e-13
GO:0010605	negative regulation of macromolecule met...	692	50	15.47	3.1e-13
GO:2000112	regulation of cellular macromolecule bio...	2092	100	46.75	1.7e-13
GO:0010556	regulation of macromolecule biosynthetic...	2092	100	46.75	1.7e-13
GO:0034645	cellular macromolecule biosynthetic proc...	4274	164	95.52	1.3e-13
GO:0006739	NADP metabolic process	186	26	4.16	9.3e-14
GO:0051156	glucose 6-phosphate metabolic process	182	26	4.07	5.5e-14
GO:0006098	pentose-phosphate shunt	182	26	4.07	5.5e-14
GO:0018130	heterocycle biosynthetic process	2812	124	62.85	3.2e-14
GO:0051188	cofactor biosynthetic process	258	31	5.77	2.6e-14
GO:0018193	peptidyl-amino acid modification	408	39	9.12	2.4e-14
GO:0018205	peptidyl-lysine modification	347	36	7.76	2.1e-14
GO:0009059	macromolecule biosynthetic process	4370	169	97.67	2e-14
GO:0031323	regulation of cellular metabolic process	2449	114	54.73	1.3e-14
GO:0051640	organelle localization	155	25	3.46	9.6e-15
GO:0016226	iron-sulfur cluster assembly	99	21	2.21	4.6e-15
GO:0031163	metallo-sulfur cluster assembly	99	21	2.21	4.6e-15
GO:0010629	negative regulation of gene expression	619	50	13.83	4.1e-15
GO:0065007	biological regulation	5339	197	119.32	4e-15
GO:0045814	negative regulation of gene expression, ...	248	32	5.54	1.3e-15
GO:0050789	regulation of biological process	4838	187	108.13	3e-16
GO:0051656	establishment of organelle localization	108	23	2.41	2e-16
GO:0044238	primary metabolic process	9033	292	201.88	1.3e-16
GO:1901362	organic cyclic compound biosynthetic pro...	3272	144	73.13	1.2e-16
GO:0051644	plastid localization	105	23	2.35	1.1e-16
GO:0032501	multicellular organismal process	3845	161	85.93	8.9e-17
GO:0051667	establishment of plastid localization	104	23	2.32	8.4e-17
GO:0019438	aromatic compound biosynthetic process	3039	138	67.92	5.2e-17
GO:0044249	cellular biosynthetic process	6339	229	141.67	3.2e-17
GO:1901135	carbohydrate derivative metabolic proces...	1234	79	27.58	2e-17
GO:0009058	biosynthetic process	6879	244	153.74	9.9e-18
GO:0044767	single-organism developmental process	4027	169	90	7.6e-18
GO:0018022	peptidyl-lysine methylation	237	34	5.3	5.8e-18
GO:0022607	cellular component assembly	894	67	19.98	2.8e-18
GO:0060255	regulation of macromolecule metabolic pr...	2475	124	55.31	1.7e-18
GO:0061024	membrane organization	571	53	12.76	1.5e-18
GO:0006629	lipid metabolic process	1386	87	30.98	1.2e-18
GO:0044707	single-multicellular organism process	3607	159	80.61	1.2e-18
GO:0044802	single-organism membrane organization	568	53	12.69	1.2e-18
GO:0051186	cofactor metabolic process	715	60	15.98	9.3e-19
GO:0044281	small molecule metabolic process	2905	139	64.92	4e-19
GO:0044255	cellular lipid metabolic process	1178	80	26.33	3.7e-19
GO:0071704	organic substance metabolic process	9886	319	220.95	2.7e-19
GO:1901576	organic substance biosynthetic process	6647	243	148.56	2e-19
GO:0043170	macromolecule metabolic process	7316	260	163.51	1.4e-19
GO:0043933	macromolecular complex subunit organizat...	1192	82	26.64	5.6e-20
GO:0019222	regulation of metabolic process	2905	141	64.92	5.5e-20
GO:0019637	organophosphate metabolic process	1132	80	25.3	3.4e-20
GO:0008152	metabolic process	10472	335	234.04	1.9e-20
GO:0044260	cellular macromolecule metabolic process	6830	251	152.65	1.1e-20
GO:0022613	ribonucleoprotein complex biogenesis	416	48	9.3	8.8e-21
GO:0042254	ribosome biogenesis	410	48	9.16	4.7e-21
GO:0090407	organophosphate biosynthetic process	745	65	16.65	3.7e-21
GO:0016569	covalent chromatin modification	408	49	9.12	5.9e-22
GO:0008610	lipid biosynthetic process	1004	78	22.44	3.5e-22
GO:0044237	cellular metabolic process	9460	320	211.43	2.8e-23
GO:0044085	cellular component biogenesis	1497	100	33.46	1.8e-23
GO:0006796	phosphate-containing compound metabolic ...	1898	115	42.42	1.4e-23
GO:0006082	organic acid metabolic process	1969	118	44.01	8e-24
GO:0043436	oxoacid metabolic process	1968	118	43.98	7.7e-24
GO:0009987	cellular process	11790	372	263.5	3.1e-24
GO:0006807	nitrogen compound metabolic process	5978	239	133.6	1.6e-24
GO:0044711	single-organism biosynthetic process	3150	159	70.4	1.1e-24
GO:0019752	carboxylic acid metabolic process	1866	116	41.7	9.8e-25
GO:0032787	monocarboxylic acid metabolic process	1339	96	29.93	9.4e-25
GO:0006793	phosphorus metabolic process	1967	120	43.96	6.3e-25
GO:0072596	establishment of protein localization to...	71	26	1.59	4.4e-25
GO:0034641	cellular nitrogen compound metabolic pro...	5605	231	125.27	2.6e-25
GO:0090304	nucleic acid metabolic process	3677	180	82.18	6e-27
GO:0006139	nucleobase-containing compound metabolic...	4228	198	94.49	1.1e-27
GO:0046483	heterocycle metabolic process	4633	212	103.54	8.9e-29
GO:1901360	organic cyclic compound metabolic proces...	5118	229	114.38	2.4e-30
GO:0006725	cellular aromatic compound metabolic pro...	4902	223	109.56	2.3e-30

## Sheet: WTvsKO_III_GO_down
Supplemental Dataset 1h. GO term enrichment. Gene Ontology terms were tested for enrichment by Fishers Exact Test
among the genes with lower transcriptional abundance in WT over KO in phase III.
GO.ID	Term-defense-hormones-flavonoids	Annotated	Significant	Expected	classicFisher
GO:0006952	defense response	1606	61	30.03	9.4e-08
GO:0042435	indole-containing compound biosynthetic ...	133	15	2.49	3e-08
GO:0071395	cellular response to jasmonic acid stimu...	286	22	5.35	2.5e-08
GO:0009867	jasmonic acid mediated signaling pathway	286	22	5.35	2.5e-08
GO:0009718	anthocyanin-containing compound biosynth...	63	11	1.18	2.2e-08
GO:0009812	flavonoid metabolic process	247	21	4.62	9.3e-09
GO:0009813	flavonoid biosynthetic process	220	20	4.11	6.7e-09
GO:0042430	indole-containing compound metabolic pro...	147	17	2.75	2.5e-09
GO:0071495	cellular response to endogenous stimulus	823	44	15.39	4.3e-10
GO:0032870	cellular response to hormone stimulus	818	44	15.3	3.6e-10
GO:0051716	cellular response to stimulus	2707	96	50.62	3e-10
GO:0009755	hormone-mediated signaling pathway	779	43	14.57	2.6e-10
GO:0009620	response to fungus	509	34	9.52	1.7e-10
GO:0009737	response to abscisic acid	621	39	11.61	4.5e-11
GO:0009605	response to external stimulus	2109	85	39.44	7.1e-12
GO:0009628	response to abiotic stimulus	2799	110	52.34	1e-14
GO:0009695	jasmonic acid biosynthetic process	136	24	2.54	7.6e-17
GO:0009753	response to jasmonic acid	474	42	8.86	6.1e-17
GO:0009694	jasmonic acid metabolic process	160	26	2.99	3.2e-17
GO:0009611	response to wounding	335	38	6.26	5.1e-19
GO:0009725	response to hormone	1722	93	32.2	4.5e-21
GO:0009719	response to endogenous stimulus	1938	106	36.24	1.2e-24
GO:0006950	response to stress	3913	163	73.17	7.7e-26
GO.ID	Term	Annotated	Significant	Expected	classicFisher
GO:0000041	transition metal ion transport	233	19	4.36	9.2e-08
GO:0071310	cellular response to organic substance	1232	51	23.04	8.9e-08
GO:0031669	cellular response to nutrient levels	349	24	6.53	5.1e-08
GO:0044711	single-organism biosynthetic process	3150	100	58.9	4.2e-08
GO:0042594	response to starvation	343	24	6.41	3.6e-08
GO:1901701	cellular response to oxygen-containing c...	881	42	16.47	3.1e-08
GO:0031667	response to nutrient levels	366	25	6.84	3e-08
GO:0044281	small molecule metabolic process	2905	95	54.32	2.4e-08
GO:0009267	cellular response to starvation	335	24	6.26	2.3e-08
GO:0071396	cellular response to lipid	386	26	7.22	2.1e-08
GO:0071229	cellular response to acid chemical	707	37	13.22	2e-08
GO:0006082	organic acid metabolic process	1969	74	36.82	4.8e-09
GO:0043436	oxoacid metabolic process	1968	74	36.8	4.7e-09
GO:1901698	response to nitrogen compound	791	41	14.79	4.3e-09
GO:0015698	inorganic anion transport	259	22	4.84	4.2e-09
GO:0042538	hyperosmotic salinity response	161	18	3.01	1.4e-09
GO:0046394	carboxylic acid biosynthetic process	1024	50	19.15	5.8e-10
GO:0016053	organic acid biosynthetic process	1024	50	19.15	5.8e-10
GO:0006811	ion transport	1119	53	20.92	5e-10
GO:0006970	response to osmotic stress	841	45	15.73	2.6e-10
GO:0007154	cell communication	2026	81	37.89	3.8e-11
GO:0044283	small molecule biosynthetic process	1492	67	27.9	1.9e-11
GO:0097305	response to alcohol	728	44	13.61	8.4e-12
GO:0006820	anion transport	584	39	10.92	7.1e-12
GO:0072330	monocarboxylic acid biosynthetic process	583	39	10.9	6.7e-12
GO:0044699	single-organism process	10206	261	190.85	2.1e-12
GO:0033993	response to lipid	843	54	15.76	2.5e-15
GO:0010035	response to inorganic substance	1377	77	25.75	3.1e-18
GO:0010033	response to organic substance	2860	131	53.48	1.1e-23
GO:0009414	response to water deprivation	419	48	7.84	5.5e-24
GO:0009415	response to water	427	49	7.98	1.7e-24
