# Supplementary material for: The transcription factor WRKY22 is required during cryo-stress acclimation in Arabidopsis shoot tips
Source: J Exp Bot. 2020 Jul 25;71(16):4993–5009. doi: 10.1093/jxb/eraa224 (PMC7475261; doi:10.1093/jxb/eraa224)
Supplement: eraa224_suppl_Supplementary_Dataset_S3 [file eraa224_suppl_supplementary_dataset_s3.xlsx]

## Sheet: mothertable
Supplemental Dataset 3. Transcripts with higher (red) or lower (blue)
abundance in phase I, II and III in WT and wrky22.1 KO shoot tips
																																														WT_phase II vs phase I			WT_phase III vs phase II
locus	target_id	length.x	eff_length.x	mutshoot1-est_count	mutshoot2-est_count	mutshoot3-est_count	mutPVS1-est_count	mutPVS2-est_count	mutPVS3-est_count	mutdd1-est_count	mutdd2-est_count	mutdd3-est_count	colshoot1-est_count	colshoot2-est_count	colshoot3-est_count	colPVS1-est_count	colPVS2-est_count	colPVS3-est_count	coldd1-est_count	coldd2-est_count	coldd3-est_count	mutshoot1-tpm	mutshoot2-tpm	mutshoot3-tpm	mutPVS1-tpm	mutPVS2-tpm	mutPVS3-tpm	mutdd1-tpm	mutdd2-tpm	mutdd3-tpm	colshoot1-tpm	colshoot2-tpm	colshoot3-tpm	colPVS1-tpm	colPVS2-tpm	colPVS3-tpm	coldd1-tpm	coldd2-tpm	coldd3-tpm	mean_mut_shoot	mean_col_shoot	mean_mut_PVS	mean_col_PVS	mean_mut_dd	mean_col_dd	q_value	log2FC	PVSvsshoot_significant	q_value
AT1G01010	AT1G01010.1	1688	1499	478	720	979	928	887	824	2519	2391	2268.87	603	641	768	744	687	748	1949	1598	1422	10.825	15.1193	24.6821	20.653	20.3285	18.7355	57.9276	56.7282	53.1446	14.0921	16.4749	18.9489	15.7594	14.8846	16.758	44.8547	35.3698	37.035	16.8755	16.5053	19.9057	15.8007	55.9335	39.0865	0.137899	-0.0592733	FALSE	1.14836e-11
AT1G01020	AT1G01020.1	1623	1434	319.269	430	349	606.505	627.746	534.044	399	262.477	312.126	298.236	284	250.284	659	623.045	620.735	443	423	297	7.55804	9.43885	9.19768	14.1098	15.039	12.6931	9.59142	6.50972	7.64242	7.2857	7.63018	6.45518	14.5916	14.1108	14.5372	10.6574	9.78698	8.08578	8.73152	7.12369	13.9473	14.4132	7.91452	9.51005	1.28226e-12	0.92396	TRUE	0.000499561
AT1G01030	AT1G01030.1	1905	1716	60	93	113	144	132	156	290	298	263	80	131	80	105	101	129	190	181	160	1.18696	1.70595	2.48865	2.79951	2.64265	3.09846	5.82559	6.17618	5.38132	1.63318	2.94117	1.72424	1.94285	1.91155	2.52461	3.81975	3.4996	3.64013	1.79385	2.09953	2.84687	2.12634	5.79436	3.65316	0.34349	0.0124237	FALSE	0.0189542
AT1G01040	AT1G01040.2	5877	5688	2109	2547	2420	1862	1885	2247	2193	1677	2198	2197	1934	2116	2044	1812	1827	2017	1802	1588	12.5869	14.0951	16.0789	10.9209	11.385	13.4642	13.2904	10.4856	13.5681	13.531	13.0997	13.7588	11.4101	10.3462	10.787	12.2333	10.5112	10.8995	14.2536	13.4632	11.9234	10.8478	12.448	11.2147	0.82661	-0.287768	FALSE	1
AT1G01046	AT1G01046.1	207	24.7239	26	47	31	8	7	10	11	10	14	25	11	19	4	12	6	15	7	6	35.6991	59.8385	47.3856	10.7947	9.72666	13.7855	15.3368	14.3848	19.8821	35.4229	17.1412	28.4224	5.13702	15.7632	8.14998	20.9302	9.39374	9.47434	47.6411	26.9955	11.4356	9.6834	16.5346	13.2661	0.0933054	-1.38982	FALSE	0.996995
AT1G01050	AT1G01050.1	976	787	365.212	497.347	380.248	190	221	246.253	412.542	473	412	441.157	409	445	224.308	236.317	191.311	277	383	287	15.7533	19.8923	18.2597	8.05407	9.64718	10.6646	18.0698	21.3751	18.3812	19.6372	20.0223	20.9127	9.04976	9.75218	8.1637	12.1424	16.1466	14.2371	17.9684	20.1907	9.45528	8.98855	19.2754	14.1754	0.000921822	-1.08509	TRUE	0.0335299
AT1G01060	AT1G01060.1	2704	2515	32.0641	21.075	20.1191	173.38	146.324	174.83	698.926	623.05	724.534	42.1993	21.0576	19.0595	136.314	206.703	219.576	773.627	664.903	524.54	0.432795	0.263773	0.302325	2.29984	1.99876	2.36928	9.57972	8.8106	10.1151	0.587798	0.32258	0.280284	1.72096	2.66926	2.93203	10.6119	8.77157	8.14246	0.332964	0.396887	2.22263	2.44075	9.50181	9.17531	1.72438e-16	1.30051	TRUE	6.00867e-14
AT1G01070	AT1G01070.1	1311	1122	1002.89	1135.72	817.929	97.9654	168.991	208	11	50	18	791.665	520.902	745.944	63	46	67.9166	29	108.853	76	30.3434	31.8623	27.5502	2.91284	5.17433	6.31843	0.337955	1.58489	0.563288	24.7178	17.8866	24.5888	1.78285	1.33152	2.03285	0.891668	3.21888	2.64445	29.9186	22.3977	4.80187	1.71574	0.828711	2.25167	8.96873e-38	-3.10695	TRUE	0.887304
AT1G01073	AT1G01073.1	111	5.0996	0	0	0	0	0	0	0	0	0	0	0	0	0	0	0	0	0	0	0	0	0	0	0	0	0	0	0	0	0	0	0	0	0	0	0	0	0	0	0	0	0	0	1	0	FALSE	1
AT1G01080	AT1G01080.2	1322	1133	719	774	638	435	323	463	412	404	425	820	370	559	343	346	407	337	382	320	21.5427	21.5036	21.281	12.8084	9.79389	13.928	12.5351	12.6815	13.1707	25.3539	12.5816	18.2476	9.61241	9.91808	12.0639	10.2612	11.1864	11.0264	21.4424	18.7277	12.1768	10.5315	12.7958	10.8247	0.187779	-0.774647	FALSE	1
AT1G01090	AT1G01090.1	1627	1438	3148	4470	3743	5267	4716	4487	6446	6823	6248	3892	3185	3613	4866	4692	5369	5218	4924	4017	74.3151	97.8472	98.37	122.192	112.667	106.35	154.522	168.747	152.557	94.8145	85.3328	92.9252	107.444	105.969	125.388	125.182	113.61	109.058	90.1774	91.0242	113.736	112.934	158.609	115.95	0.000310503	0.308109	TRUE	1
AT1G01100	AT1G01100.1	587	398	5616.17	6553.22	4735.37	14045.4	13676.6	13008.9	16496.3	13850.3	15155.7	5658.96	4921.35	5357.88	15161.1	14716.1	12512	17729.2	21802	16999.5	479.025	518.288	449.648	1177.3	1180.53	1114.03	1428.77	1237.65	1337.04	498.097	476.394	497.892	1209.53	1200.86	1055.76	1536.76	1817.49	1667.51	482.32	490.794	1157.29	1155.38	1334.49	1673.92	6.23556e-17	1.23349	TRUE	0.020962
AT1G01110	AT1G01110.2	1782	1593	120	253	248	80	72	68	136	106	126	151	106	232	83	97	106	105	119	129	2.55721	4.99925	5.88353	1.67537	1.55274	1.4549	2.94295	2.36652	2.77719	3.32064	2.56363	5.38638	1.65436	1.97759	2.23466	2.2739	2.4785	3.16147	4.48	3.75688	1.561	1.95554	2.69555	2.63796	0.195343	-0.686597	FALSE	0.47921
AT1G01115	AT1G01115.1	117	5.40428	0	0	0	0	0	0	0	0	0	0	0	0	0	0	0	0	0	0	0	0	0	0	0	0	0	0	0	0	0	0	0	0	0	0	0	0	0	0	0	0	0	0	1	0	FALSE	1
AT1G01120	AT1G01120.1	1899	1710	996	5542	3397	440	611	823	1078	1399	961	1391	5941	3500	242	266	337	910	1557	1162	19.7726	102.016	75.076	8.58407	12.2752	16.4037	21.7311	29.0966	19.7323	28.4965	133.853	75.7001	4.49352	5.05204	6.61844	18.3588	30.2099	26.5292	65.6215	79.3499	12.421	5.388	23.52	25.0326	3.45906e-14	-3.65286	TRUE	8.9687e-22
AT1G01130	AT1G01130.1	375	186	70	126	80	92	79	102	66	71	57	99	94	70	53	88	63	46	59	63	12.7757	21.3235	16.2547	16.501	14.5914	18.6907	12.2318	13.5758	10.76	18.6459	19.4706	13.9191	9.04755	15.3657	11.375	8.53185	10.5244	13.2234	16.7846	17.3452	16.5944	11.9294	12.1892	10.7599	1	-0.504745	FALSE	0.784737
AT1G01140	AT1G01140.3	1700	1511	2519	3873	2987	555	718	827	545	621	563	3862	5011	2864	563	549	669	514	1373	1239	56.5933	80.6832	74.7089	12.2536	16.3246	18.6543	12.4334	14.6167	13.0826	89.5382	127.769	70.1025	11.8307	11.8002	14.8691	11.7354	30.1483	32.0126	70.6618	95.8032	15.7442	12.8333	13.3776	24.6321	4.77713e-21	-2.80691	TRUE	0.0141254
AT1G01150	AT1G01150.1	1178	989	4	9	4	5	2	4	3	8	11	4	3	1	2	0	2	1	4	6	0.137298	0.286448	0.15285	0.168659	0.0694731	0.137849	0.104564	0.287683	0.390523	0.141685	0.116867	0.0373963	0.0642098	0	0.0679135	0.034882	0.13419	0.236848	0.192199	0.0986494	0.125327	0.0440411	0.260923	0.135307	0.879836	-0.0735526	FALSE	0.430549
AT1G01160	AT1G01160.2	1129	940	1276.6	1329.19	1232.24	1314.21	1223.58	1516.69	1913.02	1704.55	1958.13	1556.15	1228.4	1435.3	1653.68	1747.46	1534.47	1511.45	1488.17	1418.04	46.1029	44.5101	49.5416	46.6417	44.7186	54.993	70.1538	64.4913	73.1417	57.9942	50.3476	56.4727	55.8587	60.3757	54.8217	55.4707	52.5268	58.8945	46.7182	54.9382	48.7844	57.0187	69.2623	55.6307	0.0204137	0.052685	FALSE	0.669102
AT1G01170	AT1G01170.1	515	326	1854.4	1520.81	1086.76	118.789	241.417	262.31	177.98	155.455	142.867	1392.85	742.595	1096.7	75.3218	89.535	87.5312	120.553	224.834	200.962	193.102	146.844	125.985	12.1561	25.4409	27.4243	18.8197	16.9593	15.3874	149.674	87.7607	124.422	7.33619	8.91983	9.01711	12.7573	22.8824	24.0664	155.31	120.619	21.6738	8.42438	17.0555	19.902	2.72868e-43	-3.68983	TRUE	0.000680638
AT1G01180	AT1G01180.1	1176	987	296	168	178	12	31	34	9	17	8	388	138	175	20	15	20	8	19	27	10.1807	5.35787	6.81561	0.405603	1.07901	1.17409	0.314329	0.612565	0.284593	13.7713	5.38676	6.55761	0.6434	0.493577	0.680511	0.279622	0.638695	1.06798	7.45139	8.57189	0.886234	0.605829	0.403829	0.662099	8.8414e-16	-2.57549	TRUE	1
AT1G01183	AT1G01183.1	101	4.6639	0	0	0	0	2	1	0	0	0	0	0	0	0	0	0	0	0	0	0	0	0	0	14.7321	7.30785	0	0	0	0	0	0	0	0	0	0	0	0	0	0	7.34665	0	0	0	1	0	FALSE	1
AT1G01190	AT1G01190.1	1608	1419	13	19	14	6	8	5	0	1	0	20	11	16	4	8	1	3	2	1	0.311001	0.421474	0.372861	0.141061	0.193682	0.120095	0	0.0250633	0	0.493751	0.298659	0.417025	0.0895046	0.1831	0.0236668	0.0729352	0.0467633	0.0275126	0.368445	0.403145	0.151613	0.0987571	0.00835443	0.0490704	0.013675	-0.352792	FALSE	0.553335
AT1G01200	AT1G01200.1	982	793	16	38	19	20	17	18	30	23	25	11	14	16	19	5	13	19	26	19	0.684933	1.50838	0.905487	0.841382	0.736476	0.773638	1.30409	1.03151	1.10692	0.485937	0.680174	0.746228	0.760761	0.204776	0.550544	0.826568	1.08782	0.935395	1.03293	0.637446	0.783832	0.50536	1.14751	0.949928	1	-0.121339	FALSE	0.259312
AT1G01210	AT1G01210.1	616	427	230.502	363.2	302.931	873.258	699.154	844.531	663.89	619.081	770.376	351.582	351.54	414.932	1226.56	1243.82	1152.41	1104.18	1022.04	935.789	18.3251	26.7743	26.8113	68.2262	56.2507	67.4103	53.5954	51.5632	63.3469	28.8443	31.7184	35.9396	91.207	94.6044	90.6359	89.2089	79.4141	85.5588	23.9702	32.1674	63.9624	92.1491	56.1685	84.7273	9.06984e-23	1.48977	TRUE	0.341233
AT1G01220	AT1G01220.1	3532	3343	954.038	1198.19	1092.26	619.249	654.067	636.527	993.642	1014.04	1023.44	868.96	883.972	1100.76	411.329	456.313	422.403	736.471	817.371	716.356	9.68791	11.282	12.3479	6.17968	6.72154	6.48962	10.246	10.7879	10.7492	9.10592	10.1875	12.1781	3.90679	4.43311	4.24338	7.60007	8.11223	8.3658	11.1059	10.4905	6.46361	4.19443	10.5944	8.02603	1.41492e-05	-1.14541	TRUE	1.91004e-06
AT1G01225	AT1G01225.1	1025	836	59	109	65	47	35	44	28	40	48	68	62	73	18	15	28	36	43	41	2.39578	4.10412	2.93839	1.87555	1.43828	1.79385	1.15455	1.70167	2.01598	2.84947	2.85727	3.22954	0.68365	0.582728	1.1248	1.48557	1.70655	1.91466	3.1461	2.97876	1.70256	0.797059	1.62407	1.70226	6.14125e-05	-1.14668	TRUE	0.0310829
AT1G01230	AT1G01230.1	832	643	242	280	262	125	152	146	124	138	139	307	225	268	141	123	134	130	201	151	12.7763	13.7071	15.399	6.48538	8.12111	7.73892	6.64768	7.63289	7.59022	16.7258	13.4815	15.4152	6.96267	6.21263	6.99868	6.97478	10.3715	9.16813	13.9608	15.2075	7.44847	6.72466	7.29026	8.83814	0.00254048	-1.06912	TRUE	0.499883
AT1G01240	AT1G01240.1	1288	1099	1416	959	887	36	147	157	50	94	54	1648	1122	1409	32	44	50	31	204	161	43.7388	27.4676	30.502	1.0928	4.59518	4.86901	1.56831	3.04194	1.72523	52.5316	39.3333	47.4174	0.924528	1.30028	1.5279	0.97311	6.15871	5.7193	33.9028	46.4274	3.519	1.2509	2.11183	4.28371	8.93617e-83	-4.39715	TRUE	0.0100689
AT1G01250	AT1G01250.1	840	651	24	88	35	10	17	26	0	4	3	26	86	61	12	7	8	3	12	6	1.2515	4.25502	2.03184	0.512455	0.89712	1.36123	0	0.218524	0.161805	1.39911	5.08959	3.46556	0.585286	0.349219	0.412697	0.158978	0.611586	0.35982	2.51279	3.31809	0.923602	0.449067	0.126776	0.376795	2.70475e-05	-1.57527	TRUE	0.959966
AT1G01260	AT1G01260.1	2578	2389	820	1305	1197	884	854	837	986	1058	975	1092	1047	1119	1083	935	785	1159	1039	912	11.652	17.1947	18.9356	12.3445	12.2807	11.9412	14.2272	15.7504	14.3298	16.0128	16.8848	17.3236	14.394	12.7109	11.0351	16.7365	14.4297	14.9037	15.9274	16.7404	12.1888	12.7133	14.7691	15.3566	1	-0.371459	FALSE	0.612624
AT1G01270	AT1G01270.1	72	3.75521	1	0	0	0	0	1	0	0	0	0	0	0	0	0	0	0	0	0	9.03997	0	0	0	0	9.07621	0	0	0	0	0	0	0	0	0	0	0	0	3.01332	0	3.0254	0	0	0	1	0	FALSE	1
AT1G01280	AT1G01280.1	1602	1413	0	0	0	1	0	2	0	0	0	0	0	0	0	0	0	0	0	0	0	0	0	0.0236099	0	0.0482421	0	0	0	0	0	0	0	0	0	0	0	0	0	0	0.0239507	0	0	0	1	0	FALSE	1
AT1G01290	AT1G01290.1	1079	890	571	676	535	560	538	546	624	478	636	487	473	462	615	668	591	715	652	603	21.7795	23.9087	22.7178	20.9911	20.7671	20.9094	24.1687	19.1011	25.091	19.169	20.4756	19.1989	21.9408	24.3763	22.3008	27.715	24.3061	26.451	22.802	19.6145	20.8892	22.8726	22.7869	26.1574	0.00180967	0.211698	TRUE	0.945414
AT1G01300	AT1G01300.1	1822	1633	1858	3428	2580	1797	1646	1712	3221	3610	3306	2145	2193	2080	1659	1777	1543	3872	3475	2925	38.6243	66.0776	59.7084	36.7112	34.6279	35.7319	67.9929	78.6216	71.0833	46.0153	51.739	47.1088	32.2573	35.3413	31.7323	81.7989	70.6035	69.9285	54.8034	48.2877	35.6903	33.1103	72.5659	74.1103	0.772454	-0.53102	FALSE	3.0257e-10
AT1G01305	AT1G01305.1	601	412	0	0	0	0	0	1	3	0	1	0	0	0	1	3	1	3	1	2	0	0	0	0	0	0.0827259	0.251006	0	0.0852223	0	0	0	0.0770674	0.236486	0.0815126	0.251201	0.0805305	0.189517	0	0	0.0275753	0.131689	0.112076	0.17375	0.160996	0.178477	FALSE	1
AT1G01310	AT1G01310.1	977	788	0	8	5	10	6	14	1	5	2	14	5	1	9	2	5	3	7	4	0	0.319568	0.239798	0.423361	0.261582	0.605537	0.0437455	0.225665	0.0891157	0.62239	0.244461	0.0469352	0.362647	0.0824299	0.213091	0.131339	0.294733	0.198175	0.186455	0.304595	0.43016	0.219389	0.119509	0.208082	1	-0.0974437	FALSE	1
AT1G01320	AT1G01320.1	6015	5826	7069	7501	6021	9731	7461	9894	7335	5697	7126	9342	5635	7738	5199	4859	7360	4126	4485	3835	41.1897	40.5274	39.0571	55.7216	43.9956	57.8815	43.3999	34.7773	42.9463	56.1733	37.264	49.1228	28.3346	27.0868	42.4257	24.4319	25.5417	25.6986	40.2581	47.52	52.5329	32.6157	40.3745	25.2241	0.897647	-0.529445	FALSE	0.0342963
AT1G01340	AT1G01340.2	2397	2208	102	176	152	128	144	144	85	83	78	194	161	170	91	121	132	65	83	70	1.5682	2.50907	2.60163	1.93396	2.24051	2.22281	1.32703	1.3369	1.24036	3.07796	2.80926	2.84757	1.30861	1.77978	2.00769	1.01558	1.2472	1.2377	2.2263	2.9116	2.13243	1.69869	1.30143	1.16683	0.3126	-0.535497	FALSE	0.0674954
AT1G01350	AT1G01350.1	1400	1211	1328.45	1233.95	1136.26	1297.05	1194.25	1296.42	1803.1	1606.37	1851.27	1313.12	1037.44	1303.95	1504.37	1579.36	1345.23	1761.49	1655.29	1504.78	37.2393	32.0741	35.4597	35.7313	33.8793	36.4872	51.3257	47.1761	53.6756	37.9858	33.0055	39.8238	39.4439	42.3562	37.3056	50.1804	45.3511	48.5115	34.9244	36.9384	35.3659	39.7019	50.7258	48.0143	0.0105919	0.101439	FALSE	0.553929
AT1G01355	AT1G01355.1	687	498	3	4	8	2	3	2	2	0	1	4	1	6	0	0	2	0	0	1	0.2045	0.252831	0.607103	0.133979	0.206954	0.13688	0.138439	0	0.0705052	0.281379	0.0773635	0.445601	0	0	0.134872	0	0	0.0783945	0.354811	0.268114	0.159271	0.0449573	0.0696481	0.0261315	0.148642	-0.279241	FALSE	1
AT1G01360	AT1G01360.1	1000	811	313	435	336	47	59	88	40	60	48	398	372	365	48	50	46	53	118	93	13.1016	16.8837	15.6574	1.93336	2.49927	3.69829	1.70019	2.63118	2.07812	17.1919	17.6721	16.6455	1.87927	2.00231	1.90484	2.25451	4.82746	4.47689	15.2142	17.1698	2.71031	1.92881	2.1365	3.85295	1.68196e-26	-2.63316	TRUE	0.0344259
AT1G01370	AT1G01370.1	909	720	53	67	63	84	49	83	98	94	110	53	43	48	56	52	39	93	94	84	2.49887	2.92915	3.30681	3.89209	2.33801	3.92902	4.69194	4.64319	5.36427	2.57872	2.30092	2.46566	2.46958	2.34559	1.81909	4.45603	4.33164	4.55472	2.91161	2.44843	3.38637	2.21142	4.8998	4.44746	0.620073	-0.10273	FALSE	0.00656783
AT1G01380	AT1G01380.1	568	379	72	97	78	42	33	43	25	28	23	75	45	85	46	24	25	15	33	17	6.44903	8.05624	7.77781	3.69698	2.99128	3.86694	2.27384	2.62748	2.13078	6.93239	4.57445	8.29477	3.85378	2.05662	2.21525	1.36537	2.8889	1.75115	7.42769	6.60054	3.5184	2.70855	2.34403	2.00181	0.0417282	-1.03525	FALSE	0.448601
AT1G01390	AT1G01390.1	1687	1498	31	43	26	1	4	11	1	2	0	52.0776	29	60	0	0	0	0	9	8	0.702508	0.903559	0.655939	0.0222702	0.0917341	0.250276	0.0230116	0.0474831	0	1.21787	0.74585	1.48137	0	0	0	0	0.199337	0.208494	0.754002	1.14836	0.121427	0	0.0234982	0.135944	8.22042e-18	-1.10324	TRUE	0.00737594
AT1G01400	AT1G01400.1	1145	956	0	0	0	0	1	0	0	0	0	0	0	0	0	0	0	0	0	0	0	0	0	0	0.0359356	0	0	0	0	0	0	0	0	0	0	0	0	0	0	0	0.0119785	0	0	0	1	0	FALSE	1
AT1G01410	AT1G01410.1	1086	897	0	0	0	0	0	2	0	0	0	0	0	0	0	1	0	0	0	0	0	0	0	0	0	0.0759934	0	0	0	0	0	0	0	0.0362067	0	0	0	0	0	0	0.0253311	0.0120689	0	0	1	0.0173075	FALSE	1
AT1G01420	AT1G01420.1	1520	1331	562	593	502	266	246	225	28	40	14	695.938	737	588	141	112	104	14	198	187	14.3337	14.0242	14.2537	6.66715	6.3495	5.7616	0.725169	1.06882	0.369318	18.3169	21.3331	16.3389	3.36364	2.73288	2.62408	0.362867	4.93565	5.48502	14.2039	18.663	6.25942	2.90687	0.721102	3.59451	9.39224e-22	-2.3314	TRUE	1
AT1G01430	AT1G01430.1	1642	1453	1149	814	725	239	251	258	213	249	233	919	765	556	204	222	187	209	361	305	26.8445	17.6343	18.8571	5.48743	5.93459	6.05191	5.05328	6.09473	5.63042	22.157	20.2844	14.1525	4.45792	4.96214	4.32213	4.96225	8.24326	8.195	21.112	18.8646	5.82464	4.58073	5.59281	7.1335	5.29875e-12	-1.83168	TRUE	0.0880688
AT1G01440	AT1G01440.1	2221	2032	594	586	491	308	285	329	252	265	248	665	363	473	238	234	264	250	273	256	9.92348	9.07766	9.13187	5.05666	4.81841	5.51837	4.275	4.63813	4.28527	11.4646	6.88253	8.60919	3.71896	3.74002	4.36317	4.24438	4.45755	4.91848	9.37767	8.98544	5.13115	3.94072	4.39947	4.54014	0.00206515	-1.01511	TRUE	0.995232
AT1G01448	AT1G01448.1	2119	1930	512.334	385.849	317.51	256.112	222.52	220.677	224.305	189.499	212.595	432.819	264.488	321.904	344.369	295.823	281.213	216.733	235.393	200.483	9.01151	6.29303	6.21729	4.427	3.96091	3.89706	4.00628	3.49197	3.86765	7.85615	5.27976	6.1687	5.66545	4.97801	4.89328	3.87405	4.04664	4.05542	7.17394	6.43487	4.09499	5.17891	3.78863	3.99204	0.890517	-0.266954	FALSE	0.0545984
AT1G01450	AT1G01450.1	1413	1224	66.6655	30.151	30.4904	20.8878	37.4797	32.3235	22.695	12.5012	22.4046	42.1807	26.5119	29.096	38.631	33.1769	19.7871	25.2673	12.6067	19.5166	1.84893	0.77539	0.941421	0.569308	1.05196	0.900068	0.639158	0.363237	0.642697	1.20724	0.834497	0.879179	1.00213	0.880311	0.542905	0.712157	0.341726	0.622496	1.18858	0.973639	0.840445	0.808449	0.548364	0.558793	1	-0.126105	FALSE	0.325483
AT1G01453	AT1G01453.2	1225	1036	7	9	4	1	4	2	0	1	0	8	0	3	0	0	1	3	2	0	0.229371	0.273453	0.145916	0.0322016	0.132643	0.0657974	0	0.034329	0	0.270515	0	0.107099	0	0	0.0324162	0.0998986	0.0640512	0	0.216247	0.125871	0.0768807	0.0108054	0.011443	0.0546499	0.0921176	-0.155537	FALSE	0.554752
AT1G01460	AT1G01460.1	1452	1263	0	1	0	1	1	4	1	0	1	0	0	0	1	3	1	3	2	4	0	0.0249228	0	0.0264139	0.0272007	0.107943	0.0272933	0	0.0278002	0	0	0	0.02514	0.0771435	0.02659	0.0819438	0.0525393	0.123644	0.0083076	0	0.0538525	0.0429578	0.0183645	0.0860424	0.160996	0.0606808	FALSE	0.842162
AT1G01470	AT1G01470.1	727	538	2660	12750	10378	435	1404	1943	763	1858	811	4343	19951	14526	373	420	643	489	4302	3556	167.842	745.981	729.01	26.9739	89.6536	123.092	48.8879	122.824	52.9285	282.793	1428.72	998.593	22.0138	25.3541	40.1375	31.3563	265.305	258.044	547.611	903.369	79.9065	29.1685	74.8801	184.902	5.59887e-19	-4.9058	TRUE	1.19671e-05
AT1G01471	AT1G01471.1	216	30.6548	0	0	0	0	0	0	0	0	0	0	0	0	0	0	0	0	0	0	0	0	0	0	0	0	0	0	0	0	0	0	0	0	0	0	0	0	0	0	0	0	0	0	1	0	FALSE	1
AT1G01480	AT1G01480.1	1920	1731	91	111	133	676	641	696	3434	3851	3252	134	408	157	478	349	490	2336	1735	1514	1.78462	2.01849	2.90373	13.0283	12.7217	13.7041	68.3853	79.122	65.9636	2.71187	9.08089	3.3545	8.76796	6.54801	9.50651	46.5558	33.2552	34.1463	2.23561	5.04909	13.1514	8.27416	71.157	37.9858	0.0130138	0.616499	FALSE	1.62652e-23
AT1G01490	AT1G01490.1	1107	918	5021	2384	2672	4761	4495	5332	3434	2917	3411	4856	2744	2890	5493	5621	5395	3477	3404	3217	185.673	81.7454	110.001	173.018	168.217	197.964	128.949	113.009	130.464	185.309	115.161	116.434	189.992	198.862	197.365	130.665	123.028	136.812	125.806	138.968	179.733	195.406	124.141	130.168	5.52216e-05	0.488744	TRUE	2.45342e-05
AT1G01500	AT1G01500.1	1461	1272	639	601	644	809	846	959	481	415	434	883	498	676	970	853	983	502	468	399	17.0536	14.8726	19.1338	21.2177	22.8489	25.6963	13.0352	11.6033	11.9799	24.3184	15.0837	19.6555	24.2132	21.7793	25.9531	13.6149	12.2072	12.2462	17.02	19.6859	23.2543	23.9819	12.2061	12.6894	0.00112859	0.272236	TRUE	7.56063e-09
AT1G01510	AT1G01510.1	2155	1966	1336	1663	1485	1537	1496	1417	1643	1760	1637	1456	1054	1299	1647	1623	1478	1803	1520	1247	23.0687	26.6262	28.546	26.0812	26.1415	24.5655	28.808	31.8383	29.2359	25.9441	20.6549	24.4371	26.5998	26.8112	25.2472	31.6381	25.6518	24.7627	26.0803	23.6787	25.5961	26.2194	29.9607	27.3509	0.00461483	0.141369	TRUE	1
AT1G01520	AT1G01520.1	864	675	70	145	128	156	117	107	27	27	50	85	151	284	57	45	79	46	56	55	3.52043	6.76183	7.16652	7.71005	5.95477	5.4028	1.37886	1.42259	2.60086	4.41139	8.61864	15.5611	2.68126	2.16516	3.93048	2.351	2.75259	3.18107	5.81626	9.53038	6.35587	2.92563	1.80077	2.76155	0.00773769	-1.42356	TRUE	0.933065
AT1G01530	AT1G01530.1	752	563	3	0	2	5	5	4	0	1	1	4	0	1	2	1	3	3	2	4	0.18089	0	0.134253	0.296277	0.305102	0.242153	0	0.0631702	0.0623652	0.248893	0	0.0656926	0.112795	0.0576863	0.178951	0.183828	0.117863	0.277374	0.105048	0.104862	0.281177	0.116477	0.0418451	0.193022	0.887554	0.0150881	FALSE	1
AT1G01540	AT1G01540.2	1920	1731	1842	2357	1634	1398	1289	1242	1292	1325	1240	1401	1949	1729	1291	1197	1197	1247	1244	1027	36.1238	42.861	35.6744	26.943	25.5822	24.4547	25.7291	27.2232	25.1522	28.3532	43.3791	36.9422	23.6808	22.4584	23.223	24.8524	23.8441	23.1626	38.2197	36.2248	25.66	23.1207	26.0348	23.953	0.453053	-0.625992	FALSE	1
AT1G01550	AT1G01550.1	1460	1271	6111	7230	5552	3351	3514	3144	2764	3013	2601	5672	4930	4852	3124	2942	3392	3167	4185	3076	163.218	179.058	165.084	87.956	94.9815	84.3093	74.9638	84.3091	71.8531	156.333	149.44	141.189	78.0429	75.1759	89.6257	85.9608	109.246	94.4834	169.12	148.987	89.0823	80.9482	77.042	96.5634	0.0336906	-0.872057	FALSE	0.644359
AT1G01560	AT1G01560.2	1319	1130	237	330	281	139	182	167	30	23	37	226	210	251	123	115	106	17	32	25	7.11985	9.19254	9.39788	4.10368	5.53319	5.03705	0.915171	0.723886	1.14967	7.00633	7.15989	8.21523	3.45617	3.30522	3.15028	0.519001	0.939569	0.863726	8.57009	7.46048	4.89131	3.30389	0.929576	0.774099	0.00377072	-0.975099	TRUE	2.03699e-11
AT1G01570	AT1G01570.1	1437	1248	5	50	40	18	15	18	26	18	20	24	47	34	25	5	14	16	23	21	0.136006	1.26112	1.21129	0.481166	0.412914	0.491583	0.718155	0.512954	0.562686	0.673686	1.45094	1.0076	0.636053	0.130118	0.376735	0.442286	0.611464	0.65693	0.869472	1.04408	0.461888	0.380969	0.597932	0.570227	0.105496	-0.565768	FALSE	0.702264
AT1G01580	AT1G01580.1	2409	2220	31	115	67	7	14	17	0	2	0	70	101	147	5	3	2	1	13	5	0.474034	1.63059	1.14057	0.105192	0.21665	0.260996	0	0.0320404	0	1.1046	1.75281	2.449	0.071513	0.0438884	0.0302551	0.0155398	0.194289	0.0879289	1.08173	1.7688	0.194279	0.0485522	0.0106801	0.0992526	6.90508e-19	-1.40086	TRUE	0.600067
AT1G01590	AT1G01590.1	2115	1926	6	10.0061	3	1	1	2	1	1	0	6	3	6	0	0	0	1	0	1	0.105754	0.163534	0.0588663	0.0173213	0.0178372	0.0353926	0.0178979	0.0184656	0	0.109133	0.0600109	0.115218	0	0	0	0.0179119	0	0.0202702	0.109385	0.0947873	0.023517	0	0.0121212	0.0127274	0.00138742	-0.130651	TRUE	0.886611
AT1G01600	AT1G01600.1	2163	1974	152.132	435.197	250.098	178	159	192.071	94	125	77	194.077	422.194	266	79	67	70.0386	124.089	222	195.096	2.61622	6.93967	4.78812	3.00822	2.76715	3.3163	1.6415	2.25208	1.3696	3.44419	8.24006	4.98378	1.27071	1.10232	1.19155	2.16862	3.73133	3.85847	4.78134	5.55601	3.03056	1.18819	1.75439	3.25281	6.52942e-07	-1.58308	TRUE	2.00454e-05
AT1G01610	AT1G01610.1	1856	1667	908	2056	1738	1009	920	1071.83	978	1260	1019	1189	4544	2410	753	720	825	917	1857	1577	18.4906	38.8229	39.4018	20.1926	18.9599	21.9143	20.2238	26.8816	21.4629	24.9866	105.019	53.4695	14.3426	14.0274	16.6204	18.9772	36.9601	36.9327	32.2384	61.1584	20.3556	14.9968	22.8561	30.9567	9.45755e-05	-1.95817	TRUE	0.000153686
AT1G01620	AT1G01620.1	1308	1119	10062.6	6818.07	5665.39	1006	1329	1288	1833.36	1732	1738	5053	4747.26	5192.67	945	835	721	1024	1868	1417	305.269	191.792	191.338	29.9919	40.8016	39.2305	56.4776	55.0476	54.5344	158.19	163.447	171.627	26.8145	24.2347	21.6385	31.5695	55.3865	49.4373	229.466	164.421	36.6747	24.2292	55.3532	45.4644	2.14891e-31	-2.71298	TRUE	0.000365992
AT1G01630	AT1G01630.1	1203	1014	2143	2354	1981	2333	1998	2062	1041	1135	1105	1996	2152	1876	1847	1616	1620	1223	1508	1237	71.744	73.0749	73.8326	76.7562	67.6925	69.3089	35.3893	39.8088	38.2626	68.9578	81.7654	68.4257	57.8358	51.7589	53.6536	41.6089	49.3425	47.6263	72.8838	73.0496	71.2525	54.4161	37.8202	46.1926	1	-0.418187	FALSE	0.0745632
AT1G01640	AT1G01640.1	918	729	167	120	131	37	33	62	67	84	70	129	85	120	53	40	33	48	77	65	7.77661	5.18148	6.79119	1.69321	1.55514	2.8987	3.16816	4.09801	3.37148	6.19902	4.49218	6.08805	2.30843	1.78202	1.52023	2.2715	3.50446	3.48097	6.58309	5.59308	2.04902	1.87023	3.54588	3.08564	0.000275552	-1.19979	TRUE	0.17425
AT1G01650	AT1G01650.1	2140	1951	1472	2846	2251	1317	1467	1403	1099	936	950	1648	2881	2336	1535	1433	1244	1088	1342	1020	25.6125	45.9174	43.6034	22.5198	25.8319	24.5098	19.4178	17.0624	17.0969	29.5911	56.892	44.2833	24.9815	23.8545	21.4134	19.2384	22.8219	20.4107	38.3778	43.5888	24.2872	23.4165	17.859	20.8237	0.0986411	-0.868827	FALSE	0.200825
AT1G01660	AT1G01660.1	1707	1518	168	150	174	246	173	220	138	94	152	165	145	241	401	405	390	176	165	135	3.75698	3.11042	4.33191	5.4063	3.91523	4.93957	3.13377	2.2023	3.51579	3.80779	3.68012	5.87178	8.38765	8.66492	8.6281	3.99981	3.60636	3.47198	3.7331	4.45323	4.7537	8.56022	2.95062	3.69272	4.61325e-08	0.809933	TRUE	1.04779e-09
AT1G01670	AT1G01670.1	1411	1222	161	187	239	153	142	127	124	91	98	226	177	222	241	214	262	118	114	110	4.47256	4.81693	7.39143	4.17693	3.99209	3.54218	3.49792	2.64844	2.81582	6.47885	5.58043	6.71903	6.26201	5.68753	7.20033	3.33126	3.09522	3.51428	5.56031	6.25944	3.90373	6.38329	2.98739	3.31359	0.0954715	0.0244062	FALSE	3.05794e-05
AT1G01680	AT1G01680.1	965	776	13	31	35	12	25	10	58	92	75	36	50	12	16	14	10	25	26	21	0.568699	1.25748	1.70454	0.515889	1.10678	0.439215	2.57647	4.21645	3.39352	1.62518	2.48241	0.571932	0.654676	0.585932	0.432773	1.11142	1.11165	1.05651	1.17691	1.55984	0.687295	0.557794	3.39548	1.09319	0.106233	-0.71655	FALSE	0.116378
AT1G01690	AT1G01690.1	1692	1503	372	571	449	415	360	408	884	643	919	496	362	441	329	336	346	479	454	386	8.40205	11.9585	11.2899	9.2114	8.22861	9.25209	20.2746	15.215	21.4688	11.5607	9.2793	10.8519	6.95032	7.26042	7.73106	10.9945	10.022	10.0264	10.5502	10.564	8.89737	7.31393	18.9861	10.3476	0.87574	-0.476033	FALSE	0.0820213
AT1G01695	AT1G01695.1	1302	1113	11	13	13	8	5	6	11	4	10	7	19	14	3	11	7	8	7	8	0.335505	0.367661	0.441418	0.23979	0.154333	0.183736	0.340688	0.127816	0.315468	0.220325	0.657694	0.465219	0.0855843	0.320981	0.211215	0.247966	0.20867	0.280614	0.381528	0.447746	0.19262	0.205927	0.261324	0.24575	0.439158	-0.263666	FALSE	1
AT1G01700	AT1G01700.1	1458	1269	66	136	125	51	47	48	67	32	65	82	101	104	52	56	38	48	65	45	1.76556	3.37347	3.72263	1.34074	1.27239	1.28919	1.82	0.896828	1.79847	2.26367	3.06637	3.03107	1.3011	1.4332	1.00564	1.3049	1.69945	1.38441	2.95389	2.78704	1.30077	1.24665	1.5051	1.46292	0.0336179	-0.753296	FALSE	1
AT1G01710	AT1G01710.1	2492	2303	1367	1570	1175	773	839	758	921	794	882	1256	1112	1183	934	950	820	1053	1025	856	20.15	21.4588	19.2817	11.1975	12.5156	11.218	13.7856	12.2616	13.447	19.1054	18.6027	18.9983	12.8772	13.3971	11.9575	15.7737	14.7668	14.5109	20.2968	18.9021	11.6437	12.7439	13.1647	15.0171	0.646655	-0.534128	FALSE	0.724104
AT1G01720	AT1G01720.1	1316	1127	1628	2223	1694	4237	4468	3257	1743	1816	1595	1858	2146	2543	2961	2897	4417	1698	1903	1378	49.0379	62.0891	56.8056	125.421	136.198	98.4991	53.313	57.3077	49.6921	57.7541	73.362	83.454	83.4223	83.4845	131.621	51.9771	56.0238	47.7353	55.9775	71.5234	120.039	99.5093	53.4376	51.9121	0.000556825	0.470811	TRUE	5.50858e-07
AT1G01725	AT1G01725.1	453	264	288	315	240	197	206	208	82	98	62	259	207	240	176	222	203	78	125	78	37.0331	37.5584	34.3565	24.8942	26.8069	26.8533	10.707	13.2021	8.24591	34.3682	30.2087	33.6227	21.1678	27.3105	25.8234	10.1927	15.7095	11.5347	36.316	32.7332	26.1848	24.7672	10.7183	12.479	1	-0.388632	FALSE	0.000168139
AT1G01730	AT1G01730.1	910	721	1527	1930	1638	1035	1111	1179	1160	1045	1106	1559	1829	1740	1040	909	1077	1248	1843	1453	71.896	84.2601	85.8579	47.8897	52.9373	55.7336	55.4603	51.5468	53.8605	75.7481	97.7336	89.2562	45.8001	40.9458	50.1652	59.7142	84.8101	78.6765	80.6713	87.5793	52.1869	45.637	53.6225	74.4003	0.0200715	-0.925494	FALSE	0.00202692
AT1G01740	AT1G01740.1	1648	1459	240	214	179	259	265	266	332	257	315	213	163	175	215	222	288	342.286	260	261.263	5.58415	4.61698	4.6366	5.92217	6.23984	6.21391	7.84408	6.26468	7.58064	5.11429	4.30425	4.43616	4.67898	4.94173	6.62917	8.09341	5.91256	6.99098	4.94591	4.61823	6.12531	5.41663	7.2298	6.99898	0.0162563	0.191699	FALSE	0.511031
AT1G01750	AT1G01750.1	769	580	36	53	43	54	41	67	38	29.3681	37	31	27	19	70	40	57	37	31	32	2.10705	2.87639	2.80183	3.10601	2.4285	3.93718	2.25847	1.80081	2.23988	1.87238	1.7935	1.21157	3.83211	2.23982	3.30042	2.20076	1.77334	2.15396	2.59509	1.62582	3.15723	3.12412	2.09972	2.04269	0.000446645	0.651319	TRUE	0.104671
AT1G01760	AT1G01760.1	1312	1123	78	94	88	84	100	78	130	97.6319	115	100	78	72	76	120	112	112	112	86	2.35785	2.6348	2.96145	2.49538	3.05917	2.3673	3.99046	3.09195	3.59558	3.11947	2.67596	2.37125	2.14883	3.47043	3.34935	3.44062	3.30899	2.98974	2.65137	2.72223	2.64062	2.98954	3.55933	3.24645	0.119484	0.100055	FALSE	1
AT1G01770	AT1G01770.1	2362	2173	884.058	650	644.549	254	262.546	319.534	483.788	367	406.59	931.504	537.559	678.512	266	263	316.01	308	359.479	319.521	13.8109	9.41572	11.2098	3.89952	4.15076	5.01182	7.67458	6.00658	6.56974	15.0171	9.53086	11.5484	3.88678	3.93077	4.88385	4.88978	5.48873	5.74056	11.4788	12.0321	4.35403	4.2338	6.7503	5.37302	1.67195e-06	-1.31614	TRUE	0.47927
AT1G01780	AT1G01780.1	939	750	271.942	209	182.451	75	75.4544	105.466	113.212	83	97.4097	316.496	171.441	230.488	84	95	106.99	96	127.521	101.479	12.3088	8.77172	9.1936	3.33608	3.45626	4.79283	5.20345	3.93584	4.56028	14.7832	8.8068	11.3661	3.5562	4.1138	4.79077	4.41579	5.64126	5.28239	10.0914	11.652	3.86172	4.15359	4.56652	5.11315	0.000262918	-1.29572	TRUE	0.810166
AT1G01790	AT1G01790.1	3892	3703	1361.35	1808.95	1258.21	674.275	655.57	712.156	434	315	398	1543.37	1130.33	1388.36	345	382.227	457.217	348	565	438	12.4801	15.377	12.8411	6.07463	6.08203	6.55481	4.04013	3.02536	3.77381	14.6008	11.7603	13.8667	2.95824	3.35235	4.14659	3.24208	5.06235	4.6178	13.5661	13.4093	6.23716	3.48573	3.6131	4.30741	1.5665e-13	-1.68358	TRUE	0.658341
AT1G01800	AT1G01800.1	1094	905	786	967	743	624	574	587	816	861	752	745	625	756	701	619	626	878	890	773	29.4832	33.6339	31.0272	23.0024	21.7894	22.1069	31.0814	33.8357	29.1756	28.8382	26.6071	30.8957	24.5945	22.2138	23.2299	33.4691	32.6286	33.3461	31.3814	28.7803	22.2996	23.3461	31.3642	33.1479	0.785281	-0.290671	FALSE	0.0342481
AT1G01810	AT1G01810.1	639	450	41	70	45	161	107	106	199	186	191	36	67	47	180	167	175	190	199	204	3.09295	4.8965	3.77922	11.9358	8.16872	8.02845	15.244	14.7001	14.9029	2.80253	5.73625	3.86287	12.7007	12.0527	13.0601	14.566	14.6723	17.6983	3.92289	4.13388	9.37766	12.6045	14.949	15.6455	9.71435e-10	1.40596	TRUE	0.660266
AT1G01820	AT1G01820.1	1048	859	1774	1772	1607	1359	1414	1387	1016	1061	1086	2038	1211	1579	1392	1451	1404	1002	1144	906	70.107	64.9337	70.7008	52.7792	56.5508	55.0328	40.7718	43.9282	44.3902	83.1135	54.3146	67.9851	51.4534	54.86	54.8904	40.2414	44.1866	41.1765	68.5805	68.4711	54.7876	53.7346	43.0301	41.8682	0.990594	-0.343959	FALSE	0.00838933
AT1G01830	AT1G01830.2	2139	1950	1173	1613	1285	303	399	368	216	272	230	1541	1494	1479	232	212	214	154	322	272	20.4204	26.0375	24.9041	5.18376	7.02945	6.43209	3.81837	4.96084	4.14137	27.684	29.5176	28.0516	3.77765	3.53088	3.68554	2.72448	5.47871	5.44564	23.7873	28.4177	6.2151	3.66469	4.30686	4.54961	1.97948e-37	-2.65683	TRUE	0.816674
AT1G01840	AT1G01840.1	822	633	63.1847	60.7458	64.6141	44.9327	47.5688	46.5847	99.4494	108.767	109.761	58.3815	30.4747	47.355	61.6356	45.9698	61.7848	72.4577	53.0245	67.4031	3.38852	3.02074	3.85767	2.36808	2.58167	2.50829	5.41574	6.11102	6.08829	3.23097	1.85481	2.76686	3.09169	2.35858	3.27794	3.94893	2.77927	4.1571	3.42231	2.61755	2.48601	2.9094	5.87168	3.62843	0.139824	0.111937	FALSE	0.858474
AT1G01860	AT1G01860.1	1350	1161	271.815	275.254	215.386	216.067	218.431	224.415	186.551	139.233	179.239	252.618	171.525	233.645	228.364	213.03	212.215	191.542	190.975	133.597	7.94772	7.4628	7.01111	6.2086	6.46346	6.58808	5.5389	4.26512	5.42064	7.62243	5.69196	7.44302	6.24545	5.95923	6.13856	5.69155	5.45761	4.4924	7.47388	6.91914	6.42005	6.11441	5.07489	5.21385	0.465164	-0.154598	FALSE	0.321513
AT1G01870	AT1G01870.1	73	3.78007	0	0	0	0.666667	0.142857	0	0	0	0.2	0	0	0	0.2	0.428571	0	0.166667	0	0	0	0	0	5.88364	1.29833	0	0	0	1.85772	0	0	0	1.67996	3.68218	0	1.52106	0	0	0	0	2.39399	1.78738	0.61924	0.50702	1	1.47891	FALSE	1
AT1G01880	AT1G01880.1	1996	1807	121	152	122	119	105	128	125	107	99	125	123	130	77	63	71	68	72	90	2.27315	2.6478	2.55155	2.19698	1.99625	2.4143	2.38458	2.10594	1.92366	2.42333	2.62248	2.66079	1.35301	1.13231	1.31954	1.29822	1.322	1.94446	2.49083	2.56887	2.20251	1.26829	2.13806	1.52156	0.045046	-0.653863	FALSE	0.961011
AT1G01890	AT1G01890.1	73	3.78007	0.125	0.2	0	0.4	0	0.466667	0.266667	0.133333	0.466667	0.133333	0.0666667	0.133333	0	0.4375	0.1875	0.133333	0.133333	0.125	1.12257	1.66545	0	3.53018	0	4.20771	2.4318	1.25447	4.33469	1.23566	0.679477	1.30456	0	3.75889	1.6658	1.21685	1.1703	1.291	0.92934	1.07323	2.5793	1.80823	2.67365	1.22605	1	0.437779	FALSE	1
AT1G01900	AT1G01900.1	2460	2271	90	179	123	67	59	77	58	105	53	96	313	142	44	68	63	57	105	93	1.34532	2.48105	2.04687	0.984225	0.892519	1.15561	0.88038	1.64434	0.819425	1.48086	5.30998	2.31258	0.615182	0.972463	0.931634	0.865876	1.53401	1.59875	1.95775	3.03447	1.01078	0.83976	1.11471	1.33288	0.00384499	-1.13286	TRUE	0.258118
AT1G01910	AT1G01910.1	1365	1176	757	955	831	1456	1258	1363	1713	1559	1525	989	732	772	1328	1303	1306	1534	1512	1248	21.8519	25.5621	26.7052	41.3039	36.7499	39.5027	50.2122	47.1476	45.5316	29.4611	23.9811	24.2792	35.8557	35.9847	37.2956	45.0004	42.6581	41.4307	24.7064	25.9071	39.1855	36.3787	47.6305	43.0297	1.6715e-06	0.474226	TRUE	0.670473
AT1G01920	AT1G01920.1	1873	1684	653	692	656	849	856	791	958	748	968	675	518	641	1262	1187	1030	1188	984	847	13.1635	12.9349	14.7219	16.8191	17.4628	16.0093	19.6102	15.7972	20.1829	14.0418	11.8509	14.078	23.795	22.8923	20.5408	24.3373	19.387	19.6361	13.6068	13.3236	16.7637	22.4094	18.5301	21.1201	8.46668e-10	0.708695	TRUE	0.553698
AT1G01930	AT1G01930.1	1999	1810	699	676	652	614	666	724	830	697	763	722	533	706	912	820	776	785	776	693	13.1099	11.7562	13.6135	11.3169	12.6409	13.6332	15.8073	13.6954	14.8012	13.974	11.3453	14.4262	15.9987	14.7135	14.3981	14.962	14.2246	14.9475	12.8265	13.2485	12.5303	15.0368	14.768	14.7114	0.00251368	0.170573	TRUE	0.703305
AT1G01940	AT1G01940.1	736	547	583	684	529	997	835	943	1862	1797	1809	633	459	525	981	977	989	1291	1441	1149	36.1811	39.3612	36.5486	60.8057	52.4423	58.7575	117.342	116.837	116.119	40.5394	32.3289	35.4974	56.9442	58.0081	60.7199	81.4211	87.4045	82.0063	37.3636	36.1219	57.3352	58.5574	116.766	83.6106	3.68492e-09	0.68201	TRUE	0.0240531
AT1G01950	AT1G01950.3	3058	2869	711	1309	966	708	687	697	1009	840	939	1023	927	935	764	676	852	882	782	669	8.41279	14.3618	12.7247	8.23264	8.22638	8.2802	12.1233	10.4128	11.4917	12.4912	12.4484	12.0533	8.45533	7.6524	9.97312	10.6056	9.04344	9.10354	11.8331	12.331	8.24641	8.69362	11.3426	9.58419	0.946485	-0.459674	FALSE	1
AT1G01960	AT1G01960.1	5495	5306	3468	3962	3457	2504	2652	2410	3511	3020	3313	3304	2585	3080	2526	2367	2534	3635	3692	2994	22.1877	23.5043	24.6226	15.7436	17.1707	15.4806	22.8099	20.2423	21.9232	21.8139	18.7698	21.4688	15.1159	14.4881	16.0384	23.6339	23.0862	22.0292	23.4382	20.6842	16.1316	15.2141	21.6585	22.9164	1	-0.41939	FALSE	0.00432908
AT1G01970	AT1G01970.1	1649	1460	600	715	533	419	409	475	519	464	482	649	510	614	245	334	377	319	350	281	13.9508	15.4153	13.7967	9.5741	9.62395	11.0887	12.2539	11.3028	11.5916	15.5723	13.4581	15.5539	5.32821	7.42976	8.67183	7.53765	7.95376	7.51395	14.3876	14.8614	10.0956	7.14327	11.7161	7.66845	0.00994824	-0.961844	TRUE	1
AT1G01980	AT1G01980.1	1828	1639	3	1	3	0	2	6	3	0	0	2	0	0	2	2	4	0	1	0	0.062136	0.0192053	0.0691742	0	0.0419212	0.12477	0.063096	0	0	0.0427476	0	0	0.0387453	0.0396307	0.0819602	0	0.0202432	0	0.0501718	0.0142492	0.0555637	0.0534454	0.021032	0.00674773	0.190782	0.0547034	FALSE	0.172848
AT1G01990	AT1G01990.1	1176	987	489	462	427	473	512	540	526	516	563	556	367	476	650	647	683	447	491	436	16.8187	14.7341	16.3498	15.9875	17.8211	18.6473	18.3708	18.5932	20.0282	19.7341	14.3257	17.8367	20.9105	21.2896	23.2394	15.6239	16.5052	17.2458	15.9675	17.2988	17.4853	21.8132	18.9974	16.4583	0.000187231	0.318115	TRUE	0.00607405
AT1G02000	AT1G02000.1	1781	1592	475	505	533	375	373	392	360	404	316	493	531	523	437	423	435	410	354	392	10.1287	9.985	12.6528	7.85823	8.04912	8.39231	7.79505	9.02525	6.96939	10.8484	12.8504	12.1502	8.71578	8.62936	9.17631	8.88462	7.37764	9.61297	10.9222	11.9497	8.09989	8.84048	7.9299	8.62508	1	-0.396114	FALSE	0.791061
AT1G02010	AT1G02010.1	2460	2271	364	456	409	261	277	273	215	172	206	369	350	407	250	256	246	235	314	221	5.44108	6.32044	6.80625	3.83407	4.1903	4.09717	3.26348	2.69359	3.18494	5.69207	5.93767	6.6283	3.49535	3.66104	3.63781	3.56984	4.58743	3.79918	6.18926	6.08601	4.04051	3.59807	3.04734	3.98548	0.193747	-0.623947	FALSE	1
AT1G02020	AT1G02020.1	2258	2069	478.484	537.104	503.145	351.119	288.087	396.518	313.161	302.078	330.129	493.29	483.177	546.183	368.279	405.864	408.185	298.117	371.148	287.054	7.8507	8.17142	9.19041	5.66149	4.78351	6.53192	5.21754	5.19254	5.6024	8.35223	8.99728	9.76343	5.65176	6.3709	6.62551	4.97077	5.95175	5.41649	8.40418	9.03765	5.65897	6.21606	5.33749	5.44634	0.808713	-0.476138	FALSE	0.263328
AT1G02030	AT1G02030.1	1938	1749	34	63	64	91	62	74	20	34	15	67	43	122	52	31	55	27	34	22	0.659918	1.13384	1.3829	1.73575	1.21782	1.44205	0.394184	0.691369	0.301129	1.34198	0.947205	2.57985	0.944021	0.575643	1.05608	0.532564	0.64498	0.491075	1.05889	1.62301	1.46521	0.858581	0.462227	0.556206	0.406906	-0.497022	FALSE	0.135237
AT1G02040	AT1G02040.1	975	786	0	0	0	18	14	22	0	0	1	1	2	0	37	38	18	3	1	0	0	0	0	0.763988	0.611911	0.953979	0	0	0.0446713	0.0445695	0.0980331	0	1.49468	1.57015	0.769081	0.131673	0.0422119	0	0	0.0475342	0.776626	1.27797	0.0148904	0.0579616	3.35452e-13	1.12075	TRUE	7.38644e-10
AT1G02050	AT1G02050.1	1312	1123	357	280	310	458	367	468	373	318	407	362	278	354	559	626	493	431	464	436	10.7917	7.84835	10.4324	13.6057	11.2271	14.2038	11.4495	10.0709	12.7252	11.2925	9.53741	11.6586	15.8052	18.1041	14.7431	13.2402	13.7087	15.1573	9.69082	10.8295	13.0122	16.2175	11.4152	14.0354	1.4243e-06	0.541483	TRUE	0.18248
AT1G02060	AT1G02060.1	2177	1988	212	272	241	290	277	287	300	269	286	250	144	222	291	274	277	393	338	250	3.6201	4.30678	4.58145	4.86652	4.78681	4.92044	5.20193	4.81234	5.05127	4.40539	2.79069	4.13011	4.64777	4.47626	4.67935	6.81984	5.64102	4.90951	4.16944	3.7754	4.85792	4.60113	5.02185	5.79012	0.00552266	0.230096	TRUE	0.552318
AT1G02065	AT1G02065.1	1609	1420	185	171	167	182	137	201	184	137	224	180	103	134	216	186	209	148	176	137	4.42267	3.7906	4.44457	4.27582	3.31448	4.82443	4.46672	3.43125	5.53873	4.44063	2.79457	3.49013	4.82985	4.25408	4.94288	3.5956	4.11227	3.76658	4.21928	3.57511	4.13824	4.6756	4.4789	3.82482	0.00277847	0.310967	TRUE	0.190849
AT1G02070	AT1G02070.1	604	415	90	49	43	17	13	19	7	5	2	74	14	45	12	8	17	15	18	9	7.362	3.71662	3.91582	1.36659	1.07616	1.56043	0.581446	0.428492	0.169213	6.24661	1.29971	4.01041	0.918123	0.62607	1.3757	1.24693	1.43907	0.84666	4.99815	3.85224	1.33439	0.973298	0.39305	1.17755	0.0145211	-1.29804	FALSE	1
AT1G02074	AT1G02074.1	147	7.69677	1	1	0	0	0	0	0	0	0	0	0	0	0	0	1	0	0	0	4.41055	4.0897	0	0	0	0	0	0	0	0	0	0	0	0	4.36329	0	0	0	2.83342	0	0	1.45443	0	0	1	1.29539	FALSE	1
AT1G02080	AT1G02080.1	7461	7272	4219	5777	5073	4738	4812	4733	5601	3479	4964	4801	4136	4195	4578	4442	4554	5818	5164	4428	19.695	25.0062	26.3641	21.7359	22.7329	22.183	26.5504	17.0146	23.9678	23.128	21.9125	21.3355	19.9889	19.8384	21.0311	27.6006	23.5608	23.7721	23.6884	22.1253	22.2173	20.2861	22.5109	24.9778	0.209355	-0.11956	FALSE	0.43424
AT1G02090	AT1G02090.1	1064	875	948	1253	1149	1738	1475	1743	2839	2698	2817	1249	1264	1315	1991	1931	1898	2261	2583	2413	36.7791	45.0757	49.6265	66.2641	57.9118	67.8935	111.845	109.662	113.039	50.0052	55.655	55.583	72.2489	71.673	72.8468	89.1437	97.9431	107.662	43.8271	53.7477	64.0231	72.2562	111.515	98.2496	1.93307e-05	0.420152	TRUE	0.0713985
AT1G02100	AT1G02100.3	1335	1146	998	1105	908	701	783	774	942	784	834	954	842	923	957	875	846	884	888	694	29.5629	30.3513	29.9435	20.4066	23.4725	23.0194	28.3352	24.3306	25.5524	29.1625	28.3069	29.788	26.5152	24.7973	24.7918	26.6113	25.709	23.6423	29.9526	29.0858	22.2995	25.3681	26.0727	25.3209	0.37269	-0.190289	FALSE	0.860441
AT1G02110	AT1G02110.1	2314	2125	821	909	862	1268	1137	1314	1931	2038	1854	1102	756	1035	1426	1354	1356	1752	1571	1530	13.1155	13.465	15.3303	19.9066	18.3816	21.0754	31.3244	34.1088	30.6338	18.167	13.7066	18.0138	21.3073	20.6938	21.43	28.4429	24.5287	28.1091	13.9703	16.6291	19.7879	21.1437	32.0223	27.0269	9.81963e-05	0.328935	TRUE	0.257121
AT1G02120	AT1G02120.1	1974	1785	3345	3476	3231	2144	1962	2106	1752	1491	1726	3292	2414	2815	2389	2251	2137	1726	1809	1557	63.6149	61.2973	68.407	40.0704	37.761	40.2123	33.8341	29.7071	33.9511	64.6074	52.1032	58.3264	42.4958	40.9561	40.2058	33.3581	33.6246	34.0538	64.4397	58.3457	39.3479	41.2192	32.4974	33.6788	0.9713	-0.491242	FALSE	0.0244462
AT1G02130	AT1G02130.1	1021	832	1269	1298	987	806	866	878	1102	1055	1076	1060	973	1006	1018	1034	862	1028	1122	906	51.7773	49.1079	44.8328	32.3183	35.7583	35.9675	45.6581	45.0972	45.4088	44.6317	45.0562	44.7197	38.8501	40.3625	34.7941	42.6253	44.7432	42.5128	48.5727	44.8025	34.6814	38.0022	45.388	43.2938	0.525759	-0.231871	FALSE	0.954989
AT1G02136	AT1G02136.1	192	17.4023	0	0	0	0	2	4	0	0	1	0	0	0	0	1	4	0	1	0	0	0	0	0	3.94826	7.83415	0	0	2.01764	0	0	0	0	1.86627	7.71926	0	1.90656	0	0	0	3.92747	3.19518	0.672547	0.63552	0.189718	2.06873	FALSE	0.578176
AT1G02140	AT1G02140.1	785	596	3257	3447	2330	2782	2887	2698	3620	3368	3560	2616	2521	2513	3327	3136	2781	3260	4001	3446	185.512	182.052	147.745	155.721	166.411	154.289	209.373	200.977	209.727	153.763	162.964	155.945	177.245	170.888	156.703	188.699	222.73	225.727	171.77	157.557	158.807	168.279	206.692	212.385	0.0144348	0.0943956	FALSE	0.307352
AT1G02145	AT1G02145.3	1655	1466	923	1045	753	696	648	657	713	541	686	783	655	719	718	729	669	767	780	678	21.3732	22.4379	19.4117	15.8384	15.1853	15.2746	16.7654	13.1245	16.4301	18.7106	17.2136	18.1393	15.551	16.1501	15.3255	18.0493	17.653	18.0555	21.0743	18.0212	15.4328	15.6755	15.44	17.9193	0.378523	-0.189873	FALSE	0.926623
AT1G02150	AT1G02150.1	1910	1721	1815	1737	1436	1554	1442	1773	1267	1355	1291	1881	1111	1538	1871	1751	1770	1164	979	829	35.8011	31.7701	31.5337	30.1236	28.7851	35.1129	25.3779	28.0014	26.3388	38.2885	24.8713	33.0522	34.5192	33.0435	34.5394	23.333	18.8738	18.8056	33.035	32.0707	31.3405	34.034	26.5727	20.3375	0.0196783	0.083205	FALSE	2.69699e-06
AT1G02160	AT1G02160.2	567	378	701	721	505	501	485	498	496	414	463	596	489	517	561	661	463	444	420	373	62.9546	60.0404	50.4895	44.2163	44.0791	44.9031	45.2324	38.952	43.0071	55.2351	49.8405	50.5852	47.1237	56.7925	41.135	40.5218	36.8651	38.524	57.8282	51.8869	44.3995	48.3504	42.3972	38.637	0.201435	-0.0998495	FALSE	0.0707458
AT1G02170	AT1G02170.1	1336	1147	742	905	759	597	538	550	527	532	482	920	800	778	669	671	640	594	715	600	21.9605	24.8362	25.0081	17.3639	16.1139	16.3432	15.8382	16.4956	14.7548	28.0986	26.8715	25.0865	18.5196	18.9994	18.7387	17.8657	20.6824	20.4222	23.9349	26.6855	16.607	18.7526	15.6962	19.6568	0.912423	-0.487092	FALSE	1
AT1G02180	AT1G02180.1	918	729	227	305	206	126	137	100	149	180	159	174	162	164	107	90	85	147	112	111	10.5706	13.1696	10.6793	5.76607	6.45618	4.67532	7.0456	8.78144	7.65809	8.36147	8.56156	8.32034	4.66041	4.00956	3.91574	6.95645	5.09739	5.94443	11.4732	8.41446	5.63252	4.19524	7.82838	5.99942	0.0392797	-0.857688	FALSE	0.285164
AT1G02190	AT1G02190.1	2173	1984	11	41	29	35	18	29	7	11	15	25	6	15	30	26	27	10	4	9	0.188214	0.650492	0.552406	0.588522	0.311683	0.49819	0.121623	0.197184	0.265461	0.441427	0.116513	0.279624	0.480117	0.425611	0.457029	0.173883	0.0668922	0.177099	0.463704	0.279188	0.466132	0.454252	0.194756	0.139291	0.0234945	0.185049	FALSE	0.000550071
AT1G02205	AT1G02205.3	2067	1878	1114	1923	1583	962	737	918	477	863	479	1290	2217	1117	344	332	437	452	750	627	20.1368	32.2317	31.8557	17.089	13.482	16.6604	8.75552	16.3432	8.95552	24.0633	45.4816	21.998	5.81609	5.74148	7.81462	8.30311	13.2502	13.0343	28.0747	30.5143	15.7438	6.4574	11.3514	11.5292	1.48793e-09	-2.07926	TRUE	0.00280734
AT1G02210	AT1G02210.1	264	75.0077	0	0	0	0	0	0	0	0	0	0	0	0	0	0	0	0	0	0	0	0	0	0	0	0	0	0	0	0	0	0	0	0	0	0	0	0	0	0	0	0	0	0	1	0	FALSE	1
AT1G02220	AT1G02220.1	1353	1164	231.966	219.761	297.921	536.742	601.85	610.916	391	270	404.977	311.861	347.981	286.991	519	523.83	788.724	402.964	365	324	6.76506	5.94288	9.67275	15.3833	17.7631	17.8882	11.5793	8.24957	12.216	9.38575	11.5178	9.11885	14.1574	14.6157	22.7559	11.9429	10.4039	10.8669	7.46023	10.0075	17.0115	17.1763	10.6816	11.0712	2.57037e-06	0.723579	TRUE	0.00261566
AT1G02228	AT1G02228.1	789	600	0	1.26582	0	0	0	0	0	0	1	0	0	0	0	0	0	0	0	1.34228	0	0.0664082	0	0	0	0	0	0	0.0585193	0	0	0	0	0	0	0	0	0.0873388	0.0221361	0	0	0	0.0195064	0.0291129	1	0	FALSE	1
AT1G02230	AT1G02230.1	1081	892	32	15	24	35	25	24	40	36	34	25	27	37	24	23	12	16	17	15	1.21783	0.52933	1.01683	1.309	0.962848	0.917033	1.5458	1.43535	1.33833	0.981829	1.16618	1.53413	0.854308	0.837422	0.451792	0.618804	0.632327	0.65651	0.92133	1.22738	1.06296	0.714507	1.43983	0.63588	0.627108	-0.377553	FALSE	0.91026
AT1G02250	AT1G02250.1	1089	900	1.03441	5.2393	3.07915	7.25782	4.15028	3.08433	0	0	1.02279	3.02478	1.01886	1.00905	0	1.02525	0	1.01296	0	0	0.0390166	0.183244	0.129297	0.26903	0.158423	0.116804	0	0	0.039902	0.117737	0.0436153	0.0414664	0	0.0369971	0	0.0388283	0	0	0.117186	0.0676062	0.181419	0.0123324	0.0133007	0.0129428	0.441637	-0.0766966	FALSE	1
AT1G02260	AT1G02260.1	2146	1957	359	473	380	177	227	195	157	141	173	418	310	391	184	170	192	196	202	192	6.22737	7.608	7.33829	3.0173	3.9849	3.39611	2.76546	2.56241	3.10389	7.48249	6.1029	7.38942	2.98535	2.82124	3.29483	3.45512	3.42466	3.83023	7.05789	6.9916	3.4661	3.03381	2.81059	3.57	0.00077966	-0.986343	TRUE	0.900827
AT1G02270	AT1G02270.1	1645	1456	759	2031	1147	563	644	721	447	381	417	1171	1662	1339	679	674	727	414	620	504	17.6963	43.9085	29.7717	12.8998	15.1952	16.8777	10.5829	9.30646	10.056	28.1745	43.978	34.0129	14.8073	15.0342	16.7685	9.80928	14.1282	13.514	30.4588	35.3885	14.9909	15.5367	9.98179	12.4838	0.00104454	-1.13781	TRUE	0.0532732
AT1G02280	AT1G02280.1	1173	984	1533	1450	1340	1242	1115	1313	1252	1428	1232	1494	902	1401	927	909	1067	800	818	764	52.8869	46.3845	51.4649	42.1079	38.928	45.4787	43.86	51.6124	43.9609	53.1883	35.3164	52.6584	29.9125	30.002	36.4159	28.0474	27.5814	30.3119	50.2454	47.0544	42.1715	32.1101	46.4778	28.6469	0.808747	-0.537395	FALSE	0.230283
AT1G02290	AT1G02290.1	1695	1506	350	454	423	192	188	225	339	319	366	380	320	445	179	185	182	358	374	298	7.8894	9.48923	10.6149	4.25317	4.2886	5.09209	7.75951	7.53332	8.5331	8.83933	8.18635	10.9285	3.77395	3.98959	4.05853	8.2008	8.23956	7.72513	9.33118	9.31806	4.54462	3.94069	7.94198	8.05516	0.00062692	-1.06239	TRUE	2.6146e-05
AT1G02300	AT1G02300.1	1227	1038	665.817	443.979	387.417	201.318	220.231	287.568	88.1219	73.0847	102.14	795.972	318.629	412.094	224	251.671	193	68.0107	132.426	129	21.775	13.4637	14.1053	6.47027	7.28895	9.44239	2.92648	2.50409	3.455	26.8634	11.8264	14.6833	6.85202	7.87441	6.24428	2.26036	4.23285	4.85185	16.448	17.791	7.73387	6.99024	2.96186	3.78169	0.00300835	-1.23373	TRUE	0.00252378
AT1G02305	AT1G02305.1	1407	1218	4642.74	4443.29	3883.15	659.682	857.984	953.649	744.878	927.17	737.977	4160.29	3191.37	3495.74	648.205	584.329	507	610	1005.74	944.144	129.398	114.83	120.487	18.0686	24.2	26.6858	21.0813	27.0728	21.2738	119.657	100.947	106.149	16.8979	15.5808	13.9792	17.2775	27.3965	30.2626	121.572	108.918	22.9848	15.486	23.1426	24.9789	1.27261e-33	-2.73711	TRUE	0.0171258
AT1G02310	AT1G02310.1	1390	1201	290	582	431	105	179	192	50	85	41	482	1276	630	108	137	164	64	264	228	8.19702	15.2539	13.5624	2.91664	5.12027	5.44875	1.43511	2.51708	1.19865	14.0593	40.933	19.4009	2.85528	3.70475	4.58588	1.83838	7.2932	7.41151	12.3378	24.7977	4.49522	3.7153	1.71695	5.51436	1.33645e-09	-2.45182	TRUE	0.570849
AT1G02320	AT1G02320.1	147	7.69677	0	0	0	3	1	4	0	0	0	0	0	0	1	2	3	0	0	0	0	0	0	13.0032	4.46349	17.7129	0	0	0	0	0	0	4.12534	8.43923	13.0899	0	0	0	0	0	11.7265	8.55149	0	0	0.0925532	3.25573	FALSE	0.137573
AT1G02330	AT1G02330.1	1058	869	1765	1753	1761	2172	1896	2092	3219	3051	3218	1751	1585	1789	2402	2048	2198	2983	2644	2372	68.9487	63.4983	76.5846	83.3828	74.9551	82.0504	127.691	124.866	130.022	70.5874	70.2708	76.1404	87.765	76.5405	84.9435	118.422	100.948	106.564	69.6772	72.3329	80.1294	83.083	127.526	108.645	0.0021105	0.197354	TRUE	0.176128
AT1G02335	AT1G02335.1	832	643	206	287	219	76	96	124	105	105	144	161	120	155	112	70	102	101	124	96	10.8757	14.0498	12.8717	3.94311	5.12912	6.57278	5.62908	5.80763	7.86325	8.77154	7.19011	8.91549	5.53063	3.53564	5.32735	5.41887	6.39835	5.82874	12.5991	8.29238	5.215	4.79787	6.43332	5.88199	0.313344	-0.680524	FALSE	0.860324
AT1G02340	AT1G02340.1	1253	1064	2100	2070	2059	99	309	331	25	67	31	2157	1198	1610	85	51	64	31	205	153	67.0006	61.2391	73.1335	3.10406	9.97699	10.6029	0.809949	2.23951	1.02299	71.0181	43.3791	55.964	2.53656	1.55672	2.02004	1.00512	6.39248	5.6139	67.1244	56.7871	7.89465	2.03777	1.35748	4.33717	1.53783e-63	-4.24966	TRUE	0.170144
AT1G02350	AT1G02350.1	423	234	16	26	13	10	10	5	12	13	15	15	6	14	14	4	10	17	6	5	2.32116	3.4975	2.09956	1.42568	1.46814	0.728271	1.76777	1.97582	2.25074	2.24562	0.987872	2.21277	1.89968	0.555169	1.43518	2.50629	0.850732	0.834197	2.63941	1.81542	1.20736	1.29668	1.99811	1.39707	1	-0.293803	FALSE	1
AT1G02360	AT1G02360.1	1011	822	33	30	44	341	342	394	386	423	323	51	58	40	290	244	194	377	312	239	1.36283	1.14881	2.02294	13.8395	14.2934	16.3366	16.1873	18.3016	13.7969	2.1735	2.71845	1.79975	11.202	9.64049	7.92596	15.8222	12.5933	11.3512	1.51153	2.23057	14.8232	9.58948	16.0953	13.2556	3.84828e-17	1.71277	TRUE	0.281797
AT1G02370	AT1G02370.1	1758	1569	456	706	476	1065	987	1071	1253	1254	1209	456	389	449	809	862	941	1551	1202	1046	9.86604	14.1639	11.4653	22.6445	21.6111	23.2651	27.5288	28.4247	27.0554	10.1813	9.55195	10.584	16.3717	17.8429	20.1414	34.1026	25.4179	26.027	11.8317	10.1058	22.5069	18.1187	27.6696	28.5158	6.16954e-11	0.783675	TRUE	0.00909566
AT1G02380	AT1G02380.1	1121	932	116	104	85	108	124	100	131	121	112	92	105	120	100	105	73	101	116	76	4.22516	3.51251	3.44671	3.86585	4.57076	3.65698	4.84523	4.61732	4.21942	3.45806	4.34049	4.76201	3.40684	3.65893	2.63044	3.73855	4.12952	3.18355	3.72813	4.18685	4.0312	3.23207	4.56066	3.68387	1	-0.293496	FALSE	1
AT1G02390	AT1G02390.1	1791	1602	284	738	501	156	251	184	16	47	29	407	593	615	88	105	141	25	108	91	6.01807	14.5009	11.8189	3.24862	5.38262	3.91466	0.344284	1.04341	0.635603	8.90005	14.2613	14.1983	1.74417	2.12867	2.95582	0.538363	2.23676	2.21765	10.7793	12.4532	4.18197	2.27622	0.674432	1.66426	6.32667e-12	-2.03785	TRUE	0.438445
AT1G02391	AT1G02391.1	156	8.78198	0	0	0	0	0	0	0	0	0	0	0	0	0	0	0	0	0	0	0	0	0	0	0	0	0	0	0	0	0	0	0	0	0	0	0	0	0	0	0	0	0	0	1	0	FALSE	1
AT1G02400	AT1G02400.1	1339	1150	529	3046	1540	542	708	794	337	330	301	1051	3272	1965	378	440	553	449	881	695	15.6156	83.3743	50.6086	15.7231	21.1504	23.5321	10.1016	10.2056	9.19008	32.0159	109.618	63.196	10.4367	12.4261	16.1491	13.4693	25.4177	23.594	49.8662	68.2766	20.1352	13.004	9.83243	20.827	2.40923e-07	-2.30653	TRUE	0.0542951
AT1G02405	AT1G02405.1	527	338	5	7	5	29	16	21	7	9	19	2	9	2	18	20	14	8	15	11	0.502174	0.6519	0.559056	2.86232	1.62625	2.11759	0.713905	0.946993	1.97373	0.207288	1.02587	0.218846	1.69092	1.92174	1.39102	0.816529	1.47242	1.27055	0.571043	0.484001	2.20205	1.66789	1.21154	1.1865	0.000482425	0.846209	TRUE	0.416431
AT1G02410	AT1G02410.1	1176	987	537	636.917	507.961	568.916	524	525	689.859	671	668	601	415.962	546	622.781	613.882	662.929	689.913	686.974	630.901	18.4696	20.3126	19.4498	19.2295	18.2388	18.1293	24.0936	24.1783	23.7635	21.3313	16.2368	20.4597	20.0349	20.1999	22.5565	24.1143	23.093	24.9551	19.4107	19.3426	18.5325	20.9304	24.0118	24.0541	0.0100389	0.10843	FALSE	0.895545
AT1G02420	AT1G02420.1	1476	1287	152.431	231.231	175.777	289.203	279.427	280.391	286.434	305.829	320.186	225.756	176.688	198.744	240.354	245.885	308.72	325.379	287.564	277.89	4.02065	5.65545	5.16162	7.49655	7.45886	7.42546	7.67194	8.45124	8.73522	6.145	5.28926	5.71137	5.92981	6.2049	8.0558	8.72187	7.41333	8.42964	4.94591	5.71521	7.46029	6.73017	8.28613	8.18828	0.0109894	0.203068	FALSE	0.724921
AT1G02430	AT1G02430.1	698	509	27.569	30.7693	46.6851	59.1786	53.1665	54.6094	61.3324	56.1713	49.5996	29.65	38.3117	38.2558	47.2716	63.5632	60.383	63.396	25.1076	49.8236	1.83867	1.90283	3.46627	3.87868	3.58842	3.65669	4.15367	3.9248	3.42145	2.04065	2.89987	2.77974	2.94883	4.05573	3.984	4.29677	1.63661	3.82148	2.40259	2.57342	3.70793	3.66285	3.83331	3.25162	0.0126131	0.383908	FALSE	0.852387
AT1G02440	AT1G02440.1	573	384	0	0	2.53767	8.61799	1.40655	0	1.23374	0	12.2149	6.59365	0	0	2.37456	3.55166	2.89683	1.22471	2.32841	6.28657	0	0	0.24975	0.748706	0.125837	0	0.110752	0	1.11689	0.601527	0	0	0.196345	0.300387	0.253346	0.110027	0.20118	0.639142	0.08325	0.200509	0.291514	0.250026	0.409214	0.316783	0.849712	0.0583119	FALSE	1
AT1G02450	AT1G02450.1	541	352	37	17	28	5	5	7	57	40	70	21	1	3	5	3	7	13	4	7	3.56829	1.52022	3.0062	0.473875	0.487989	0.677788	5.58202	4.04146	6.98242	2.08996	0.109452	0.315212	0.451019	0.276796	0.667848	1.27409	0.377029	0.776372	2.69824	0.838208	0.546551	0.465221	5.5353	0.809164	0.962452	-0.327182	FALSE	0.658691
AT1G02460	AT1G02460.1	1805	1616	92	160	138	882	871	691	147	121	140	92	327	178	317	276	377	272	355	333	1.93262	3.11658	3.2273	18.2081	18.5165	14.5739	3.13571	2.66296	3.04185	1.99438	7.796	4.07383	6.22853	5.54688	7.8347	5.80665	7.2886	8.04484	2.75883	4.6214	17.0995	6.5367	2.94684	7.0467	0.0568771	0.423003	FALSE	1
AT1G02470	AT1G02470.2	855	666	490	806	671	181	288	305	35	30	36	1149	767	795	167	184	419	34	96	77	24.976	38.0944	38.0759	9.06653	14.856	15.6086	1.81156	1.60202	1.89792	60.4375	44.3697	44.1487	7.96178	8.97273	21.1282	1.76118	4.78249	4.51368	33.7154	49.652	13.177	12.6876	1.7705	3.68578	4.29213e-06	-1.88775	TRUE	7.00118e-05
AT1G02475	AT1G02475.1	929	740	883	1082	807	252	261	343	237	270	233	1077	942	876	200	217	258	173	349	275	40.507	46.0252	41.2139	11.3607	12.1169	15.798	11.0402	12.9764	11.0554	50.9853	49.0439	43.7821	8.58156	9.52378	11.7087	8.06515	15.6477	14.5083	42.582	47.9371	13.0919	9.93801	11.6907	12.7404	1.19075e-18	-2.16158	TRUE	0.666383
AT1G02480	AT1G02480.1	73	3.78007	0	0.266667	0.0666667	1.19069	0.712591	0.972874	0.38409	0.162707	0.320922	0.133333	0.315792	0.107061	0.863575	0.598214	0.595138	0.2	0.189315	0.381714	0	2.22059	0.666517	10.5084	6.47625	8.77194	3.50262	1.53083	2.98092	1.23566	3.2186	1.0475	7.25385	5.1397	5.28738	1.82528	1.66166	3.94233	0.962369	1.83392	8.58553	5.89364	2.67146	2.47642	0.797944	1.28247	FALSE	1
AT1G02490	AT1G02490.1	117	5.40428	1	0	4	1	0	2	1	3	1	0	0	4	4	2	2	0	1	1	6.2815	0	27.972	6.17304	0	12.6134	6.37854	19.7426	6.497	0	0	27.3745	23.5012	12.0191	12.4284	0	6.13931	7.22398	11.4178	9.12483	6.26215	15.9829	10.8727	4.45443	0.567342	0.746185	FALSE	0.349992
AT1G02500	AT1G02500.1	1530	1341	6438	8594.98	7821.5	12149.6	11784.2	10154	10265.4	13187.8	9934	7381.01	7836.43	7868.5	14300.3	13494.7	10252.5	8764.93	8573.31	7455.67	162.976	201.751	220.426	302.252	301.893	258.076	263.881	349.757	260.103	192.818	225.141	217.014	338.598	326.826	256.758	225.485	212.118	217.056	195.051	211.658	287.407	307.394	291.247	218.22	1.34962e-05	0.536242	TRUE	0.00152127
AT1G02510	AT1G02510.1	1086	897	0	1	0	5	1	5	2	0	4	0	0	0	5	9	4	2	0	0	0	0.0350919	0	0.185958	0.0382993	0.189984	0.0768594	0	0.156573	0	0	0	0.176989	0.32586	0.149758	0.0769194	0	0	0.0116973	0	0.13808	0.217536	0.0778108	0.0256398	0.000152374	0.283964	TRUE	0.0125826
AT1G02520	AT1G02520.1	3871	3682	109.687	134.649	154.274	510.392	439.94	630.232	671.018	616.27	688.922	80.6428	112.601	107.982	611.652	461.815	531.531	1063.26	887.398	762.333	1.01128	1.15112	1.58348	4.62442	4.1048	5.83385	6.28217	5.95261	6.56957	0.76726	1.17822	1.08466	5.27459	4.07347	4.84805	9.96217	7.99635	8.08305	1.24863	1.01005	4.85436	4.73204	6.26812	8.68052	8.80246e-25	1.51182	TRUE	0.000107754
AT1G02530	AT1G02530.1	3998	3809	5.31311	7.35089	8.72576	9.60762	1.06044	9.76754	31.982	26.7304	29.0776	2.35723	5.39864	1.01806	6.34763	3.18546	7.46905	30.74	20.6023	10.6673	0.047352	0.0607476	0.0865753	0.0841475	0.00956441	0.0874003	0.289437	0.249583	0.26804	0.0216797	0.0546058	0.00988526	0.0529137	0.0271608	0.0658531	0.278414	0.179458	0.109335	0.0648916	0.0287236	0.0603707	0.0486425	0.26902	0.189069	0.273931	0.0276676	FALSE	0.00510205
AT1G02540	AT1G02540.1	873	684	0	0	0	0	0	0	0	0	0	0	0	0	0	0	0	0	0	0	0	0	0	0	0	0	0	0	0	0	0	0	0	0	0	0	0	0	0	0	0	0	0	0	1	0	FALSE	1
AT1G02550	AT1G02550.1	729	540	0	0	0	0	0	0	0	0	0	0	0	0	0	0	0	0	0	0	0	0	0	0	0	0	0	0	0	0	0	0	0	0	0	0	0	0	0	0	0	0	0	0	1	0	FALSE	1
AT1G02560	AT1G02560.1	1341	1152	1565	2090	1608	1222	1156	1254	1138	1218	1110	2121	1559	1762	1143	1165	1147	801	1153	930	46.1172	57.1076	52.7516	35.3879	34.4737	37.1008	34.0525	37.6024	33.8315	64.4984	52.1386	56.5689	31.5037	32.8439	33.4374	23.9871	33.2073	31.517	51.9921	57.7353	35.6541	32.595	35.1621	29.5705	0.0594728	-0.805981	FALSE	0.29848
AT1G02570	AT1G02570.1	906	717	20	12	25	25	21	20	11	3	11	16	28	13	13	22	18	14	18	18	0.946917	0.52682	1.31772	1.16321	1.0062	0.950713	0.52885	0.148807	0.538672	0.781739	1.50454	0.670577	0.575695	0.996517	0.843093	0.673608	0.832934	0.980095	0.930486	0.985619	1.04004	0.805102	0.405443	0.828879	1	-0.137508	FALSE	1
AT1G02575	AT1G02575.1	898	709	0	0	0	1	0	0	0	0	0	0	0	0	0	1	2	0	0	0	0	0	0	0.0470533	0	0	0	0	0	0	0	0	0	0.0458073	0.094734	0	0	0	0	0	0.0156844	0.0468471	0	0	0.475177	0.0660507	FALSE	0.571172
AT1G02580	AT1G02580.1	2291	2102	6	16	16	9	2	7	0	1	0	8	9	10	6	4	3	1	2	0	0.0968991	0.2396	0.287666	0.142839	0.0326874	0.113502	0	0.0169195	0	0.133327	0.164959	0.175951	0.090633	0.0618029	0.0479304	0.0164121	0.0315686	0	0.208055	0.158079	0.0963428	0.0667888	0.00563983	0.0159936	0.332314	-0.118459	FALSE	0.131454
AT1G02590	AT1G02590.1	270	81.0024	0	0	0	0	0	0	0	2	0	0	0	0	0	0	0	0	1	0	0	0	0	0	0	0	0	0.878118	0	0	0	0	0	0	0	0	0.409599	0	0	0	0	0	0.292706	0.136533	1	0	FALSE	1
AT1G02600	AT1G02600.1	72	3.75521	0	0	0	0	0	0.166667	0	0.333333	0.833333	0	0.333333	0	0	0	0.166667	0.166667	0	0.166667	0	0	0	0	0	1.5127	0	3.15693	7.79176	0	3.41987	0	0	0	1.49052	1.53113	0	1.73272	0	1.13996	0.504233	0.49684	3.64956	1.08795	1	-0.515662	FALSE	1
AT1G02610	AT1G02610.1	937	748	702	95	87	45	69	67	20	15	23	361	96	133	52	53	44	14	33	23	31.8593	3.99781	4.39561	2.007	3.16906	3.05289	0.921696	0.713198	1.07963	16.907	4.94464	6.5762	2.20734	2.30121	1.97548	0.645691	1.46376	1.20044	13.4176	9.47595	2.74298	2.16134	0.904841	1.1033	0.000181529	-1.72847	TRUE	0.0132268
AT1G02620	AT1G02620.1	687	498	19	0	1	1	1	3	3	0	0	6	0	0	0	2	1	1	0	0	1.29517	0	0.0758879	0.0669896	0.0689848	0.20532	0.207659	0	0	0.422068	0	0	0	0.130431	0.0674362	0.0692738	0	0	0.457019	0.140689	0.113765	0.0659557	0.0692197	0.0230913	1	-0.0977584	FALSE	1
AT1G02630	AT1G02630.1	1609	1420	45	20	29	5	15	19	2	0	0	14	5	12	3	2	1	2	11	2	1.07578	0.443345	0.771812	0.117468	0.362899	0.456041	0.0485513	0	0	0.345383	0.135659	0.312549	0.0670812	0.0457428	0.0236501	0.0485892	0.257017	0.0549865	0.763646	0.26453	0.312136	0.0454914	0.0161838	0.120198	0.0122845	-0.27442	FALSE	0.411559
AT1G02640	AT1G02640.1	2584	2395	804	117	154	24	24	31	53	34	38	443	96	118	10	5	9	241	163	108	11.396	1.53773	2.43006	0.334305	0.344262	0.441159	0.762833	0.504887	0.557094	6.47976	1.5443	1.82222	0.132575	0.0678025	0.1262	3.47144	2.25808	1.76049	5.12126	3.28209	0.373242	0.108859	0.608271	2.49667	4.38215e-13	-1.94924	TRUE	1.69942e-22
AT1G02650	AT1G02650.1	1542	1353	19	24	8	18	18	12	27	21	16	14	16	8	19	17	14	30	14	18	0.476713	0.558359	0.223457	0.443825	0.457043	0.302289	0.6879	0.552004	0.415215	0.362486	0.455604	0.218684	0.445886	0.408068	0.347498	0.76493	0.343311	0.519385	0.41951	0.345591	0.401052	0.400484	0.551706	0.542542	0.315207	0.0576852	FALSE	0.835641
AT1G02660	AT1G02660.1	2609	2420	2089	3446	1774	164	330	504	169	296	163	2209	3015	2172	173	154	151	161	499	441	29.3038	44.8229	27.7038	2.26082	4.6847	7.09829	2.4073	4.35008	2.36496	31.9772	47.9996	33.1947	2.26986	2.06674	2.09548	2.29514	6.84136	7.11439	33.9435	37.7238	4.68127	2.14403	3.04078	5.41696	1.34276e-49	-3.62254	TRUE	0.00192771
AT1G02670	AT1G02670.1	2037	1848	90.0698	124	130	41	63	62.134	111.093	107	123	111	138	119.172	58.0683	41.0453	24	88	75	76	1.65454	2.11213	2.65854	0.740148	1.17117	1.14595	2.07226	2.05922	2.33697	2.10417	2.87702	2.38504	0.997711	0.721344	0.436145	1.64278	1.34653	1.60556	2.14174	2.45541	1.01909	0.7184	2.15615	1.53162	0.000275414	-1.00779	TRUE	0.0195045
AT1G02680	AT1G02680.1	907	718	564	546	475	462	420	469	500	510	523	582	510	532	506	536	447	441	487	445	26.6659	23.9369	25.0018	21.4662	20.0959	22.2632	24.0052	25.2619	25.5757	28.3961	27.366	27.4039	22.3766	24.245	20.9076	21.1891	22.5041	24.1964	25.2015	27.722	21.2751	22.5097	24.9476	22.6299	0.799163	-0.288898	FALSE	0.911198
AT1G02681	AT1G02681.1	510	321	0	0	1	4	5	2	0	0	1	1	1	1	5	9	6	4	0	0	0	0	0.117733	0.415711	0.535116	0.212356	0	0	0.109382	0.109133	0.120022	0.115218	0.494576	0.910581	0.627723	0.429886	0	0	0.0392443	0.114791	0.387728	0.677627	0.0364607	0.143295	0.00444336	0.589648	TRUE	0.0415722
AT1G02690	AT1G02690.2	1940	1751	657	833.31	695	1048	899	791	2102	1810	1950	577	507	670	1116	940.383	884	1404	1330	1121	12.7374	14.9803	15.0003	19.967	17.6383	15.3967	41.3815	36.7632	39.102	11.5438	11.1555	14.1519	20.237	17.4421	16.9546	27.6617	25.2013	24.9939	14.2393	12.2837	17.6673	18.2112	39.0822	25.9523	9.81167e-07	0.532289	TRUE	0.0386629
AT1G02700	AT1G02700.1	1030	841	8	9	13	7	10	11	3	4	3	3	14	20	3	10	9	15	8	8	0.32292	0.336858	0.584183	0.277676	0.408495	0.445795	0.122966	0.169155	0.125249	0.124964	0.641354	0.879546	0.113264	0.386176	0.359392	0.615309	0.31561	0.371372	0.414654	0.548621	0.377322	0.286277	0.139123	0.434097	0.743002	-0.267783	FALSE	0.786549
AT1G02710	AT1G02710.1	291	102	21	57	48	57	57	70	12	22	21	22	59	56	69	48	72	29	31	28	6.98908	17.5904	17.7845	18.6428	19.1981	23.3903	4.05546	7.67084	7.22886	7.55585	22.2852	20.3054	21.4791	15.2835	23.7058	9.80835	10.0837	10.717	14.1213	16.7155	20.4104	20.1561	6.31839	10.203	0.217838	0.256065	FALSE	0.00400898
AT1G02720	AT1G02720.1	1775	1586	152.153	246.708	188.377	194	208.224	177.568	214	199	196	215.351	152	208.75	231.202	238	196.209	160	145.316	149.687	3.2567	4.89643	4.48875	4.0807	4.51035	3.81592	4.65125	4.46242	4.33914	4.75668	3.69238	4.86796	4.62868	4.87366	4.15468	3.48029	3.03995	3.68464	4.21396	4.43901	4.13566	4.55234	4.48427	3.40163	0.093841	0.0297527	FALSE	0.0623252
AT1G02730	AT1G02730.1	3854	3665	1680	2604	2347	1037	835	869	1811	1595	1753	1708	1197	1461	538	434	341	956	1000	887	15.561	22.3649	24.2014	9.43934	7.827	8.08136	17.0335	15.4777	16.7942	16.3258	12.583	14.7435	4.66097	3.84589	3.12466	8.99875	9.05281	9.44853	20.7091	14.5508	8.44923	3.87717	16.4351	9.1667	1.94087e-12	-1.67287	TRUE	4.83582e-09
AT1G02740	AT1G02740.1	1319	1130	349	472	423	511	508	500	438	389	421	396	313	368	462	409	502	471	453	318	10.4845	13.1481	14.147	15.0862	15.4443	15.081	13.3615	12.2431	13.0814	12.2766	10.6716	12.0446	12.9817	11.7551	14.9193	14.3794	13.3008	10.9866	12.5932	11.6643	15.2038	13.2187	12.8953	12.8889	0.00601982	0.167026	TRUE	0.827909
AT1G02750	AT1G02750.1	1000	811	493	573	421	712	790.579	769	1489	1050	1413	546	529	618	846	920.639	900	1476	1694	1351	20.6361	22.2399	19.6184	29.2884	33.4894	32.318	63.2897	46.0457	61.1747	23.5848	25.1305	28.1833	33.1221	36.868	37.2687	62.7861	69.3027	65.0353	20.8315	25.6329	31.6986	35.7529	56.8367	65.708	6.10174e-06	0.464652	TRUE	3.32009e-06
AT1G02760	AT1G02760.1	73	3.78007	0.125	0.2	0	0.4	0	0.466667	0.266667	0.133333	0.466667	0.133333	0.0666667	0.133333	0	0.4375	0.1875	0.133333	0.133333	0.125	1.12257	1.66545	0	3.53018	0	4.20771	2.4318	1.25447	4.33469	1.23566	0.679477	1.30456	0	3.75889	1.6658	1.21685	1.1703	1.291	0.92934	1.07323	2.5793	1.80823	2.67365	1.22605	1	0.437779	FALSE	1
AT1G02770	AT1G02770.1	1218	1029	31	42	40	37	36	24	11	16	8	44	39	27	30	30	28	15	21	20	1.0227	1.28479	1.46908	1.19956	1.2019	0.79494	0.368499	0.553	0.272977	1.49795	1.46021	0.97045	0.925707	0.946863	0.913829	0.502891	0.677113	0.758803	1.25886	1.30954	1.06547	0.9288	0.398159	0.646269	1	-0.2599	FALSE	0.231262
AT1G02780	AT1G02780.1	1031	842	26854	31047	25285	74769	65371	71617	107916	94917	106014	30477	29781	30686	74355	75489	69002	104763	118886	102272	1082.67	1160.67	1134.89	2962.42	2667.2	2898.96	4418.07	4009.15	4420.81	1268	1362.68	1347.88	2803.92	2911.74	2752.15	4292.34	4684.64	4741.98	1126.08	1326.19	2842.86	2822.6	4282.68	4572.99	4.35784e-14	1.08917	TRUE	0.000388774
AT1G02790	AT1G02790.1	1658	1469	0	0	0	0	0	0	0	0	0	0	0	0	0	0	0	0	0	0	0	0	0	0	0	0	0	0	0	0	0	0	0	0	0	0	0	0	0	0	0	0	0	0	1	0	FALSE	1
AT1G02800	AT1G02800.1	1764	1575	191	191	160	45	52	87	86	34	73	136	87	124	42	29	34	7	34	44	4.11674	3.81727	3.8392	0.953166	1.13424	1.88268	1.88225	0.767749	1.62739	3.02496	2.12816	2.91183	0.846714	0.597997	0.724971	0.153326	0.716235	1.09065	3.9244	2.68832	1.32336	0.723227	1.4258	0.653404	2.70445e-06	-1.09785	TRUE	0.994688
AT1G02810	AT1G02810.1	1906	1717	55	155	80	47	34	37	55	34	50	62	70	74	25	35	31	90	73	69	1.08741	2.84159	1.76085	0.913196	0.680286	0.734463	1.10421	0.704254	1.02247	1.26498	1.5707	1.59399	0.462315	0.662032	0.606336	1.8083	1.41062	1.56889	1.89662	1.47656	0.775982	0.576894	0.943645	1.59594	0.00904411	-0.65125	TRUE	0.000111029
AT1G02813	AT1G02813.1	612	423	0	0	0	0	0	0	1	2	1	0	0	0	0	0	0	0	0	0	0	0	0	0	0	0	0.0814927	0.168155	0.0830062	0	0	0	0	0	0	0	0	0	0	0	0	0	0.110885	0	1	0	FALSE	1
AT1G02816	AT1G02816.1	1009	820	401	288	215	125	153	135	223	239	204	312	301	238	157	165	184	155	273	191	16.6009	11.0555	9.90892	5.08549	6.41003	5.61124	9.37455	10.3658	8.73508	13.3291	14.1422	10.7346	6.0793	6.53509	7.53574	6.52103	11.046	9.09357	12.5218	12.7353	5.70225	6.71671	9.49181	8.88687	0.0736857	-0.831831	FALSE	0.504105
AT1G02820	AT1G02820.1	615	426	38	19	30	208	420	184	105	156	99	11	11	13	377	240	439	152	55	39	3.02813	1.40393	2.66142	16.2888	33.8706	14.7213	8.49648	13.0237	8.15974	0.904573	0.994829	1.12865	28.0996	18.2971	34.608	12.3093	4.28362	3.57412	2.36449	1.00935	21.6269	27.0016	9.89331	6.72235	1.04841e-42	3.80071	TRUE	1.01155e-05
AT1G02830	AT1G02830.1	384	195	0	0	1	11	22	24	1	2	6	1	1	0	14	16	18	3	2	8	0	0	0.193806	1.88189	3.87588	4.19484	0.176777	0.364767	1.08036	0.17965	0.197574	0	2.27961	2.66481	3.09999	0.530744	0.340293	1.60166	0.064602	0.125741	3.31754	2.68147	0.540635	0.824232	8.41273e-10	1.70941	TRUE	0.00869451
AT1G02840	AT1G02840.1	1241	1052	2134	2412	2245	2790	2448	2725	2555	2469	2580	2480	2049	2384	3258	3079	3036	3026	3128	2710	68.862	72.1708	80.6496	88.4759	79.9426	88.2855	83.721	83.4692	86.1102	82.5841	75.0398	83.8137	98.3339	95.055	96.9188	99.2319	98.6526	100.57	73.8941	80.4792	85.568	96.7692	84.4335	99.4848	0.000446492	0.262949	TRUE	1
AT1G02850	AT1G02850.4	1804	1615	2966	5603	4207	4824	5228	4796	9196	8259	8261	2661	4417	4265	6466	5993	8758	9692	9176	7827	62.3447	109.206	98.4468	99.6486	111.211	101.215	196.284	181.876	179.602	57.7209	105.371	97.6722	127.125	120.518	182.119	207.033	188.512	189.207	89.9992	86.9214	104.025	143.254	185.921	194.917	8.21631e-05	0.714326	TRUE	0.15784
AT1G02860	AT1G02860.1	1517	1328	655	407	428	167	201	226	458	346	448	369.209	297	311	334	308	347.06	420	429	347	16.7434	9.64709	12.18	4.19522	5.19973	5.80028	11.8885	9.26614	11.8449	9.73947	8.61636	8.66138	7.98576	7.53241	8.77665	10.9106	10.7181	10.2011	12.8568	9.00574	5.06508	8.09827	10.9998	10.6099	0.334873	-0.137163	FALSE	0.273222
AT1G02870	AT1G02870.1	843	654	827	1079	831	2831	2553	2343	2365	2590	2295	686.791	818	785	3252	2941	2675.94	2836	2404	2158	42.9268	51.933	48.0203	144.41	134.108	122.105	124.656	140.845	123.213	36.7881	48.1882	44.3932	157.885	146.049	137.411	149.598	121.959	128.822	47.6267	43.1232	133.541	147.115	129.571	133.46	4.79063e-25	1.74711	TRUE	0.309451
AT1G02880	AT1G02880.3	1169	980	363.319	647.56	540.447	680.662	599.246	720.462	411.531	407.993	399.99	501.276	492.61	592.6	727.522	715.241	812.645	377.05	499.032	403.742	12.5853	20.7996	20.8415	23.1709	21.0069	25.0567	14.4756	14.8063	14.3309	17.9189	19.3661	22.3645	23.5715	23.7032	27.8482	13.2731	16.895	16.0839	18.0755	19.8832	23.0782	25.041	14.5376	15.4173	0.000275635	0.318443	TRUE	1.17589e-05
AT1G02890	AT1G02890.1	4131	3942	1937	2429.25	2016	1887.83	1796.35	1997	2376.35	2013.02	2366	2340.51	1773.24	2007.23	1967.54	1842.71	2315.8	2571.38	2630.34	2155.35	16.6807	19.3979	19.3275	15.9765	15.6551	17.2663	20.7803	18.1615	21.0741	20.7996	17.3307	18.8324	15.848	15.1818	19.729	22.5033	22.1387	21.346	18.4687	18.9876	16.2993	16.9196	20.0053	21.996	0.324794	-0.157564	FALSE	0.20803
AT1G02900	AT1G02900.1	579	390	158	200	188	46	55	80	74	94	47	174	150	121	56	57	48	47	79	60	13.7529	16.1423	18.2178	3.93487	4.84486	6.9914	6.54073	8.57204	4.2314	15.6295	14.8181	11.4748	4.55923	4.7467	4.13332	4.15749	6.72078	6.00622	16.0377	13.9741	5.25704	4.47975	6.44806	5.62816	3.23189e-05	-1.45029	TRUE	0.839427
AT1G02910	AT1G02910.1	1557	1368	842	967	764	704	713	807	560	421	537	982	750	953	621	576	641	441	554	501	20.8943	22.2505	21.1062	17.1681	17.9055	20.106	14.1111	10.945	13.7828	25.147	21.1223	25.7651	14.4136	13.6747	15.736	11.1212	13.4363	14.2977	21.417	24.0115	18.3932	14.6081	12.9463	12.9517	0.201981	-0.680295	FALSE	0.232422
AT1G02920	AT1G02920.1	925	736	8437.16	5559.7	6555.16	10254	10264.2	7545.38	16223.9	21701.9	14195.3	5388.97	3678.73	3860.39	7308.6	5549.61	8401.67	31494.1	14019.6	10505.9	389.153	237.779	336.595	464.785	479.103	349.415	759.866	1048.67	677.202	256.501	192.569	193.99	315.3	244.887	383.363	1476.21	631.997	557.275	321.176	214.353	431.101	314.517	828.579	888.494	2.30782e-05	0.551011	TRUE	7.46795e-05
AT1G02930	AT1G02930.1	1049	860	8732.84	6552.3	6069.84	21966	23577.8	17044.6	18319.1	19443.1	15826.7	6766.03	5536.27	5654.61	16928.4	14906.4	16410.3	32702.9	21309.4	15877.1	344.713	239.826	266.735	852.097	941.864	675.503	734.286	804.058	646.163	275.611	248.019	243.18	625.008	562.931	640.827	1311.86	822.111	720.755	283.758	255.603	823.155	609.589	728.169	951.575	2.29376e-17	1.25066	TRUE	0.0447846
AT1G02940	AT1G02940.1	771	582	40	32	17	151	126	135	53	43	53	58	14	25	127	138	139	37	38	27	2.33313	1.73072	1.10389	8.65547	7.43756	7.90586	3.13915	2.62764	3.19745	3.49113	0.926767	1.5887	6.92865	7.70083	8.02073	2.19319	2.1663	1.81115	1.72258	2.0022	7.99963	7.55007	2.98808	2.05688	1.14486e-08	1.50992	TRUE	2.35665e-11
AT1G02950	AT1G02950.2	910	721	147.817	173	122	121.289	77	118	24	16	17.7295	97.3945	106	87	93	86	70	36	63	49	6.95971	7.55285	6.39479	5.61206	3.66892	5.57809	1.14745	0.789233	0.8634	4.73216	5.66417	4.46281	4.09558	3.87386	3.26051	1.72252	2.8991	2.65323	6.96912	4.95305	4.95302	3.74332	0.933361	2.42495	1	-0.327732	FALSE	0.0516542
AT1G02952	AT1G02952.1	422	233	7.1827	0	0	1.71109	0	0	0	0	1.27049	2.60554	0	0	0	0	0	0	2.5375e-08	0	1.04648	0	0	0.244992	0	0	0	0	0.191455	0.391743	0	0	0	0	0	0	3.61332e-09	0	0.348827	0.130581	0.081664	0	0.0638183	1.20444e-09	0.805161	-0.177064	FALSE	1
AT1G02960	AT1G02960.2	1610	1421	891	885	751	394	348	400	461	264	450	846	642	757	432	424	359	481	542	442	21.2855	19.6042	19.9732	9.24994	8.41333	9.59411	11.1832	6.6074	11.1191	20.8563	17.4063	19.7027	9.65289	9.69065	8.48443	11.6775	12.655	12.1435	20.2876	19.3218	9.08579	9.27599	9.63657	12.1587	0.00164806	-0.983748	TRUE	0.236786
AT1G02965	AT1G02965.1	489	300	0	0	0	0	0	0	1	2	1	0	0	0	0	0	0	1	2	0	0	0	0	0	0	0	0.114905	0.237099	0.117039	0	0	0	0	0	0	0.114994	0.22119	0	0	0	0	0	0.156348	0.112061	1	0	FALSE	0.571172
AT1G02970	AT1G02970.1	1856	1667	86	114	105	151	97	116	276	212	210	89	46	83	82	103	86	164	159	123	1.75131	2.15263	2.38043	3.02189	1.99903	2.37171	5.70733	4.52294	4.42318	1.87032	1.06313	1.84148	1.56187	2.0067	1.73255	3.39396	3.1646	2.88061	2.09479	1.59164	2.46421	1.76704	4.88448	3.14639	0.106623	0.0944763	FALSE	0.0160469
AT1G02980	AT1G02980.1	2327	2138	6	1	1	11	9	6	69	99	66	3	2	1	5	11	5	58	45	32	0.0952675	0.0147229	0.0176764	0.171641	0.144616	0.0956494	1.1125	1.64683	1.08389	0.0491557	0.0360402	0.0172988	0.0742558	0.167096	0.0785388	0.935876	0.698332	0.584328	0.0425556	0.0341649	0.137302	0.10663	1.28107	0.739512	0.0153033	0.097707	FALSE	8.50305e-08
AT1G02990	AT1G02990.3	4379	4190	1526	2036	2045	1174	1158	1226	1203	1081	1195	1623	1686	1736	1146	1060	1061	1098	1066	882	12.3635	15.2955	18.4451	9.3474	9.49461	9.97275	9.89717	9.17556	10.0139	13.5695	15.5028	15.3236	8.68437	8.21624	8.504	9.04037	8.44113	8.21806	15.368	14.7986	9.60492	8.4682	9.69554	8.56652	0.077807	-0.738637	FALSE	0.931527
AT1G03000	AT1G03000.1	3100	2911	952	839	628	359	367	374	521	414	553	956	448	632	381	367	344	564	549	446	11.1019	9.07235	8.15303	4.11423	4.33118	4.37893	6.16957	5.058	6.67012	11.5047	5.92927	8.0297	4.15576	4.09454	3.96861	6.68398	6.25731	5.98146	9.44243	8.48789	4.27478	4.07297	5.9659	6.30758	0.0140097	-0.903257	FALSE	0.00868401
AT1G03010	AT1G03010.1	2099	1910	37	13	8	0	2	3	8	6	7	36	13	10	9	5	1	2	3	4	0.657612	0.214245	0.158292	0	0.0359732	0.0535336	0.144383	0.111722	0.128681	0.660283	0.262226	0.193638	0.149616	0.0850194	0.0175828	0.0361239	0.0521129	0.0817601	0.343383	0.372049	0.0298356	0.0840727	0.128262	0.0566656	0.0268156	-0.33987	FALSE	0.772927
AT1G03020	AT1G03020.1	309	120	67	65	32	6	11	4	0	4	2	9	18	24	3	2	1	3	4	1	18.9537	17.0503	10.0779	1.66804	3.14916	1.1361	0	1.18549	0.585193	2.62737	5.77905	7.39698	0.793794	0.54129	0.27986	0.862458	1.10595	0.325337	15.3606	5.2678	1.98443	0.538315	0.590228	0.764582	0.000165579	-2.02661	TRUE	1
AT1G03022	AT1G03022.1	126	5.93769	0	0	0	0	0	0	0	0	0	0	0	0	0	0	0	0	0	0	0	0	0	0	0	0	0	0	0	0	0	0	0	0	0	0	0	0	0	0	0	0	0	0	1	0	FALSE	1
AT1G03030	AT1G03030.1	1345	1156	384	519	385	216	241	216	384	344	295	398	393	434	238	257	211	306	338	285	11.2765	14.1322	12.5865	6.23351	7.16213	6.36846	11.4507	10.5833	8.96014	12.0611	13.0979	13.8853	6.53713	7.22032	6.12981	9.13191	9.70099	9.62502	12.6651	13.0148	6.58803	6.62909	10.3314	9.48597	0.0201196	-0.877365	FALSE	0.118534
AT1G03040	AT1G03040.1	1456	1267	2022	2402	2304	1981.56	2102	2171.54	1844	1551	1847	2104.54	2130.52	2417	2572	2530	2331	1513	1663	1393.51	54.1758	59.6755	68.7239	52.1755	56.9953	58.4158	50.1699	43.5367	51.1848	58.1891	64.7851	70.5545	64.4558	64.8523	61.7857	41.1965	43.5485	42.9387	60.8584	64.5096	55.8622	63.6979	48.2971	42.5612	0.0736696	-0.017986	FALSE	1.69441e-05
AT1G03050	AT1G03050.1	1981	1792	0	1	2	4	4	3	1	0	1	0	1	0	2	0	5	1	1	1	0	0.0175656	0.0421788	0.0744661	0.076684	0.0570587	0.0192363	0	0.0195935	0	0.0214995	0	0.0354372	0	0.0937031	0.0192513	0.0185148	0.021786	0.0199148	0.0071665	0.0694029	0.0430468	0.0129433	0.0198507	0.163107	0.0505016	FALSE	0.763382
AT1G03055	AT1G03055.1	919	730	21	11	12	24	30	29	2	4	3	25	7	21	7	15	26	1	4	5	0.976557	0.474318	0.621241	1.09679	1.41183	1.35398	0.0944423	0.194876	0.144294	1.19971	0.369437	1.06395	0.304469	0.667344	1.19611	0.047258	0.1818	0.2674	0.690705	0.877699	1.28753	0.722641	0.144537	0.165486	1	-0.124344	FALSE	0.0070056
AT1G03060	AT1G03060.1	11304	11115	2339	3265	3086	2273	2147	2374	2023	1768	1938	2915	2334	2412	2170	2019	2114	2143	1970	1666	7.14368	9.24642	10.4927	6.82223	6.63598	7.27964	6.27402	5.6571	6.12202	9.18734	8.09016	8.02588	6.19895	5.8994	6.3873	6.65137	5.8805	5.85168	8.96093	8.43446	6.91262	6.16188	6.01771	6.12785	1	-0.397601	FALSE	0.823781
AT1G03070	AT1G03070.1	1019	830	30	46	24	37	21	33	53	69	49	35	30	34	21	37	36	117	77	58	1.227	1.74453	1.09279	1.48717	0.869209	1.35511	2.20119	2.95659	2.07285	1.47724	1.39254	1.51504	0.803358	1.44779	1.45662	4.86302	3.07801	2.72813	1.35477	1.46161	1.23716	1.23592	2.41021	3.55639	0.942479	-0.13873	FALSE	0.000983932
AT1G03080	AT1G03080.1	5736	5547	9613	14497	17754	7246	7852	8104	4672	4929	4509	12281	14341	17562	9834	9699	7972	4932	6272	5970	58.8304	82.2659	120.959	43.579	48.6301	49.7943	29.0338	31.6025	28.5412	77.5597	99.6063	117.096	56.2911	56.7871	48.2649	30.6735	37.515	42.0176	87.3518	98.0873	47.3345	53.781	29.7258	36.7354	0.0771524	-0.855024	FALSE	0.000344171
AT1G03090	AT1G03090.2	2606	2417	849.794	787.917	750.335	81.6471	123.266	145.511	259.245	261.215	230.353	874.06	614.808	785.987	85.6251	105.782	75.5299	180.161	275.847	214.605	11.9354	10.2613	11.7322	1.12694	1.75207	2.05191	3.69738	3.84364	3.34633	12.6685	9.80006	12.0272	1.12484	1.4214	1.04946	2.57148	3.78659	3.46639	11.3096	11.4986	1.64364	1.19857	3.62912	3.27482	2.02048e-34	-2.50713	TRUE	2.09294e-06
AT1G03100	AT1G03100.1	2595	2406	262.206	310.083	296.665	548.353	500.734	509.489	439.755	416.785	481.647	251.94	222.192	289.013	490.375	443.218	441.47	545.839	459.153	430.395	3.69954	4.05679	4.65986	7.60328	7.1498	7.21735	6.30049	6.1608	7.02884	3.66828	3.55793	4.4427	6.47143	5.98278	6.16209	7.82649	6.33169	6.98371	4.13873	3.88964	7.32348	6.20543	6.49671	7.0473	3.51822e-07	0.559358	TRUE	1
AT1G03103	AT1G03103.1	640	451	1	0	1	0	0	0	0	0	0	0	0	0	0	0	0	0	0	0	0.0752705	0	0.0837964	0	0	0	0	0	0	0	0	0	0	0	0	0	0	0	0.0530223	0	0	0	0	0	1	0	FALSE	1
AT1G03106	AT1G03106.1	933	744	4	5	3	2	0	3	0	2	0	0	2	4	2	0	2	11	5	2	0.182511	0.211542	0.152388	0.0896796	0	0.137432	0	0.0956044	0	0	0.103567	0.198844	0.0853542	0	0.0902774	0.510056	0.222974	0.104947	0.182147	0.100804	0.0757039	0.0585439	0.0318681	0.279326	1	-0.0564761	FALSE	0.0904952
AT1G03110	AT1G03110.1	1564	1375	132	286	188	756	714	685	611	555	593	186	149	126	795	806	782	796	649	504	3.25891	6.54732	5.16722	18.3424	17.8393	16.9796	15.3178	14.3553	15.1427	4.73883	4.17493	3.38916	18.3583	19.0377	19.0997	19.9714	15.6603	14.3101	4.99115	4.10097	17.7204	18.8319	14.9386	16.6473	8.91865e-35	1.95898	TRUE	0.30406
AT1G03120	AT1G03120.1	549	360	8	15	13	11	7	11	5	9	6	13	25	19	10	6	4	1	7	6	0.754377	1.31156	1.36472	1.01936	0.668003	1.04143	0.47877	0.889121	0.585193	1.26503	2.67549	1.95198	0.881994	0.54129	0.373147	0.0958287	0.645138	0.650674	1.14355	1.96417	0.909598	0.59881	0.651028	0.46388	0.0334092	-0.890628	FALSE	0.886611
AT1G03130	AT1G03130.1	892	703	9850.3	4736.15	3671.56	649.245	815.102	1288.11	816.433	863.117	818	11405.9	4174.14	6305.29	668	626	643.079	311	1635.25	1437	475.659	212.065	197.377	30.8099	39.8327	62.4506	40.0336	43.6651	40.8553	568.377	228.759	331.722	30.171	28.9201	30.7207	15.2617	77.1769	79.8024	295.034	376.286	44.3644	29.9373	41.518	57.4137	1.83492e-28	-3.60824	TRUE	0.121608
AT1G03140	AT1G03140.1	1443	1254	1394	1221	1181	870	870	875	1529	1593	1468	1586	1127	1322	1033	901	928	1371	1477	1310	37.7369	30.6491	35.5921	23.1451	23.8344	23.782	42.031	45.1792	41.1035	44.3064	34.6252	38.9905	26.156	23.335	24.8526	37.717	39.0787	40.7839	34.6594	39.3074	23.5872	24.7812	42.7712	39.1932	0.324262	-0.644724	FALSE	0.0011362
AT1G03150	AT1G03150.1	743	554	414	487	396	703	657	591	843	858	755	426	313	357	742	717	663	835	568	519	25.3683	27.6706	27.0139	42.3333	40.7416	36.3594	52.4538	55.0805	47.8506	26.9377	21.7671	23.8332	42.5267	42.033	40.1907	51.9966	34.017	36.574	26.6843	24.1793	39.8114	41.5835	51.795	40.8625	3.6552e-10	0.758053	TRUE	0.892226
AT1G03160	AT1G03160.1	2878	2689	1501	1749	1353	811	868	855	1091	935	972	1414	1054	1313	521	574	752	854	911	777	18.9492	20.4738	19.0155	10.0616	11.0895	10.8371	13.986	12.3664	12.6919	18.4213	15.1013	18.0592	6.15198	6.9327	9.39181	10.9563	11.2405	11.2809	19.4795	17.1939	10.6627	7.49216	13.0148	11.1592	0.000504044	-1.09925	TRUE	0.0351083
AT1G03170	AT1G03170.1	1053	864	199	161	112	50	63	72	11	13	20	143	63	96	53	53	37	6	16	20	7.81881	5.86559	4.89898	1.9306	2.50501	2.84026	0.438872	0.535119	0.812769	5.79806	2.80926	4.10944	1.94774	1.99225	1.43817	0.239572	0.614418	0.903714	6.19446	4.23892	2.42529	1.79272	0.595587	0.585901	0.0339834	-0.907598	FALSE	0.000442727
AT1G03180	AT1G03180.1	1095	906	42	75	74	150	128	111	183	155	158	54	54	57	96	126	134	158	144	118	1.5737	2.60575	3.08678	5.52331	4.85361	4.17574	6.96277	6.08449	6.12322	2.08798	2.29631	2.32687	3.36443	4.51672	4.96705	6.01627	5.27341	5.08474	2.42208	2.23705	4.85089	4.28273	6.39016	5.45814	8.76891e-06	0.706603	TRUE	0.648598
AT1G03190	AT1G03190.1	2578	2389	420	570	520	531	444	556	919	765	839	447	380	488	643	650	588	801	750	590	5.96807	7.51032	8.22601	7.41507	6.38483	7.93227	13.2605	11.3885	12.3309	6.55469	6.1282	7.55489	8.546	8.83646	8.26577	11.5668	10.416	9.64163	7.2348	6.74593	7.24406	8.54941	12.3266	10.5415	0.000151525	0.301974	TRUE	0.484901
AT1G03200	AT1G03200.1	440	251	222.462	275.625	232.084	64.8776	63.759	106.793	172.846	108.701	166.504	289.523	221.274	191.425	73.7827	125.55	126.58	104.197	177.859	151.796	30.0873	34.5657	34.9441	8.62299	8.72671	14.5013	23.738	15.4021	23.2918	40.4083	33.9643	28.2065	9.33359	16.2452	16.9361	14.3212	23.5104	23.6103	33.199	34.193	10.617	14.1716	20.8106	20.4806	0.0092813	-1.21391	TRUE	0.397277
AT1G03210	AT1G03210.1	861	672	337	391	357	144	147	205	247	173	265	332	303	344	182	189	182	228	285	201	17.024	18.315	20.0771	7.14875	7.51503	10.3974	12.6703	9.15583	13.8461	17.3073	17.3716	18.9328	8.59944	9.13427	9.09545	11.7048	14.0713	11.6773	18.472	17.8706	8.35373	8.94305	11.8907	12.4845	0.0172725	-0.924377	FALSE	0.207258
AT1G03220	AT1G03220.1	1530	1341	3738.96	2927.13	2892.39	2139.86	2315.91	2516.91	7594.3	4685.59	7583.61	3362.22	4393.96	3899.28	1560.45	1874.03	2893.02	6374.4	5627.23	4612.52	94.6504	68.7088	81.5137	53.2345	59.3301	63.9702	195.217	124.267	198.563	87.8331	126.239	107.543	36.9478	45.3867	72.4511	163.987	139.227	134.284	81.6243	107.205	58.8449	51.5952	172.682	145.833	0.0325003	-1.04076	FALSE	6.22231e-09
AT1G03230	AT1G03230.1	1502	1313	997.044	989.875	835.606	489.142	402.091	563.09	2198.7	1800.41	2349.39	1326.78	1132.04	1198.72	415.553	388.97	513.979	2805.6	2015.77	1756.48	25.7781	23.731	24.0513	12.4282	10.5207	14.6168	57.7245	48.7672	62.8262	35.3993	33.2171	33.7658	10.0492	9.62127	13.1463	73.7155	50.937	52.2269	24.5201	34.1274	12.5219	10.9389	56.4393	58.9598	1.813e-09	-1.55692	TRUE	4.49109e-28
AT1G03240	AT1G03240.1	473	284	5.53822	3.37468	4.35729	3.1224	2.24103	3.20682	5.15406	3.14982	2.26089	2.14298	2.21	2.11611	2.17798	1.1258	3.41977	3.29947	1.14094	1.08133	0.661992	0.374037	0.579829	0.366781	0.271089	0.384853	0.625591	0.394447	0.279519	0.264339	0.299805	0.275577	0.243502	0.128744	0.40439	0.400796	0.133291	0.148647	0.538619	0.279907	0.340908	0.258879	0.433186	0.227578	1	-0.0238997	FALSE	1
AT1G03250	AT1G03250.2	1190	1001	1940	2137	1910	1491	1410	1428	1432	1349	1442	1870	1715	1740	1414	1250	1339	1363	1351	1272	65.7913	67.2002	72.1109	49.6913	48.3914	48.622	49.3138	47.929	50.5804	65.4438	66.0078	64.2895	44.8521	40.5562	44.923	46.9743	44.7794	49.6098	68.3675	65.247	48.9016	43.4438	49.2744	47.1212	0.573072	-0.575875	FALSE	1
AT1G03260	AT1G03260.1	1332	1143	266	283	278	249	253	288	244	203	264	249	232	250	269	283	230	211	237	169	7.90017	7.79364	9.1918	7.26758	7.60426	8.58786	7.35873	6.31641	8.10977	7.63157	7.82001	8.08944	7.47264	8.04121	6.75777	6.36846	6.87954	5.77238	8.2952	7.84701	7.8199	7.42387	7.26164	6.34013	0.226148	-0.0707057	FALSE	0.290245
AT1G03270	AT1G03270.1	1500	1311	99	178	139	182	132	164	208	185	170	151	128	129	137	156	149	155	143	132	2.5635	4.27383	4.00695	4.63133	3.45903	4.26363	5.46915	5.01868	4.55299	4.03492	3.7616	3.63925	3.31807	3.86459	3.81686	4.07875	3.61902	3.93084	3.61476	3.81192	4.118	3.66651	5.01361	3.8762	0.249737	-0.0442707	FALSE	1
AT1G03280	AT1G03280.1	1901	1712	2196.18	2439.94	2008.49	1502.14	1521.23	1742.31	1890.93	1544.01	1970	2362.73	2116.91	2280.07	2027.58	1993.9	1794.17	1874.61	1902.32	1632.39	43.5476	44.8617	44.3372	29.2714	30.5263	34.6865	38.0742	32.075	40.4029	48.3472	47.6393	49.2571	37.6048	37.8252	35.1951	37.775	36.867	37.225	44.2488	48.4145	31.4947	36.875	36.8507	37.289	1	-0.383688	FALSE	0.89921
AT1G03290	AT1G03290.1	1860	1671	1544	2050	2042	526	639	678	920	940	898	1876	1883	2564	574	589	600	689	868	790	31.3669	38.6169	46.1829	10.5014	13.1373	13.829	18.9789	20.0065	18.8691	39.3294	43.415	56.75	10.907	11.4477	12.0586	14.2246	17.2346	18.4572	38.7222	46.4981	12.4892	11.4711	19.2848	16.6388	5.38435e-14	-1.92928	TRUE	0.0327608
AT1G03300	AT1G03300.1	2013	1824	447	202	183	190	106	173	256	325	312	230	153	177	345	342	247	233	259	240	8.31924	3.48599	3.79165	3.47508	1.99647	3.23266	4.8381	6.33694	6.00593	4.41737	3.23171	3.589	6.00568	6.08951	4.54773	4.40686	4.71121	5.1369	5.19896	3.74603	2.9014	5.54764	5.72699	4.75166	7.794e-05	0.464255	TRUE	0.28499
AT1G03310	AT1G03310.2	2940	2751	871	1954	1094	632	660	686	640	672	571	1014	782	929	593	540	626	579	638	566	10.748	22.358	15.0289	7.66413	8.24207	8.49908	8.01953	8.68759	7.2878	12.9124	10.9517	12.4896	6.84435	6.37506	7.64198	7.26083	7.69462	8.03231	16.045	12.1179	8.13509	6.9538	7.99831	7.66259	0.0782084	-0.721821	FALSE	1
AT1G03320	AT1G03320.1	663	474	3	5	0	3	0	1	2	5	2	2	0	4	14	2	3	3	3	0	0.214854	0.332041	0	0.211144	0	0.0719052	0.145449	0.375156	0.14815	0.147813	0	0.312109	0.937816	0.137035	0.212552	0.218344	0.209991	0	0.182298	0.153307	0.0943497	0.429134	0.222918	0.142778	0.109715	0.309365	FALSE	0.267798
AT1G03330	AT1G03330.1	726	537	327	426	325	487	445	474	559	501	586	303	280	278	401	470	378	562	692	519	20.6716	24.971	22.8724	30.2546	28.4688	30.0845	35.8837	33.1806	38.3155	19.7665	20.0886	19.1468	23.7104	28.4253	23.6396	36.1044	42.7552	37.7318	22.8383	19.6673	29.6026	25.2584	35.7933	38.8638	0.00049508	0.345431	TRUE	0.0131762
AT1G03340	AT1G03340.1	1298	1109	93	95	72	125	97	109	104	72	99	131	100	127	80	83	103	49	52	61	2.84677	2.69645	2.45359	3.76024	3.00485	3.34991	3.23267	2.30899	3.1344	4.1381	3.47403	4.23542	2.29048	2.43068	3.11909	1.52427	1.55571	2.1474	2.6656	3.94918	3.37167	2.61342	2.89202	1.74246	0.797944	-0.453827	FALSE	0.0618847
AT1G03350	AT1G03350.1	1756	1567	2021	2419	2395	1319	1354	1400	1674	1936	1743	2229	1965	1958	1464	1436	1514	1690	1529	1442	43.7823	48.5922	57.7615	28.081	29.6847	30.4507	36.8253	43.9397	39.0552	49.8313	48.3124	46.2134	29.6647	29.7623	32.4473	37.2062	32.374	35.9262	50.0453	48.119	29.4055	30.6248	39.9401	35.1688	0.356191	-0.635227	FALSE	0.890644
AT1G03360	AT1G03360.1	1264	1075	213	397	315	1373	1120	1111	1203	1293	1276	304	267	312	1424	1327	1403	1312	1149	1054	6.72624	11.6247	11.074	42.6087	35.7925	35.2244	38.5759	42.777	41.6767	9.90663	9.56904	10.7342	42.06	40.0907	43.83	42.104	35.4625	38.2778	9.80831	10.07	37.8752	41.9936	41.0099	38.6148	2.73315e-37	1.95747	TRUE	0.358918
AT1G03365	AT1G03365.1	2836	2647	1180	1191	1197	916	777	980	1135	1217	1199	1327	975	1300	1040	1002	932	963	1005	914	15.1331	14.1631	17.09	11.5446	10.0844	12.6186	14.7809	16.3515	15.9043	17.5622	14.1911	18.1641	12.4752	12.2941	11.8245	12.5508	12.5971	13.4805	15.4621	16.6391	11.4159	12.1979	15.6789	12.8761	1	-0.418468	FALSE	1
AT1G03370	AT1G03370.1	3769	3580	1343	1580	1566	979	949	1064	855	746	803	1677	1264	1181	952	974	1014	762	812	698	12.7349	13.8923	16.5314	9.12297	9.1068	10.1297	8.2327	7.411	7.87559	16.4101	13.6028	12.2009	8.44349	8.83603	9.51211	7.34294	7.52541	7.61179	14.3862	14.0713	9.45316	8.93054	7.83976	7.49338	0.379492	-0.601856	FALSE	0.0613096
AT1G03380	AT1G03380.1	3732	3543	1457	1303	1113	351	472	479	470	555	451	1564	982	1151	405	341	367	403	493	412	13.9601	11.5764	11.8721	3.30501	4.57671	4.6079	4.57284	5.57112	4.46947	15.4642	10.6784	12.0151	3.62954	3.12582	3.4787	3.92403	4.61672	4.53984	12.4695	12.7192	4.16321	3.41135	4.87114	4.3602	2.79695e-13	-1.63691	TRUE	0.358729
AT1G03390	AT1G03390.1	1386	1197	0	1	0	2	2	1	1	2	2	1	0	0	6	2	1	0	2	3	0	0.026297	0	0.0557407	0.0574009	0.0284737	0.0287982	0.0594233	0.058666	0.0292662	0	0	0.159157	0.0542647	0.0280561	0	0.0554362	0.0978457	0.00876567	0.0097554	0.0472051	0.0804926	0.0489625	0.051094	0.0615502	0.0976833	FALSE	0.882381
AT1G03400	AT1G03400.1	1236	1047	140	119	130	8	18	22	6	8	2	152	85	108	10	14	16	2	20	14	4.53923	3.57767	4.69244	0.254906	0.590621	0.716167	0.197544	0.271747	0.0670709	5.08578	3.12779	3.81506	0.303264	0.434273	0.51321	0.0658994	0.633783	0.522031	4.26978	4.00954	0.520565	0.416916	0.178787	0.407238	1.759e-14	-1.82193	TRUE	1
AT1G03410	AT1G03410.1	2652	2463	148.327	167.424	153.668	56.7161	56.5971	81.4097	27.8238	29.0023	21.4984	139.14	130.642	148.681	110.259	108.085	88.2821	42.7466	73.7195	49.7722	2.04436	2.13971	2.35787	0.768208	0.789428	1.12655	0.389414	0.418783	0.306472	1.97901	2.04355	2.23263	1.4214	1.42522	1.20373	0.598735	0.99306	0.788928	2.18065	2.08506	0.894729	1.35012	0.371556	0.793574	0.649678	-0.392568	FALSE	0.0111226
AT1G03420	AT1G03420.1	1076	887	629.673	767.576	683.332	403.284	363.403	419.59	306.176	306.998	317.502	661.86	602.358	729.319	383.741	370.915	357.718	380.253	416.28	353.228	24.0986	27.2394	29.1145	15.1678	14.075	16.1228	11.8989	12.3093	12.5682	26.1399	26.1635	30.4101	13.7367	13.581	13.5438	14.7893	15.5711	15.547	26.8175	27.5712	15.1219	13.6205	12.2588	15.3025	0.00382963	-0.966567	TRUE	1
AT1G03430	AT1G03430.1	1025	836	573	680	599	146	188	205	220	175	200	668	529	663	111	129	124	154	246	160	23.2675	25.6037	27.0784	5.82617	7.72564	8.35769	9.07143	7.44479	8.3999	27.9918	24.3789	29.3313	4.21584	5.01146	4.98124	6.35496	9.76307	7.47185	25.3165	27.234	7.30317	4.73618	8.30537	7.86329	1.46923e-21	-2.29927	TRUE	0.0459862
AT1G03440	AT1G03440.1	1667	1478	233	249	163	55	80	95	102	139	87	200	188	225	96	99	73	68	93	91	5.35159	5.30304	4.16788	1.24144	1.85951	2.19072	2.37895	3.34473	2.06679	4.74041	4.9006	5.63032	2.06236	2.17541	1.65871	1.5872	2.08769	2.40371	4.94084	5.09044	1.76389	1.96549	2.59682	2.0262	0.000547588	-1.03828	TRUE	1
AT1G03445	AT1G03445.1	2727	2538	7	10	9	4	3	0	0	0	1	8	4	2	3	0	0	2	0	0	0.0936284	0.124025	0.134015	0.0525781	0.0406081	0	0	0	0.0138344	0.110423	0.0607203	0.0291449	0.0375316	0	0	0.0271854	0	0	0.117223	0.0667627	0.0310621	0.0125105	0.00461147	0.0090618	0.116551	-0.0753024	FALSE	1
AT1G03457	AT1G03457.2	1694	1505	231.032	182	119	154	147	205	208	189	177	226	196	135	278	190	216	172	176	167	5.21119	3.80658	2.98822	3.41366	3.35555	4.64254	4.76416	4.46628	4.1294	5.26057	5.01747	3.31758	5.86511	4.10014	4.81991	3.94267	3.88002	4.33206	4.002	4.53187	3.80392	4.92839	4.45328	4.05158	0.090954	0.0998714	FALSE	0.233807
AT1G03470	AT1G03470.1	1247	1058	520	388.291	314.19	243.064	221	247	295	244	299	488.227	294.263	368.882	253	250	281	161	173	152.124	16.6847	11.5524	11.223	7.66429	7.17611	7.95701	9.6116	8.2021	9.92284	16.1658	10.7156	12.8952	7.59281	7.67424	8.91955	5.24975	5.42523	5.61341	13.1534	13.2589	7.59914	8.0622	9.24551	5.42946	0.33101	-0.653926	FALSE	0.00634456
AT1G03475	AT1G03475.1	1448	1259	4508	4646	4157	3126	2746	3259	3348	3275	3424	5987	3089	4891	2772	2624	2815	2101	2303	1974	121.551	116.159	124.783	82.8323	74.9303	88.2261	91.6683	92.5138	95.4902	166.588	94.5274	143.68	69.9094	67.6892	75.0887	57.5703	60.6912	61.2119	120.831	134.932	81.9962	70.8958	93.2241	59.8245	0.0434242	-0.918904	FALSE	0.0518876
AT1G03490	AT1G03490.1	846	657	0	2.00389	2.00913	2.01166	1.01784	0	0	0	1.00966	0	0	0	0	0	3.0141	0	0	0	0	0.0960084	0.11557	0.102147	0.0532229	0	0	0	0.0539586	0	0	0	0	0	0.154068	0	0	0	0.0705261	0	0.05179	0.051356	0.0179862	0	0.516105	0.0722513	FALSE	0.61463
AT1G03495	AT1G03495.1	1753	1564	427.742	781.844	362.883	3128.34	2671.39	2433.18	156.427	191.229	121.411	851.986	918.924	446.197	2336.57	2235.53	2309.88	237.274	476.809	425.733	9.28424	15.7356	8.76862	66.7289	58.6791	53.0245	3.44773	4.34849	2.72565	19.0834	22.6365	10.5515	47.4362	46.4222	49.5992	5.23373	10.115	10.6271	11.2628	17.4238	59.4775	47.8192	3.50729	8.65861	7.39943e-12	1.40588	TRUE	8.71294e-30
AT1G03502	AT1G03502.1	114	5.2474	2	7	1	5	8	3	0	1	1	1	0	0	11	7	11	0	1	0	12.9386	41.9908	7.20207	31.7879	52.3755	19.4857	0	6.77761	6.69124	6.676	0	0	66.5605	43.3246	70.3997	0	6.32285	0	20.7105	2.22533	34.5497	60.0949	4.48962	2.10762	4.66081e-06	4.24353	TRUE	3.29452e-05
AT1G03506	AT1G03506.1	87	4.17138	10.5128	5.66667	5.48387	68.7731	39.1	38.9756	19.5278	30.0943	18.4615	13.8	2.5	4	92.6495	92.6282	92.4681	35.7895	4	5	85.5541	42.761	49.6832	550.016	322.018	318.458	161.374	256.582	155.396	115.894	23.0901	35.4654	705.231	721.182	744.448	295.988	31.8154	46.7956	59.3328	58.1498	396.831	723.62	191.117	124.866	2.19873e-21	3.61478	TRUE	0.000267987
AT1G03510	AT1G03510.1	1290	1101	207	180	188	262	305	318	296	219	288	184	122	175	351	343	281	341	184	198	6.3824	5.14618	6.45316	7.93872	9.5169	9.84415	9.26752	7.0742	9.18451	5.85452	4.26912	5.87862	10.1225	10.1178	8.57119	10.6848	5.54483	7.0209	5.99391	5.33409	9.09992	9.60383	8.50874	7.75018	1.22872e-07	0.743377	TRUE	0.305573
AT1G03515	AT1G03515.1	72	3.75521	0	0	0	0	0.0434783	0.0909091	0	0	0.0952381	0.047619	0.047619	0	0.047619	0.238095	0.0434783	0	0	0	0	0	0	0	0.39776	0.82511	0	0	0.890486	0.444229	0.488553	0	0.402638	2.0592	0.38883	0	0	0	0	0.310927	0.407623	0.950223	0.296829	0	1	0.573051	FALSE	1
AT1G03520	AT1G03520.1	2035	1846	268	511	325	129	137	181	174	126	153	304	330	364	107	128	124	151	204	152	4.92838	8.71343	6.65355	2.33128	2.5496	3.34184	3.2492	2.4275	2.91012	5.76903	6.88728	7.2928	1.84043	2.25195	2.25586	2.82191	3.66653	3.2146	6.76512	6.6497	2.74091	2.11608	2.86227	3.23435	1.47596e-06	-1.29567	TRUE	0.10706
AT1G03530	AT1G03530.1	2601	2412	854	1411.99	1427	5525.85	4746.96	5518	4057	3396.85	4335.79	1030.61	1042	1284.69	4446.97	4596	5534	4876.85	4122.75	4060.28	12.0194	18.427	22.3588	76.4291	67.6116	77.9728	57.9812	50.0864	63.1163	14.9685	16.6439	19.6991	58.5403	61.8848	77.052	69.7526	56.7109	65.7193	17.6017	17.1038	74.0045	65.8257	57.0613	64.0609	3.05078e-27	1.88411	TRUE	0.741143
AT1G03540	AT1G03540.1	1830	1641	142	189	189	393	328	360	313	259	308	171	155	147	331	312	321	378	314	298	2.93752	3.62538	4.35266	7.98952	6.8667	7.47709	6.57499	5.61322	6.59011	3.65047	3.63905	3.31309	6.40453	6.17486	6.56929	7.9466	6.34861	7.08961	3.63852	3.5342	7.44444	6.38289	6.25944	7.12827	2.68649e-08	0.703337	TRUE	1
AT1G03545	AT1G03545.1	1223	1034	51.2673	52.5295	59.0418	116.945	116.331	123.838	125.945	86.489	117.149	64.9821	58.5946	62.1107	126.527	150.522	116.591	116.848	100.473	126.275	1.68314	1.59912	2.15795	3.77309	3.86507	4.082	4.19876	2.97482	3.97804	2.20158	2.18325	2.22162	3.88535	4.72782	3.78675	3.8985	3.22394	4.76774	1.8134	2.20215	3.90672	4.13331	3.71721	3.96339	2.46787e-06	0.680848	TRUE	0.889949
AT1G03550	AT1G03550.1	1258	1069	589.733	616.471	568.958	235.055	267.669	290.162	392.055	287.511	357.851	591.018	482.405	558.889	334.473	306.478	329.409	319.152	332.527	320.725	18.7274	18.1524	20.1143	7.33548	8.60208	9.25126	12.6424	9.56528	11.7537	19.368	17.386	19.3363	9.93463	9.31114	10.3486	10.2996	10.3206	11.713	18.998	18.6968	8.39627	9.86479	11.3205	10.7777	0.0197153	-0.858299	FALSE	1
AT1G03560	AT1G03560.1	2255	2066	690	682	734	665	629	742	718	749	732	696	574	690	684	726	684	683	556	549	11.3376	10.3909	13.4266	10.7381	10.4593	12.2409	11.9799	12.8935	12.4403	11.8016	10.704	12.3522	10.5122	11.4127	11.1185	11.4048	8.92898	10.3742	11.7184	11.6193	11.1461	11.0145	12.4379	10.236	0.110696	-0.0708555	FALSE	0.480193
AT1G03570	AT1G03570.1	72	3.75521	0	0	0	0	0	0	0	0	0	0	0	0	1	2	0.5	0.333333	0	0	0	0	0	0	0	0	0	0	0	0	0	0	8.45539	17.2973	4.47155	3.06226	0	0	0	0	0	10.0747	0	1.02075	0.275855	3.4692	FALSE	0.56397
AT1G03580	AT1G03580.1	1206	1017	166	43	59	16	12	20	1	6	6	61	16	34	23	11	14	3	5	3	5.541	1.33091	2.19247	0.524851	0.405362	0.670267	0.0338952	0.209822	0.207148	2.10121	0.606128	1.23647	0.718083	0.35128	0.462306	0.101765	0.16312	0.115164	3.02146	1.3146	0.533493	0.510556	0.150288	0.126683	0.120224	-0.615685	FALSE	0.00172597
AT1G03590	AT1G03590.1	2003	1814	650	1031	932	1041	920	978	776	731	756	978	1455	1074	945	927	712	791	1058	805	12.164	17.8905	19.4169	19.1448	17.4234	18.3755	14.7463	14.3318	14.6331	18.887	30.9023	21.8974	16.541	16.5968	13.1815	15.0431	19.3511	17.325	16.4905	23.8956	18.3146	15.4398	14.5704	17.2397	0.551614	-0.598699	FALSE	1
AT1G03600	AT1G03600.1	780	591	2798	2032	1671	644	589	789	776	836	791	3294	1686	2608	372	366	452	315	626	562	160.717	108.227	106.854	36.3526	34.2382	45.5018	45.262	50.3083	46.9937	195.253	109.91	163.209	19.9859	20.1129	25.6846	18.3874	35.1434	37.1247	125.266	156.124	38.6975	21.9278	47.5213	30.2185	1.46393e-24	-2.77673	TRUE	0.338985
AT1G03610	AT1G03610.1	1675	1486	1615	1182	1003.5	385	385	354	389	417	435	1617	834	975	393	316.53	338.521	397	515	383	36.8939	25.0379	25.521	8.64328	8.90071	8.11938	9.02381	9.98017	10.2783	38.1199	21.6228	24.2667	8.39734	6.91794	7.65048	9.21658	11.4986	10.0622	29.1509	28.0031	8.55446	7.65525	9.76076	10.2591	4.37116e-10	-1.74456	TRUE	0.215792
AT1G03620	AT1G03620.1	860	671	213	123	111	25	25	27	36	24	46	114	36	60	32	15	15	24	29	26	10.776	5.77009	6.25176	1.24295	1.27997	1.37145	1.84944	1.27207	2.40705	5.95173	2.06702	3.30715	1.51424	0.726022	0.750742	1.23392	1.43395	1.51274	7.59928	3.7753	1.29812	0.997001	1.84285	1.39354	0.00309332	-1.25776	TRUE	0.713676
AT1G03630	AT1G03630.1	1394	1205	2665	2710	1876	1228	1039	1474	559	494	520	3075	1507	2499	763	774	998	344	568	506	75.0778	70.7917	58.8366	33.9976	29.6218	41.6916	15.9913	14.5801	15.1519	89.3961	48.1828	76.7015	20.1051	20.861	27.8141	9.84849	15.6393	16.3937	68.2354	71.4268	35.1037	22.9267	15.2411	13.9605	8.86496e-07	-1.5979	TRUE	0.000434889
AT1G03640	AT1G03640.1	73	3.78007	0	0.266667	0.0666667	1.19069	0.712591	0.972874	0.38409	0.162707	0.320922	0.133333	0.315792	0.107061	0.863575	0.598214	0.595138	0.2	0.189315	0.381714	0	2.22059	0.666517	10.5084	6.47625	8.77194	3.50262	1.53083	2.98092	1.23566	3.2186	1.0475	7.25385	5.1397	5.28738	1.82528	1.66166	3.94233	0.962369	1.83392	8.58553	5.89364	2.67146	2.47642	0.797944	1.28247	FALSE	1
AT1G03650	AT1G03650.1	793	604	53	44	32	72	75	90	67	55	54	34	25	48	102	87	101	55	73	66	2.97879	2.29306	2.00223	3.97679	4.26586	5.0786	3.82382	3.23852	3.13912	1.97198	1.59466	2.9392	5.36205	4.67804	5.61573	3.1414	4.00999	4.26601	2.42469	2.16861	4.44042	5.21861	3.40049	3.8058	2.67062e-07	0.97274	TRUE	0.109649
AT1G03660	AT1G03660.1	324	135	1	4	1	3	3	2	0	3	1	6	2	2	1	0	0	1	1	2	0.251459	0.932666	0.279942	0.741351	0.763432	0.504934	0	0.79033	0.260086	1.55696	0.570771	0.547925	0.235198	0	0	0.255543	0.245767	0.578377	0.488022	0.891885	0.669906	0.0783993	0.350139	0.359896	0.0813519	-0.810933	FALSE	0.75083
AT1G03670	AT1G03670.1	1851	1662	1	0	0	1	1	1	0	0	0	0	0	0	0	3	0	0	0	0	0.0204254	0	0	0.0200727	0.0206705	0.0205073	0	0	0	0	0	0	0	0.0586235	0	0	0	0	0.00680847	0	0.0204168	0.0195412	0	0	0.516327	0.02792	FALSE	0.619651
AT1G03680	AT1G03680.1	910	721	1714	1807	1057	460	442	531	498	488	491	1499	1038	1412	327	374	414	377	555	386	80.7006	78.8902	55.4041	21.2843	21.0606	25.1014	23.8097	24.0716	23.911	72.8328	55.4661	72.4309	14.4006	16.8468	19.2836	18.0387	25.5397	20.901	71.665	66.9099	22.4821	16.8437	23.9308	21.4931	3.29572e-14	-1.92821	TRUE	0.461223
AT1G03687	AT1G03687.1	1356	1167	198	247	232	332	264	311	345	286	305	261	174	280	354	319	304	323	337	316	5.75964	6.66233	7.5131	9.49082	7.7717	9.08297	10.1908	8.71597	9.17655	7.83484	5.74439	8.87384	9.63164	8.87771	8.74832	9.54838	9.58112	10.5714	6.64502	7.48436	8.78183	9.08589	9.36111	9.9003	0.00439954	0.249461	TRUE	1
AT1G03700	AT1G03700.1	640	451	48	22	9	1	11	5	0	5	2	23	11	17	9	7	3	2	3	3	3.61298	1.53549	0.754167	0.0739708	0.837913	0.377861	0	0.394289	0.155706	1.78654	0.939684	1.39411	0.633627	0.504084	0.223392	0.152986	0.2207	0.259692	1.96755	1.37344	0.429915	0.453701	0.183332	0.211126	0.0652376	-0.707252	FALSE	0.276607
AT1G03710	AT1G03710.1	957	768	9	4	11	2	3	7	9	8	4	6	7	4	4	8	6	14	14	3	0.397816	0.163945	0.541294	0.0868771	0.134197	0.310653	0.403962	0.370467	0.182873	0.273685	0.351158	0.19263	0.165374	0.338306	0.262369	0.628876	0.604817	0.152502	0.367685	0.272491	0.177242	0.25535	0.319101	0.462065	0.987823	-0.0195662	FALSE	0.501097
AT1G03720	AT1G03720.1	825	636	0	0	0	0	0	0	0	0	2	0	0	0	0	0	0	0	0	0	0	0	0	0	0	0	0	0	0.110414	0	0	0	0	0	0	0	0	0	0	0	0	0	0.0368047	0	1	0	FALSE	1
AT1G03730	AT1G03730.1	1068	879	1937.3	1564.69	1017.51	527.644	555.103	749.259	298.293	339.752	288.52	1864.63	835	1069.4	507.072	580.267	564	346.248	398	369	74.8185	56.0326	43.7473	20.0257	21.6954	29.0524	11.6981	13.7465	11.5249	74.3128	36.5985	44.9963	18.3168	21.4398	21.5483	13.5893	15.0228	16.389	58.1995	51.9692	23.5912	20.435	12.3232	15.0004	0.00039226	-1.30519	TRUE	0.00650557
AT1G03740	AT1G03740.1	3017	2828	4862	2183	2118	2021	2034	2376	954	927	916	4460	1531	1808	1645	1551	1797	882	890	798	58.3629	24.2982	28.304	23.8409	24.709	28.6356	11.6286	11.6579	11.3728	55.248	20.8575	23.6452	18.4695	17.812	21.3398	10.7594	10.4416	11.0164	36.9884	33.2502	25.7285	19.2071	11.5531	10.7391	0.403285	-0.761252	FALSE	1.26243e-08
AT1G03743	AT1G03743.1	81	3.99311	5	8	3	35	21	73	15	14	24	9	4	3	34	69	24	15	1	11	42.5069	63.0636	28.393	292.411	180.672	623.089	129.491	124.692	211.033	78.9572	38.5935	27.7865	270.356	561.202	201.847	129.592	8.30895	107.546	44.6545	48.4457	365.391	344.468	155.072	81.8157	6.27008e-08	2.80464	TRUE	0.00594286
AT1G03746	AT1G03746.1	85	4.11003	1	2	0	29	16	24	17	18	10	2	0	0	32	34	30	9	6	2	8.25954	15.3174	0	235.391	133.739	199.024	142.581	155.757	85.429	17.0469	0	0	247.214	268.667	245.131	75.5432	48.4354	18.9976	7.85898	5.6823	189.385	253.671	127.922	47.6587	2.13034e-17	5.25214	TRUE	1.59595e-06
AT1G03750	AT1G03750.1	2683	2494	492.3	510.306	475.327	283	263	294.605	441	353.738	391.322	522	453.286	539.628	258.138	306.162	264.331	321	375.581	294.168	6.70092	6.44071	7.20274	3.78553	3.62278	4.02608	6.09539	5.04436	5.5092	7.33221	7.00231	8.00244	3.28642	3.98691	3.55937	4.44024	4.99649	4.60483	6.78146	7.44565	3.81146	3.6109	5.54965	4.68052	0.00537501	-0.873161	TRUE	0.384159
AT1G03760	AT1G03760.1	1382	1193	549.7	554.694	468.673	628	582	561.395	987	977.262	975.678	593	457.714	564.372	770.862	609.838	637.669	850	747.419	696.832	15.6418	14.6357	14.8468	17.5613	16.7597	16.0386	28.5191	29.1334	28.7155	17.4131	14.7815	17.4964	20.5165	16.6018	17.9505	24.5797	20.7865	22.8035	15.0414	16.5637	16.7865	18.3563	28.7893	22.7232	0.005517	0.140207	TRUE	0.471113
AT1G03770	AT1G03770.2	1659	1470	382	458	442	687	609	692	1258	1034	1194	528	397	478	837	796	823	912	931	881	8.8216	9.80727	11.3634	15.5911	14.2326	16.0445	29.5	25.0164	28.5192	12.5828	10.4049	12.0264	18.0791	17.5864	18.802	21.403	21.0131	23.3977	9.99742	11.6714	15.2894	18.1558	27.6785	21.9379	1.563e-08	0.596212	TRUE	0.546359
AT1G03780	AT1G03780.3	2539	2350	932	947	921	548	454	498	700	466	679	890	554	749	426	372	234	365	385	414	13.4632	12.6848	14.8113	7.77946	6.63698	7.22271	10.2681	7.05243	10.145	13.2673	9.08254	11.788	5.75585	5.1411	3.34403	5.35825	5.43563	6.87776	13.6531	11.3793	7.21305	4.74699	9.15518	5.89055	0.000945945	-1.10705	TRUE	0.703993
AT1G03790	AT1G03790.1	1573	1384	49	21	22	13	17	5	1	1	1	50	38	31	14	12	3	18	16	15	1.20188	0.477621	0.600743	0.31336	0.421984	0.123132	0.0249071	0.0256971	0.0253697	1.26559	1.05782	0.828419	0.321188	0.281596	0.072796	0.448678	0.383567	0.423126	0.760081	1.05061	0.286159	0.225193	0.0253246	0.418457	0.000323303	-0.743043	TRUE	0.360741
AT1G03800	AT1G03800.1	738	549	27	29	16	54	51	50	20	26	26	26	21	36	43	31	32	25	24	14	1.66952	1.66274	1.10141	3.28139	3.1914	3.1041	1.25579	1.68431	1.66284	1.65906	1.47371	2.42524	2.48693	1.83388	1.95749	1.57096	1.45043	0.995567	1.47789	1.85267	3.1923	2.09277	1.53431	1.33899	0.182953	0.116585	FALSE	0.14059
AT1G03810	AT1G03810.1	432	243	0	0	0	0	0	0	0	0	0	0	0	0	0	0	0	0	0	0	0	0	0	0	0	0	0	0	0	0	0	0	0	0	0	0	0	0	0	0	0	0	0	0	1	0	FALSE	1
AT1G03820	AT1G03820.1	860	671	1060	1915	1717	578	609	454	5775	9595	5341	831	653	825	333	262	243	4129	2160	1929	53.6271	89.8351	96.7051	28.737	31.1801	23.0607	296.68	508.561	279.48	43.385	37.4935	45.4733	15.7576	12.6812	12.162	212.286	106.804	112.234	80.0558	42.1173	27.6593	13.5336	361.574	143.775	2.78691e-09	-1.56887	TRUE	1.84311e-31
AT1G03830	AT1G03830.2	3289	3100	647	690	717	1170	951	1075	1571	1547	1631	760	432	704	1140	1103	1048	1412	1138	1069	7.08506	7.00628	8.74096	12.591	10.5391	11.8191	17.4692	17.748	18.4732	8.58841	5.36893	8.39916	11.6765	11.5557	11.3533	15.7134	12.1797	13.4627	7.61077	7.45217	11.6497	11.5285	17.8968	13.7853	7.15752e-07	0.567821	TRUE	0.652827
AT1G03840	AT1G03840.1	1686	1497	12	30	16	11	13	14	1	0	1	16	21	16	3	13	5	5	2	2	0.27212	0.630811	0.403924	0.245136	0.298335	0.318746	0.023027	0	0.0234546	0.37442	0.540459	0.395296	0.0636308	0.282035	0.112168	0.115225	0.0443267	0.0521582	0.435618	0.436725	0.287406	0.152611	0.0154939	0.07057	0.102401	-0.317878	FALSE	0.33531
AT1G03850	AT1G03850.1	887	698	291	152	194	101	98	70	187	159	150	280	170	196	96	86	86	88	112	85	14.1527	6.85469	10.5038	4.82728	4.8234	3.41807	9.23518	8.10144	7.54547	14.0528	9.38337	10.3854	4.36701	4.00151	4.13776	4.34936	5.32378	4.75421	10.5037	11.2739	4.35625	4.16876	8.29403	4.80912	0.000237967	-1.2477	TRUE	1
AT1G03860	AT1G03860.1	1280	1091	1054	1254	1053	3077	2672	2662	3705	4377	3572	1182	839	850	3588	3317	3459	3975	3887	3103	32.7957	36.1803	36.4759	94.0891	84.1384	83.1614	117.064	142.683	114.958	37.9536	29.628	28.815	104.423	98.742	106.475	125.693	118.208	111.038	35.1506	32.1322	87.1296	103.213	124.902	118.313	4.56133e-26	1.65323	TRUE	0.886611
AT1G03870	AT1G03870.1	1035	846	2279	1524	786	420	510	581	90	112	64	745	798	789	354	382	301	136	212	171	91.4482	56.7041	35.1119	16.5621	20.7101	23.4069	3.66717	4.70835	2.6562	30.8494	36.3411	34.493	13.2862	14.6647	11.9486	5.54583	8.31425	7.89115	61.0881	33.8945	20.2264	13.2998	3.67724	7.25041	9.31024e-06	-1.287	TRUE	8.1861e-05
AT1G03880	AT1G03880.1	1633	1444	0	0	0	0	0	0	0	0	0	0	0	0	0	0	0	0	0	0	0	0	0	0	0	0	0	0	0	0	0	0	0	0	0	0	0	0	0	0	0	0	0	0	1	0	FALSE	1
AT1G03890	AT1G03890.1	1520	1331	0	0	0	0	0	0	0	0	0	0	0	0	0	0	0	0	0	0	0	0	0	0	0	0	0	0	0	0	0	0	0	0	0	0	0	0	0	0	0	0	0	0	1	0	FALSE	1
AT1G03900	AT1G03900.1	1198	1009	1876	2213	1903	999	1116	1234	1417	1506	1355	1938	2015	1906	1196	1124	1057	1253	1394	1230	63.1165	69.0383	71.277	33.0302	37.9976	41.6833	48.4103	53.0829	47.1519	67.2858	76.9395	69.8645	37.6364	36.179	35.1808	42.8408	45.8383	47.5914	67.8106	71.3633	37.5704	36.3321	49.5484	45.4235	0.00746913	-0.954842	TRUE	0.341887
AT1G03905	AT1G03905.1	1141	952	171	229.345	246.465	386.526	380.63	343.709	290.012	215.442	228.52	241.483	247	264.467	274	272.859	211	270.992	329.502	288	6.09762	7.58319	9.78408	13.545	13.7356	12.3053	10.5012	8.04849	8.42827	8.88607	9.99598	10.2745	9.13864	9.30856	7.44334	9.82013	11.4836	11.8106	7.82163	9.71885	13.1953	8.63018	8.99265	11.0381	0.473549	-0.154515	FALSE	0.489247
AT1G03910	AT1G03910.2	2466	2277	3980	4221	4015	4587	4276	4555	5961	5741	5860	4193	3162	3779	4685	4621	5132	5811	4836	4689	59.3364	58.3515	66.6384	67.2051	64.5145	68.1811	90.2434	89.6696	90.3619	64.5093	53.5013	61.3816	65.3303	65.9104	75.6913	88.0412	70.4662	80.3955	61.4421	59.7974	66.6336	68.9773	90.0916	79.6343	0.00230711	0.202878	TRUE	0.872532
AT1G03920	AT1G03920.1	2005	1816	88	56	68	14	28	39	46	17	18	36	15	45	19	18	16	17	19	17	1.64501	0.970671	1.41513	0.257187	0.529694	0.73196	0.873175	0.332931	0.348022	0.69446	0.31823	0.916476	0.332205	0.321913	0.295887	0.322947	0.347132	0.365467	1.3436	0.643055	0.50628	0.316668	0.518043	0.345182	0.327492	-0.319489	FALSE	1
AT1G03930	AT1G03930.1	2338	2149	977.504	1368.39	1190.58	674.767	678.87	812.54	676.2	553.045	628.697	981.147	927.244	903.446	622.978	623.449	719.768	729.26	690.243	584.9	15.4413	20.0434	20.9375	10.475	10.8526	12.8869	10.8467	9.15261	10.272	15.9941	16.6235	15.5486	9.20459	9.42206	11.2481	11.707	10.6567	10.6258	18.8074	16.0554	11.4048	9.95825	10.0904	10.9965	0.271761	-0.638211	FALSE	1
AT1G03935	AT1G03935.1	87	4.17138	30.4872	11.3333	28.5161	55.2269	75.9	55.0244	17.4722	24.9057	21.5385	9.2	2.5	0	116.351	77.3718	66.5319	24.2105	6	1	248.107	85.522	258.353	441.68	625.093	449.587	144.387	212.344	181.295	77.2625	23.0901	0	885.639	602.399	535.639	200.227	47.7231	9.35912	197.327	33.4509	505.453	674.559	179.342	85.7697	2.57393e-19	4.29347	TRUE	1.88129e-05
AT1G03940	AT1G03940.1	1515	1326	422.258	1244.16	576.117	4021.66	3670.61	3503.82	396.573	423.771	392.589	1322.01	2517.08	809.803	3357.43	2883.47	2990.12	422.726	1180.19	1111.27	10.8102	29.5346	16.4198	101.181	95.0993	90.0609	10.3095	11.366	10.3955	34.9263	73.1338	22.5871	80.3954	70.6241	75.7299	10.998	29.5302	32.7182	18.9215	43.5491	95.4471	75.5831	10.6903	24.4155	0.0015311	0.781631	TRUE	1.35455e-08
AT1G03950	AT1G03950.1	1002	813	781	774	674	285	321	332	252	276	307	787	817	811	293	247	268	221	360	296	32.6108	29.9675	31.3308	11.6948	13.5643	13.9183	10.6849	12.0737	13.2586	33.9113	38.7166	36.8939	11.4431	9.86706	11.0705	9.37778	14.6916	14.214	31.303	36.5073	13.0591	10.7936	12.0057	12.7611	3.62226e-11	-1.66917	TRUE	0.904191
AT1G03960	AT1G03960.1	2331	2142	290	410	346	431	385	380	400	312	373	283	229	299	396	357	440	351	353	270	4.596	6.0251	6.10462	6.71266	6.17482	6.04648	6.43724	5.18031	6.11421	4.62837	4.1189	5.16269	5.87007	5.4129	6.89851	5.65309	5.4678	4.92106	5.57524	4.63665	6.31132	6.06049	5.91059	5.34732	0.000388913	0.32493	TRUE	0.325526
AT1G03970	AT1G03970.1	1148	959	1748.04	1708.21	1618.15	608.948	684.222	666.067	625.637	742.675	661.4	2037.02	1380.24	1709.35	886.379	828.367	851.457	569.194	700.793	686.614	61.8777	56.0691	63.7677	21.1835	24.511	23.6722	22.4886	27.5423	24.2157	74.4111	55.4501	65.9229	29.3474	28.0534	29.8171	20.4757	24.2453	27.9517	60.5715	65.2614	23.1222	29.0726	24.7489	24.2242	0.00018558	-1.13972	TRUE	0.0729748
AT1G03980	AT1G03980.1	2337	2148	10.1664	14.0192	18.0969	56.7335	32.774	46.0403	103.429	110.198	87.783	19.1994	2.8066	9.71933	46.0375	41.5305	27.274	62.0711	74.6641	66.9134	0.16067	0.205442	0.318399	0.881133	0.524177	0.730537	1.65985	1.82456	1.43492	0.313122	0.0503398	0.16735	0.680526	0.627934	0.426419	0.996904	1.15328	1.21617	0.22817	0.176937	0.711949	0.578293	1.63978	1.12212	2.85452e-05	0.423328	TRUE	0.0251073
AT1G03982	AT1G03982.1	1290	1101	0	0	0	0	0	0	0	0	0	0	0	0	0	0	0	0	0	0	0	0	0	0	0	0	0	0	0	0	0	0	0	0	0	0	0	0	0	0	0	0	0	0	1	0	FALSE	1
AT1G03990	AT1G03990.1	2277	2088	37	71	83	41	51	40	46	39	38	46	55	62	54	51	50	56	56	41	0.601551	1.07035	1.50227	0.655073	0.839117	0.652932	0.759428	0.664286	0.639004	0.77177	1.01484	1.09821	0.821166	0.79327	0.804195	0.925243	0.889846	0.766599	1.05806	0.961607	0.715707	0.80621	0.687573	0.860563	0.922162	-0.11907	FALSE	1
AT1G04000	AT1G04000.1	1014	825	291	264	177	155	181	177	123	143	102	257	207	252	177	162	179	183	142	100	11.974	10.0728	8.10814	6.26779	7.53715	7.31237	5.13938	6.16457	4.34107	10.9129	9.66678	11.2972	6.8122	6.37738	7.28654	7.65236	5.71073	4.73217	10.0516	10.6256	7.0391	6.82537	5.21501	6.03175	0.545159	-0.571077	FALSE	0.589492
AT1G04010	AT1G04010.1	2399	2210	459	583	449	379	378	396	359	297	328	421	416	409	420	401	350	308	352	302	7.05053	8.30379	7.67814	5.72115	5.87601	6.10719	5.59966	4.77953	5.21113	6.67345	7.25215	6.84472	6.03427	5.89296	5.31861	4.80791	5.28455	5.33494	7.67749	6.92344	5.90145	5.74861	5.19677	5.14247	0.712093	-0.231536	FALSE	0.326019
AT1G04020	AT1G04020.1	2397	2208	238	386	300	369	326	311	402	316	372	229	152	181	277	226	235	454	409	338	3.65914	5.50286	5.13481	5.57524	5.07226	4.80065	6.27605	5.08989	5.91554	3.63327	2.65222	3.03183	3.98335	3.32423	3.5743	7.09341	6.14584	5.9763	4.7656	3.10577	5.14938	3.62729	5.76049	6.40518	0.011263	0.172515	FALSE	0.00147273
AT1G04030	AT1G04030.1	1846	1657	281.944	341.976	282.336	93.3959	91.8127	100.199	221.709	186.662	191.123	276.592	252.105	294.651	95.7569	97.2894	92.3803	115.543	136.261	112.523	5.77619	6.4964	6.4394	1.88036	1.90355	2.06101	4.61233	4.0064	4.04987	5.8476	5.86172	6.57672	1.83491	1.90688	1.87231	2.40557	2.72838	2.65114	6.23733	6.09535	1.94831	1.87137	4.22287	2.59503	1.98829e-07	-1.30514	TRUE	0.314911
AT1G04040	AT1G04040.1	1063	874	2844.76	3571.02	2712.66	1659.6	1656.19	1923.61	1656.29	2145.17	1555.88	2093.41	4744.61	2226.35	1293.24	1257.71	1140.62	1440.46	2188.74	2003.48	110.493	128.612	117.297	63.3475	65.1	75.0142	65.3258	87.2913	62.505	83.908	209.149	94.2121	46.9826	46.7359	43.828	56.8574	83.0883	89.4927	118.801	129.09	67.8206	45.8488	71.7074	76.4795	0.00138617	-1.47342	TRUE	0.00207997
AT1G04050	AT1G04050.1	2675	2486	280	371	325	379	353	389	490	394	530	352	229	319	343	415	391	357	368	307	3.82347	4.69756	4.94065	5.08598	4.87816	5.33319	6.79445	5.63658	7.48558	4.96024	3.54895	4.74585	4.38088	5.42161	5.28199	4.9541	4.91139	4.82116	4.48723	4.41835	5.09911	5.02816	6.63887	4.89555	0.0110462	0.153865	FALSE	0.78769
AT1G04070	AT1G04070.1	634	445	141	223	134	291	282	298	457	543	441	125	143	130	346	263	247	394	395	322	10.7562	15.7741	11.3801	21.8157	21.7707	22.8242	35.401	43.3971	34.796	9.84035	12.3806	10.8046	24.6879	19.1945	18.6406	30.5446	29.4506	28.2495	12.6368	11.0085	22.1369	20.841	37.8647	29.4149	2.90368e-07	0.862981	TRUE	0.138182
AT1G04080	AT1G04080.3	2963	2774	4157	5028	4254	6420	5840	6049	7785	6219	7388	4177	3569	3913	6158	5733	6452	7632	6636	5745	50.8715	57.0543	57.9553	77.2085	72.3251	74.3217	96.7412	79.7324	93.5128	52.7495	49.5685	52.1709	70.4857	67.1207	78.1106	94.9139	79.3702	80.8534	55.2937	51.4963	74.6184	71.9057	89.9955	85.0458	5.2409e-06	0.473815	TRUE	0.695804
AT1G04090	AT1G04090.1	1965	1776	4	8	6	14	9	10	3	6	1	2	4	8	3	11	5	6	3	3	0.0764572	0.14179	0.127676	0.262979	0.174093	0.191909	0.0582288	0.120151	0.01977	0.0394501	0.0867726	0.166599	0.0536347	0.201155	0.0945473	0.116548	0.0560448	0.0659467	0.115308	0.0976072	0.20966	0.116446	0.0660499	0.0795132	0.617461	0.0245511	FALSE	0.751759
AT1G04100	AT1G04100.1	1254	1065	199	157	145	73	112	114	116	103	107	147	102	156	90	84	81	120	118	103	6.34314	4.64034	5.14541	2.2867	3.61286	3.64833	3.75463	3.4396	3.52764	4.83536	3.68991	5.41751	2.68325	2.5616	2.55422	3.88714	3.67612	3.77574	5.3763	4.64759	3.18263	2.59969	3.57396	3.77967	0.216242	-0.649764	FALSE	0.202386
AT1G04110	AT1G04110.1	2328	2139	123	160	152	111	82	101	85	119	102	154	114	142	47	53	47	86	80	66	1.95207	2.35456	2.68556	1.73121	1.317	1.60935	1.36983	1.9786	1.67433	2.52215	2.05333	2.45529	0.697678	0.804723	0.73792	1.38703	1.2409	1.20461	2.33073	2.34359	1.55252	0.746774	1.67425	1.27751	1.37381e-05	-0.936705	TRUE	0.057233
AT1G04120	AT1G04120.1	5277	5088	2693	6213	5851	3152	3639	3635	2894	2729	2741	3330	4709	4733	3824	3515	3561	2920	3391	2805	17.9676	38.4374	43.4595	20.6669	24.5707	24.3498	19.607	19.0756	18.9153	22.9276	35.6572	34.4044	23.8637	22.4367	23.5043	19.7986	22.1125	21.5229	33.2882	30.9964	23.1958	23.2682	19.1993	21.1447	1	-0.398841	FALSE	0.231262
AT1G04130	AT1G04130.1	1315	1126	278	396	424	425	468	417	696	597	661	295	433	386	517	510	381	678	661	566	8.38123	11.0702	14.2308	12.5918	14.2788	12.6222	21.3074	18.8563	20.6117	9.17792	14.8155	12.6787	14.5787	14.71	11.3634	20.7725	19.4769	19.6242	11.2274	12.224	13.1643	13.5507	20.2585	19.9579	0.0447565	0.137926	FALSE	0.0363953
AT1G04140	AT1G04140.2	3138	2949	2821	3654	2936.09	1903.47	2153.75	1873.72	2273.77	2093	2251	2895	2717	2718.76	2259	2205	2096	2428	2850	2168	32.4735	39.0026	37.6268	21.5332	25.0901	21.6555	26.5786	25.2415	26.801	34.3902	35.4961	34.0974	24.3226	24.2837	23.8692	28.4035	32.0647	28.7011	36.3676	34.6612	22.7596	24.1585	26.207	29.7231	0.852861	-0.503311	FALSE	0.406874
AT1G04150	AT1G04150.1	3039	2850	9	35	17	18	20	26	17	12	13	29	13	18	31	12	14	13	13	16	0.107201	0.386566	0.225427	0.2107	0.241084	0.310933	0.205619	0.149747	0.160158	0.356463	0.175737	0.233589	0.34537	0.136747	0.16497	0.157361	0.151341	0.219174	0.239731	0.255263	0.254239	0.215696	0.171841	0.175959	1	-0.0462076	FALSE	0.808597
AT1G04160	AT1G04160.1	4503	4314	318.108	584.892	517.127	463.168	398.153	416.306	534.243	371.452	466.219	378.589	443.278	340.837	317.136	281.13	315.421	375.107	370.299	338.314	2.5032	4.26771	4.53021	3.58175	3.17068	3.28905	4.26892	3.06227	3.79455	3.07432	3.95879	2.92208	2.33417	2.11645	2.45546	2.99967	2.84794	3.06164	3.76704	3.3184	3.34716	2.30203	3.70858	2.96975	0.89571	-0.387144	FALSE	0.351023
AT1G04170	AT1G04170.1	1793	1604	1413	2073	1766	4616	4092	3761	4147	4402	4023	1466	1337	1351	4326	4021	4378	4777	4198	3409	29.9047	40.6813	41.6091	96.0059	87.6424	79.9167	89.1228	97.6037	88.0636	32.0177	32.1139	31.1513	85.6348	81.4162	91.6629	102.742	86.8351	82.9731	37.3984	31.761	87.855	86.238	91.5967	90.8501	7.27478e-22	1.41298	TRUE	1
AT1G04171	AT1G04171.1	165	10.1687	0	0	0	0	0	0	0	0	0	0	0	0	0	0	0	0	0	0	0	0	0	0	0	0	0	0	0	0	0	0	0	0	0	0	0	0	0	0	0	0	0	0	1	0	FALSE	1
AT1G04180	AT1G04180.1	1266	1077	80	94	83	7	17	19	1	4	4	93	32	60	2	2	3	1	4	9	2.5216	2.74734	2.91249	0.21683	0.542271	0.60128	0.0320069	0.132089	0.130405	3.02502	1.14472	2.06044	0.0589634	0.0603109	0.0935465	0.0320319	0.123226	0.326243	2.72714	2.07673	0.45346	0.0709403	0.098167	0.1605	1.04001e-13	-1.52252	TRUE	0.613826
AT1G04190	AT1G04190.1	1334	1145	841	1317	964	1763	1586	1477	2546	2367	2375	793	828	831	1535	1448	1479	2705	2337	1843	24.934	36.206	31.818	51.3669	47.5861	43.9657	76.65	73.5214	72.8297	24.2621	27.8606	26.8423	42.5668	41.0719	43.3795	81.5004	67.719	62.8398	30.986	26.3217	47.6396	42.3394	74.3337	70.6864	1.53011e-08	0.665634	TRUE	0.000564141
AT1G04200	AT1G04200.1	2625	2436	841	1339	998	665	770	704	625	566	636	941	1119	903	794	740	542	641	731	667	11.7198	17.3023	15.483	9.10712	10.8592	9.84995	8.84427	8.26342	9.16707	13.5323	17.6978	13.7099	10.3493	9.86588	7.47212	9.07776	9.95629	10.6896	14.835	14.98	9.93876	9.2291	8.75825	9.90788	0.32747	-0.643588	FALSE	1
AT1G04210	AT1G04210.1	3986	3797	1694	2602	2158	4244	4027	4158.75	3723	3089	3452	1961	1831	1904.74	4610	4715.73	4602	4040.78	3710.5	3295.51	15.1452	21.5708	21.4789	37.2882	36.4354	37.3302	33.7996	28.9333	31.9213	18.0925	18.5786	18.5532	38.5503	40.3357	40.7032	36.7132	32.4227	33.8842	19.3983	18.4081	37.0179	39.8631	31.5514	34.34	2.03617e-15	1.07414	TRUE	0.10776
AT1G04220	AT1G04220.1	1784	1595	573	1936.8	1588.79	380.505	439.426	594.482	652	616.412	700	936	4682.51	2456.24	328	313.367	342.368	479.22	1548.92	1321.69	12.1954	38.2228	37.6451	7.95859	9.46473	12.7033	14.0911	13.7446	15.4095	20.5578	113.105	56.9553	6.52952	6.38077	7.20866	10.3651	32.2199	32.3508	29.3544	63.5394	10.0422	6.70632	14.4151	24.9786	1.74632e-09	-3.06607	TRUE	1.9461e-07
AT1G04230	AT1G04230.1	1376	1187	479	565	484	480	475	562	614	570	639	558	631	523	508	462	496	589	665	577	13.6989	14.983	15.4098	13.4905	13.7476	16.1371	17.8311	17.0783	18.9017	16.4681	20.4807	16.2958	13.5888	12.6407	14.0331	17.1184	18.5878	18.9775	14.6972	17.7482	14.4584	13.4209	17.937	18.2279	1	-0.378594	FALSE	0.104294
AT1G04240	AT1G04240.1	1178	989	4349.87	4483	5478.85	331	701	664	434.569	517	415.191	3264.16	2703.31	3754.55	390	382	273	607.162	726.279	722	149.307	142.683	209.361	11.1652	24.3503	22.8829	15.1468	18.5915	14.7402	115.621	105.309	140.406	12.5209	12.5444	9.27019	21.179	24.3649	28.5007	167.117	120.445	19.4661	11.4452	16.1595	24.6815	4.17105e-41	-3.28665	TRUE	1.46101e-06
AT1G04250	AT1G04250.1	1087	898	548	936	750	439	453	323	215	175	173	430	357	484	217	199	236	290	327	285	20.716	32.8095	31.5636	16.3089	17.3302	12.2593	8.25318	6.93079	6.76426	16.7746	15.3164	19.934	7.67275	7.19711	8.82588	11.1409	12.0817	12.3903	28.363	17.3417	15.2995	7.89858	7.31608	11.871	0.00248622	-1.04348	TRUE	0.0560166
AT1G04260	AT1G04260.1	838	649	270	390	322	340	328	316	297	329	269	329	328	344	434	444	331	270	350	319	14.1228	18.9156	18.7505	17.4772	17.3625	16.5951	15.7751	18.029	14.5532	17.7587	19.4713	19.6037	21.2331	22.2187	17.128	14.3522	17.8929	19.1894	17.263	18.9446	17.1449	20.1933	16.1191	17.1448	0.0344913	0.0876102	FALSE	0.214442
AT1G04270	AT1G04270.1	800	611	4788	7163.31	5622.4	18450.7	17326.9	16980.8	22407.6	19576.8	22636	5476.57	5596.86	5426.45	18237.5	18159.9	17365.4	21556.8	26779.4	20856.9	266.02	369.039	347.762	1007.42	974.234	947.229	1264.2	1139.52	1300.8	313.999	352.914	328.473	947.746	965.279	954.475	1217.14	1454.18	1332.67	327.607	331.795	976.294	955.833	1234.84	1334.66	6.19942e-22	1.52363	TRUE	0.0416977
AT1G04280	AT1G04280.1	1925	1736	1249	816	940	208	256	272	219	322	208	1213	797	885	196	190	200	192	267	238	24.4238	14.7959	20.4635	3.99715	5.06609	5.3402	4.34864	6.5967	4.20692	24.4778	17.6878	18.8546	3.58488	3.55455	3.86903	3.81548	5.10292	5.35232	19.8944	20.3401	4.80115	3.66949	5.05075	4.75691	4.38896e-23	-2.19223	TRUE	0.477166
AT1G04290	AT1G04290.1	847	658	210.957	249.196	154.474	187.363	127.035	98.4658	210.038	126.19	198.515	226.275	194.019	199.493	137.647	156.136	141.647	241.776	264.532	214.129	10.8835	11.9211	8.87222	9.49935	6.63255	5.10033	11.0035	6.82056	10.593	12.0468	11.3601	11.2131	6.64216	7.7065	7.22941	12.6761	13.3386	12.7047	10.5589	11.54	7.07741	7.19269	9.47235	12.9065	0.4507	-0.614128	FALSE	0.00290401
AT1G04295	AT1G04295.1	552	363	136.043	192.804	146.526	38.6373	66.9648	63.5342	138.962	114.81	108.485	97.7254	70.9811	96.5068	66.3528	9.86441	22.3533	166.224	121.468	79.8712	12.7224	16.7189	15.2549	3.55089	6.33757	5.9654	13.1962	11.2485	10.4933	9.43108	7.53359	9.83277	5.80391	0.882563	2.06803	15.7974	11.1023	8.5901	14.8987	8.93248	5.28462	2.91817	11.646	11.8299	0.047211	-1.34197	FALSE	0.00205047
AT1G04300	AT1G04300.3	3610	3421	4674	4754	4510	4230	4098	4541	4724	4264	4421	4922.61	4097	4779	4726	4627	4924	4366.6	4499	3992	46.3806	43.7427	49.8225	41.25	41.153	45.2415	47.601	44.3287	45.3752	50.4085	46.1401	51.6664	43.864	43.9266	48.3378	44.034	43.6335	45.5567	46.6486	49.405	42.5482	45.3761	45.7683	44.4081	0.202448	-0.120184	FALSE	0.669707
AT1G04310	AT1G04310.1	2470	2281	495	396	325	181	177	205	362	387	383	473	287	305	168	172	205	240	264	265	7.36684	5.46474	5.38468	2.64722	2.66582	3.06314	5.4707	6.03402	5.89555	7.26435	4.84755	4.94537	2.33858	2.44898	3.01822	3.62981	3.84004	4.53561	6.07209	5.68576	2.79206	2.60193	5.80009	4.00182	0.00901105	-0.892322	TRUE	0.0638658
AT1G04320	AT1G04320.1	71	3.73072	0	0	0	0.466667	0	0.2	0	0	0.0588235	0.0588235	0	0.0588235	0	0.176471	0.133333	0.133333	0.117647	0.117647	0	0	0	4.17303	0	1.82716	0	0	0.553617	0.552356	0	0.583154	0	1.53625	1.20024	1.23295	1.04628	1.23113	0	0.378503	2.00006	0.912163	0.184539	1.17012	1	0.472103	FALSE	1
AT1G04330	AT1G04330.1	672	483	83	80	52	41	35	52	5	2	2	38	15	29	22	28	14	9	19	12	5.83354	5.21366	4.06872	2.83187	2.48945	3.6694	0.356847	0.147266	0.14539	2.75611	1.19649	2.22063	1.44625	1.88275	0.973426	0.642826	1.30516	0.969949	5.03864	2.05774	2.99691	1.43414	0.216501	0.972645	1	-0.329054	FALSE	0.343204
AT1G04340	AT1G04340.1	842	653	227.116	337	297.183	381	441	376.202	433	438	488	264	301	293	465	405	321	479	613	383	11.8069	16.2449	17.1994	19.4647	23.2011	19.6357	22.8578	23.8551	26.2396	14.1629	17.759	16.5951	22.6104	20.143	16.5087	25.3058	31.1462	22.8981	15.0837	16.1723	20.7672	19.754	24.3175	26.45	0.00458178	0.273306	TRUE	0.267978
AT1G04350	AT1G04350.1	1444	1255	578	474	357	108	110	128	49	70.18	44	698	315	437	135	141	142	47	148	114	15.6345	11.8887	10.7504	2.87089	3.01115	3.4762	1.3459	1.9888	1.231	19.4837	9.67013	12.8784	3.41553	3.64886	3.79985	1.29197	3.91269	3.5463	12.7579	14.0107	3.11941	3.62141	1.5219	2.91699	3.07214e-08	-1.69959	TRUE	0.477451
AT1G04360	AT1G04360.1	1422	1233	138	148	133	43	45	51	36	33	29	187	128	133	35	37	20	52	63	45	3.79942	3.77832	4.07653	1.16343	1.25381	1.40976	1.00647	0.951857	0.82582	5.31299	3.99956	3.98945	0.901307	0.974585	0.54474	1.45492	1.69525	1.42483	3.88476	4.434	1.27567	0.806877	0.928049	1.525	4.46779e-10	-1.58852	TRUE	0.0580572
AT1G04370	AT1G04370.1	402	213	10	3	1	15	9	11	2	5	3	3	4	1	16	12	5	5	13	12	1.59375	0.443345	0.177428	2.34935	1.4516	1.76016	0.323675	0.834855	0.49453	0.493404	0.723512	0.173638	2.38511	1.82971	0.788338	0.80982	2.02498	2.19946	0.738174	0.463518	1.8537	1.66772	0.55102	1.67809	0.00295699	0.866166	TRUE	1
AT1G04380	AT1G04380.1	1282	1093	8	13	5	0	3	0	0	2	2	5	8	1	1	4	2	1	1	1	0.248468	0.374389	0.172883	0	0.094294	0	0	0.0650775	0.0642481	0.160255	0.281991	0.033838	0.0290501	0.118856	0.0614514	0.031563	0.0303555	0.0357186	0.265247	0.158695	0.0314313	0.0697858	0.0431085	0.0325457	0.772485	-0.115178	FALSE	0.73198
AT1G04390	AT1G04390.1	2954	2765	499	541	484	357	368	371	462	349	408	474	403	486	343	419	335	436	442	360	6.12642	6.15888	6.61534	4.30735	4.57231	4.57317	5.75978	4.48901	5.18102	6.00543	5.61533	6.50078	3.93883	4.92153	4.06885	5.43988	5.30377	5.08302	6.30021	6.04051	4.48428	4.30974	5.14327	5.27556	1	-0.40704	FALSE	0.616525
AT1G04400	AT1G04400.2	2264	2075	6312	4539	4367	1042	1177	1387	1504	1813	1464	6372	4414	4225	1003	1042	1204	1473	2243	1943	103.264	68.856	79.5366	16.7528	19.4868	22.7823	24.9856	31.0742	24.7727	107.577	81.9558	75.3066	15.348	16.3091	19.4864	24.4897	35.8648	36.5569	83.8855	88.2798	19.674	17.0478	26.9442	32.3038	9.89012e-20	-2.30651	TRUE	4.58551e-05
AT1G04410	AT1G04410.1	1484	1295	17043	16785	13728	12388	11942	12003	17256	18523	16667	15192	11190	12486	11812	11585	11316	14288	17868	14585	446.763	407.992	400.626	319.13	316.804	315.907	459.335	508.701	451.896	410.966	332.909	356.597	289.615	290.541	293.458	380.627	457.787	439.695	418.46	366.824	317.28	291.205	473.311	426.036	0.923914	-0.332036	FALSE	0.0123934
AT1G04420	AT1G04420.1	1450	1261	1572	1527	1158	806	797	858	703	678	702	1393	1003	1382	634	456	711	440	521	460	42.3193	38.1175	34.7053	21.3234	21.7133	23.1905	19.2176	19.1221	19.5467	38.6987	30.6444	40.5338	15.964	11.7444	18.9355	12.0375	13.7082	14.2416	38.3807	36.6256	22.0757	15.548	19.2955	13.3291	0.000365225	-1.18506	TRUE	0.234012
AT1G04425	AT1G04425.1	457	268	88	135	86	49	36	41	95	39	91	88	56	73	59	27	18	31	40	31	11.1468	15.8562	12.1273	6.09955	4.61477	5.2142	12.2194	5.17548	11.9222	11.5029	8.05042	10.0742	6.99013	3.27198	2.25559	3.99048	4.95202	4.51587	13.0434	9.87584	5.30951	4.17257	9.77236	4.48612	0.0904838	-1.07217	FALSE	1
AT1G04430	AT1G04430.1	2379	2190	4353	7079	5084	3753	3875	3913	3035	3085	2891	3813	6177	3821	3782	3736	2982	2976	3946	3374	67.4754	101.748	87.7331	57.1704	60.787	60.8982	47.772	50.0993	46.3505	60.9935	108.667	64.5294	54.8334	55.4044	45.7284	46.8799	59.782	60.1472	85.6522	78.0633	59.6185	51.9887	48.0739	55.603	0.73891	-0.577323	FALSE	1
AT1G04440	AT1G04440.1	2106	1917	3511	3567	2948	867	1024	1035.39	1034	910	1047	3231	2731	2748.49	806	898	820	965	1462.37	1133	62.1741	58.5708	58.1175	15.0881	18.351	18.4085	18.5934	16.8826	19.1768	59.044	54.8864	53.027	13.35	15.2137	14.3653	17.3661	25.3101	23.074	59.6208	55.6525	17.2825	14.3097	18.2176	21.9167	1.53969e-15	-1.8877	TRUE	0.013057
AT1G04445	AT1G04445.1	519	330	1	3	3	2	4	4	2	2	0	7	4	5	4	7	10	1	10	4	0.10287	0.286159	0.343565	0.202187	0.416417	0.413128	0.208918	0.215544	0	0.743096	0.466994	0.560378	0.38487	0.688915	1.01767	0.10454	1.00541	0.473217	0.244198	0.590156	0.343911	0.697152	0.141487	0.527722	0.486091	0.0939472	FALSE	0.915955
AT1G04450	AT1G04450.1	905	716	0	0	0	0	1	0	0	1	1	1	0	1	0	3	0	0	0	0	0	0	0	0	0.0479811	0	0	0.0496716	0.0490386	0.0489269	0	0.0516549	0	0.136078	0	0	0	0	0	0.0335273	0.0159937	0.0453593	0.0329034	0	1	0.0164225	FALSE	0.619639
AT1G04457	AT1G04457.1	231	42.9444	0	0	0	0	0	0	0	1	0	0	0	1.01249	0	0	0	0	1.01968	0	0	0	0	0	0	0	0	0.82816	0	0	0	0.871982	0	0	0	0	0.7878	0	0	0.290661	0	0	0.276053	0.2626	1	-0.36811	FALSE	1
AT1G04470	AT1G04470.1	3307	3118	0	1	1	0	0	0	1	4	8	0	0	0	0	0	0	1	2	2	0	0.0100954	0.0121206	0	0	0	0.0110556	0.0456252	0.0900875	0	0	0	0	0	0	0.0110642	0.0212819	0.025042	0.00740533	0	0	0	0.0489228	0.0191294	1	0	FALSE	0.217859
AT1G04480	AT1G04480.1	648	459	1388	1972	1582	5598	5444	4890	4986	4640	4688	1459.6	1514	1600	5607	5885	5044	5865	5361	4376	102.654	135.237	130.255	406.871	407.463	363.107	374.454	359.522	358.613	111.399	127.08	128.923	387.87	416.404	369.049	440.812	387.517	372.203	122.715	122.467	392.48	391.108	364.196	400.177	7.7486e-25	1.66712	TRUE	1
AT1G04490	AT1G04490.1	1424	1235	34	101	64	20	43	25	14	4	13	26	54	35	31	31	18	6	8	7	0.934573	2.57427	1.95846	0.540256	1.19615	0.68994	0.390769	0.11519	0.369596	0.737509	1.68458	1.04816	0.797008	0.815222	0.489472	0.167603	0.214922	0.221282	1.82243	1.15675	0.808782	0.700567	0.291852	0.201269	0.746277	-0.342843	FALSE	0.000321078
AT1G04500	AT1G04500.1	1616	1427	30	33	43	32	63	37	2	4	2	46	30	40	26	33	22	2	2	8	0.713672	0.72793	1.1388	0.748105	1.5167	0.883723	0.0483131	0.0996912	0.0492104	1.12926	0.809958	1.03672	0.578519	0.751054	0.517751	0.0483508	0.0465011	0.218867	0.860134	0.991979	1.04951	0.615775	0.0657382	0.104573	0.707957	-0.301977	FALSE	1.28457e-05
AT1G04501	AT1G04501.1	129	6.13964	0	0	0	0	0	0	0	0	0	0	0	0	0	0	0	0	0	0	0	0	0	0	0	0	0	0	0	0	0	0	0	0	0	0	0	0	0	0	0	0	0	0	1	0	FALSE	1
AT1G04510	AT1G04510.1	1981	1792	2020	2322	2072	3167	3033	2675	4221	4320	4066	2021	1497	1956	3353	3073	3222	4268	3187	2817	38.2661	40.7872	43.6972	58.9585	58.1456	50.8773	81.1964	85.7366	79.6673	39.5084	32.1847	40.3697	59.4105	55.6937	60.3823	82.1646	59.0067	61.371	40.9168	37.3543	55.9938	58.4955	82.2001	67.5141	3.72862e-08	0.633393	TRUE	0.892226
AT1G04520	AT1G04520.1	1443	1254	469	979	785	1726	1636	1416	1930	1543.51	1914	670	445	638	1709	1534	1507	1949	1514	1432	12.6963	24.5745	23.6578	45.9177	44.8197	38.4861	53.0541	43.7758	53.5914	18.7171	13.6719	18.8169	43.2725	39.7291	40.3588	53.6182	40.0577	44.5821	20.3095	17.0686	43.0745	41.1201	50.1404	46.086	5.91198e-18	1.22102	TRUE	1
AT1G04530	AT1G04530.1	1352	1163	961	1154	1032	401	433	438	842	886	859	1110	853	1091	320	348	321	791	854	743	28.0508	31.2339	33.5353	11.5027	12.7906	12.8361	24.957	27.0941	25.9337	33.4352	28.2576	34.6952	8.73651	9.71809	9.26931	23.4636	24.3633	24.9416	30.94	32.1293	12.3765	9.2413	25.9949	24.2562	6.8297e-13	-1.69371	TRUE	2.79389e-14
AT1G04540	AT1G04540.1	1806	1617	21	32	33	13	24	6	50	43	52	26	19	18	16	16	10	75	59	66	0.44087	0.622931	0.771269	0.268207	0.509899	0.126468	1.06591	0.945756	1.12913	0.56328	0.452698	0.411706	0.31418	0.32136	0.207688	1.60011	1.2106	1.59349	0.61169	0.475895	0.301525	0.281076	1.04693	1.46807	0.700585	-0.204234	FALSE	6.57342e-09
AT1G04550	AT1G04550.2	1238	1049	854	906.294	812	874	832.484	865	1341	1350.39	1341	787	473	879	938.487	856	863.532	1415.4	1208	1024	27.6365	27.1953	29.2538	27.7954	27.2636	28.1047	44.0669	45.7829	44.8853	26.2821	17.3721	30.9912	28.4067	26.5021	27.6455	46.5481	38.2075	38.11	28.0285	24.8818	27.7212	27.5181	44.9117	40.9552	0.0167364	0.13994	FALSE	0.016194
AT1G04555	AT1G04555.1	939	750	241	256	206	78	98	127	96	138	112	248	185	267	85	103	85	102	103	109	10.9083	10.7443	10.3802	3.46952	4.48898	5.7714	4.41234	6.54393	5.24333	11.5838	9.50333	13.1666	3.59853	4.46023	3.8061	4.69177	4.55652	5.67388	10.6776	11.4179	4.57663	3.95495	5.39987	4.97406	4.27185e-05	-1.32548	TRUE	0.734357
AT1G04560	AT1G04560.1	855	666	2	4	2	1	0	1	0	0	0	6	6	1	0	0	2	17	4	2	0.101943	0.189054	0.11349	0.0500913	0	0.0511758	0	0	0	0.315601	0.34709	0.0555329	0	0	0.10085	0.880588	0.199271	0.117239	0.134829	0.239408	0.0337557	0.0336167	0	0.399033	0.0805964	-0.26195	FALSE	0.0210232
AT1G04570	AT1G04570.1	1935	1746	11	137	157	410	412	454	89	89	100	44	254	256	115	104	292	100	147	127	0.21387	2.46988	3.39826	7.83387	8.10654	8.86238	1.75713	1.81287	2.01097	0.882814	5.60473	5.42276	2.09132	1.93451	5.61643	1.97585	2.79338	2.83971	2.02734	3.9701	8.2676	3.21409	1.86032	2.53631	1	-0.238055	FALSE	0.516055
AT1G04580	AT1G04580.1	4104	3915	11	15	32	1	8	2	10	3	5	26	23	19	3	1	9	3	2	6	0.095381	0.120603	0.308902	0.00852128	0.0702006	0.0174115	0.0880496	0.0272527	0.0448424	0.23265	0.22634	0.179493	0.0243309	0.00829563	0.0772028	0.0264355	0.0169494	0.0598321	0.174962	0.212828	0.0320445	0.0366098	0.0533816	0.0344057	0.000516819	-0.226502	TRUE	1
AT1G04590	AT1G04590.2	1351	1162	615	843	708	1624	1413	1435	1470	1436	1499	770	563	722	1932	1836	1628	1487	1215	1108	17.9668	22.8361	23.0266	46.6248	41.7752	42.0905	43.6084	43.951	45.2946	23.2138	18.6667	22.9803	52.7921	51.3154	47.0512	44.1472	34.6919	37.2262	21.2765	21.6203	43.4968	50.3862	44.2847	38.6884	1.41983e-17	1.18377	TRUE	0.015614
AT1G04600	AT1G04600.1	5193	5004	34	48	47.819	21.4466	19	27	97.4331	51	83	37	26	31	20	10.2691	13.103	45	45	34	0.230655	0.301942	0.361148	0.142981	0.130442	0.183901	0.671195	0.362471	0.582387	0.259027	0.20018	0.229123	0.126906	0.0666491	0.0879375	0.310237	0.298368	0.265263	0.297915	0.229443	0.152441	0.0938309	0.538684	0.291289	0.0569238	-0.168616	FALSE	0.000402211
AT1G04610	AT1G04610.1	1737	1548	15	16	8	4	3	6	8	3	10	15	4	18	1	0	2	15	11	9	0.328944	0.325349	0.195308	0.0862037	0.0665784	0.132105	0.178147	0.0689241	0.226819	0.339454	0.099553	0.430057	0.0205115	0	0.0433892	0.334286	0.235765	0.226979	0.2832	0.289688	0.0949624	0.0213002	0.157963	0.265677	0.000729522	-0.336615	TRUE	7.52982e-05
AT1G04620	AT1G04620.1	1609	1420	1334	1502	1242	645	602	693	551	517	536	1466	875	1330	466	427	479	345	390	329	31.891	33.2952	33.0548	15.1533	14.5643	16.6335	13.3759	12.9486	13.2534	36.1665	23.7402	34.6408	10.4199	9.76609	11.3284	8.38164	9.11242	9.04528	32.747	31.5158	15.4504	10.5048	13.1926	8.84645	3.52969e-08	-1.49891	TRUE	0.120008
AT1G04625	AT1G04625.1	774	585	1.0026	0	0	0	0	2.02123	0	0	0	1.00746	0	0	0	0	2.02959	0	0	0	0.0581801	0	0	0	0	0.11776	0	0	0	0.06033	0	0	0	0	0.116513	0	0	0	0.0193934	0.02011	0.0392533	0.0388377	0	0	1	0.0262455	FALSE	0.892226
AT1G04630	AT1G04630.1	745	556	364.997	413	397	391	351	359.979	388	479	441	383.993	279	322	358	406.177	323.97	396	405.149	320	22.2852	23.3817	26.9847	23.4606	21.6878	22.0669	24.0556	30.6395	27.8493	24.1941	19.3328	21.4193	20.4445	23.7258	19.5683	24.5708	24.1767	22.4693	24.2172	21.6487	22.4051	21.2462	27.5148	23.7389	0.111138	-0.0258714	FALSE	1
AT1G04635	AT1G04635.1	682	493	290	294	212	379	427	276	922	616	850	213	181	176	430	350	360	991	744	585	19.9688	18.7716	16.2514	25.6465	29.7553	19.081	64.4679	44.438	60.5372	15.1354	14.1448	13.2035	27.6942	23.057	24.5232	69.3465	50.0707	46.3259	18.3306	14.1612	24.8276	25.0915	56.481	55.2477	2.43977e-08	0.783191	TRUE	2.37503e-06
AT1G04640	AT1G04640.1	896	707	996	667	462	504	460	430	370	255	292	721	468	648	397	353	340	311	312	257	47.8235	29.6966	24.6959	23.782	22.3522	20.7294	18.0402	12.8275	14.5015	35.7254	25.503	33.8985	17.8295	16.2157	16.1503	15.1754	14.6417	14.1915	34.072	31.709	22.2879	16.7318	15.1231	14.6695	0.0262516	-0.883344	FALSE	0.281121
AT1G04645	AT1G04645.1	494	305	2	4	0	1	0	0	0	1	1	0	0	0	0	0	1	0	1	0	0.222603	0.412819	0	0.10938	0	0	0	0.116606	0.11512	0	0	0	0	0	0.110109	0	0.108782	0	0.211807	0	0.03646	0.036703	0.077242	0.0362607	1	0.0520026	FALSE	1
AT1G04650	AT1G04650.1	3093	2904	296	311	293	200	182	159	531	468	502	339	117	258	161	147	154	324	244	207	3.46016	3.37104	3.81305	2.29758	2.15307	1.86612	6.30314	5.73152	6.06957	4.08944	1.55223	3.28585	1.76034	1.644	1.78093	3.84899	2.78773	2.78284	3.54808	2.97584	2.10559	1.72842	6.03474	3.13985	0.458472	-0.543192	FALSE	0.00650183
AT1G04660	AT1G04660.1	1288	1099	48	37	42	11	13	24	4	3	3	44	16	27	19	21	19	3	4	12	1.48267	1.05975	1.44429	0.333912	0.406376	0.744307	0.125465	0.0970832	0.095846	1.40254	0.560903	0.908638	0.548939	0.620587	0.580601	0.094172	0.120759	0.426283	1.3289	0.95736	0.494865	0.583376	0.106131	0.213738	0.785473	-0.305906	FALSE	0.0176088
AT1G04670	AT1G04670.1	697	508	0	0	0	0	0	0	0	0	0	0	0	0	0	0	0	0	0	0	0	0	0	0	0	0	0	0	0	0	0	0	0	0	0	0	0	0	0	0	0	0	0	0	1	0	FALSE	1
AT1G04680	AT1G04680.1	1923	1734	1161	2696	1701	533	502	765	1556	1843	1491	1547	2630	1416	241	221	255	897	1451	1154	22.7292	48.9408	37.0729	10.2545	9.94575	15.0366	30.9328	37.8005	30.1911	31.2537	58.4349	30.2022	4.41302	4.13928	4.93871	17.846	27.7636	25.9819	36.2476	39.9636	11.7456	4.497	32.9748	23.8638	6.00439e-21	-2.89763	TRUE	1.31332e-30
AT1G04684	AT1G04684.1	150	8.03036	0	0	0	0	0	0	0	0	0	0	0	0	0	0	0	0	0	0	0	0	0	0	0	0	0	0	0	0	0	0	0	0	0	0	0	0	0	0	0	0	0	0	1	0	FALSE	1
AT1G04690	AT1G04690.1	1415	1226	2297	3100	2652	2085	1996	2088	2817	2773	2789	2607	2636	2637	2097	1987	1950	2428	3164	2649	63.6021	79.5923	81.7495	56.7352	55.931	58.0468	79.2056	80.4415	79.8746	74.4923	82.8362	79.5508	54.3095	52.6367	53.4154	68.3213	85.6255	84.3541	74.9813	78.9598	56.9043	53.4539	79.8406	79.4336	0.679321	-0.55424	FALSE	0.00863517
AT1G04700	AT1G04700.1	3886	3697	84	124	130	203	152	177	293	265	255	111	102	107	177	166	170	265	217	204	0.771314	1.05578	1.32891	1.83182	1.41246	1.63178	2.73198	2.54928	2.42182	1.0518	1.06296	1.07043	1.52017	1.45828	1.54426	2.47283	1.94746	2.15425	1.052	1.06173	1.62535	1.50757	2.56769	2.19151	0.000331843	0.282435	TRUE	0.141153
AT1G04710	AT1G04710.1	1595	1406	845.245	883.949	651.464	1035.24	1050.43	900	1168.93	1039.72	1102.95	774.308	593.288	684.058	1027	1009.44	989	1166.62	1055.55	909.368	20.4079	19.7898	17.5108	24.5637	25.6663	21.817	28.6591	26.2997	27.5436	19.2925	16.2572	17.9942	23.1928	23.3173	23.6229	28.6247	24.9086	25.2504	19.2362	17.848	24.0157	23.3777	27.5008	26.2612	1.98466e-05	0.371151	TRUE	1
AT1G04720	AT1G04720.1	38	3.08688	0	0	0	0.111111	0.222222	0.222222	0	0	0	0	0	0	0	0.333333	0.222222	0	0.444444	0	0	0	0	1.20081	2.47315	2.45362	0	0	0	0	0	0	0	3.50704	2.41763	0	4.777	0	0	0	2.04253	1.97489	0	1.59233	1	1.57284	FALSE	1
AT1G04730	AT1G04730.1	2921	2732	215	352	243	457	399	416	889	547	770	250	145	172	324	319	286	716	736	612	2.67152	4.05566	3.36146	5.58049	5.01736	5.18981	11.2171	7.12078	9.89602	3.20568	2.04481	2.32848	3.76558	3.7922	3.51566	9.04129	8.93829	8.74552	3.36288	2.52632	5.26255	3.69115	9.4113	8.90837	8.63852e-05	0.411776	TRUE	3.09976e-11
AT1G04750	AT1G04750.1	1192	1003	1587.73	2213.91	1771.99	1496.13	1531.79	1579.89	1551.73	1425.32	1410.7	1693.05	1589.16	1843.72	1871.39	1798.05	1439.53	1271.89	2095.32	1498.15	53.7374	69.4798	66.7672	49.763	52.4664	53.6863	53.3304	50.5396	49.3837	59.1328	61.0423	67.986	59.2423	58.2214	48.1993	43.7468	69.3117	58.3133	63.3281	62.7204	51.9719	55.221	51.0846	57.1239	0.380862	-0.180645	FALSE	1
AT1G04760	AT1G04760.1	663	474	100	98	90	39	26	46	45	40	57	87	51	69	43	30	36	29	44	33	7.16181	6.508	7.17573	2.74488	1.88442	3.30764	3.2726	3.00125	4.22228	6.42986	4.14531	5.38388	2.88043	2.05553	2.55062	2.11066	3.07987	2.71801	6.94851	5.31968	2.64565	2.49553	3.49871	2.63618	0.0730645	-0.854342	FALSE	1
AT1G04770	AT1G04770.1	1187	998	4805	3615	3833	1618	1673	1262	2095	2396	2037	4269	2994	4013	1990	1896	2093	2190	2067	1751	163.442	114.019	145.148	54.086	57.5901	43.099	72.3624	85.3841	71.6657	149.85	115.581	148.718	63.3126	61.7005	70.4305	75.7028	68.7175	68.4968	140.87	138.05	51.5917	65.1479	76.4707	70.9724	0.00137803	-1.07183	TRUE	1
AT1G04778	AT1G04778.1	306	117	6	6	9	0	1	6	5	5	5	6	5	4	2	2	1	2	3	3	1.74087	1.61423	2.90709	0	0.293628	1.74785	1.47314	1.51986	1.5005	1.7965	1.64645	1.26444	0.542765	0.555169	0.287036	0.589715	0.850732	1.00104	2.0874	1.56913	0.680493	0.461657	1.49783	0.813829	0.303347	-0.813675	FALSE	0.987338
AT1G04780	AT1G04780.1	2836	2647	4201	4178	4021	3231	3430	3534	2825	2885	2791	4758	3835	3998	3640	3471	3558	2812	2886	2670	53.8766	49.6838	57.4093	40.7211	44.5167	45.5042	36.7895	38.7626	37.0217	62.9696	55.8183	55.8616	43.6632	42.5875	45.1413	36.6488	36.1743	39.3797	53.6566	58.2165	43.5807	43.7973	37.5246	37.4009	1	-0.402586	FALSE	0.0701118
AT1G04790	AT1G04790.1	2287	2098	1315	1506	1187	1372	1342	1312	1232	974	1235	1372	1115	1186	1244	1142	1220	1466	1296	1087	21.2775	22.5954	21.3819	21.8165	21.975	21.3141	20.2425	16.511	20.6687	22.9092	20.4755	20.9076	18.8271	17.6784	19.5288	24.1061	20.4954	20.2273	21.7516	21.4308	21.7019	18.6781	19.1407	21.6096	0.376456	-0.188888	FALSE	0.853379
AT1G04800	AT1G04800.1	835	646	1762	1258	1251	1616	1183	2335	1187	1372	1238	3332	1867	3102	1600	1617	1848	728	987	989	92.5922	61.2982	73.1858	83.4537	62.9122	123.195	63.3399	75.534	67.2882	180.69	111.347	177.596	78.6421	81.294	96.0708	38.8774	50.6923	59.7693	75.6921	156.544	89.8536	85.3356	68.7207	49.7797	0.0753988	-0.86773	FALSE	4.37591e-06
AT1G04810	AT1G04810.1	3311	3122	1709	2028	1807	1900	1868.39	1879	4324.42	4353	4179	1662	1573	1611.37	1579	1532	1928	3882	3640	3052	18.5828	20.4473	21.8739	20.3029	20.5597	20.5132	47.7479	49.588	46.9992	18.6491	19.4116	19.0892	16.0589	15.937	20.7394	42.8964	38.6835	38.1651	20.3013	19.05	20.4586	17.5784	48.1117	39.915	0.225775	-0.109971	FALSE	5.44011e-10
AT1G04820	AT1G04820.1	1703	1514	8320.26	12623.1	10407.9	11689.8	11441.2	9908.02	12314.9	11904.3	11974.8	9585.52	9296.26	9329.99	13155.2	11295.1	9173.65	12250	12281.9	9720.05	186.557	262.446	259.801	257.583	259.614	223.049	280.392	279.64	277.711	221.794	236.564	227.919	275.891	242.296	203.488	279.132	269.151	250.644	236.268	228.759	246.749	240.558	279.248	266.309	0.0334347	0.0722502	FALSE	1
AT1G04830	AT1G04830.2	1763	1574	429	534	491	271	344	334	359	367	402	511	442	507	404	380	299	417	346	311	9.25238	10.6791	11.789	5.74382	7.50821	7.23236	7.86229	8.29244	8.96751	11.373	10.8189	11.9132	8.14975	7.8408	6.37953	9.13965	7.29338	7.71383	10.5735	11.3684	6.82813	7.45669	8.37408	8.04895	0.567328	-0.548489	FALSE	1
AT1G04840	AT1G04840.1	1998	1809	92	110	103	215	148	189	138	139	143	90	65	78	201	155	169	138	133	114	1.72644	1.91405	2.15179	3.96494	2.81064	3.56092	2.62966	2.73273	2.77554	1.74287	1.38433	1.59471	3.52797	2.78275	3.1374	2.63171	2.43933	2.46026	1.93076	1.57397	3.4455	3.14937	2.71264	2.51043	8.50116e-08	0.688898	TRUE	0.179372
AT1G04850	AT1G04850.1	1573	1384	5102	5244	4787	5202	4658	4946	7478	7563	7396	5388	4684	5136	5632	5354	5090	6897	6091	5746	125.143	119.269	130.716	125.392	115.624	121.803	186.255	194.347	187.634	136.38	130.391	137.25	129.21	125.639	123.51	171.918	146.019	162.086	125.043	134.674	120.94	126.12	189.412	160.008	0.150373	-0.0939535	FALSE	0.284337
AT1G04860	AT1G04860.1	3418	3229	1192	1426	1278	1641	1462	1508	1829	1740	1798	1123	1013	1209	1409	1184	1440	1782	1684	1529	12.5317	13.9012	14.9577	16.9542	15.5547	15.9174	19.5256	19.1647	19.5511	12.1835	12.0867	13.8479	13.8551	11.9087	14.9767	19.0387	17.3034	18.4865	13.7969	12.706	16.1421	13.5802	19.4138	18.2762	0.0151331	0.0891961	FALSE	0.115119
AT1G04870	AT1G04870.2	1567	1378	752	1253	1052	3568	3277	3066	3423	3163	3313	848	778	819	3416	3407	3678	3900	3468	2846	18.5255	28.6221	28.8515	86.3798	81.6977	75.8336	85.6282	81.6339	84.4156	21.5579	21.7518	21.9816	78.7112	80.2979	89.6364	97.6368	83.5001	80.6307	25.333	21.7638	81.3037	82.8818	83.8926	87.2559	6.23006e-33	1.88162	TRUE	1
AT1G04880	AT1G04880.1	1587	1398	14	23	27	53	41	49	116	84	85	13	12	15	55	67	40	71	67	60	0.339955	0.51787	0.729892	1.26475	1.00753	1.19461	2.86029	2.13694	2.13483	0.325759	0.330704	0.396834	1.24918	1.5565	0.960893	1.75206	1.5901	1.67556	0.529239	0.351099	1.15563	1.25552	2.37735	1.67257	1.23417e-08	0.739329	TRUE	0.62295
AT1G04890	AT1G04890.1	2023	1834	0	0	0	1	0	0	0	0	0	0	0	0	0	0	0	0	0	0	0	0	0	0.0181902	0	0	0	0	0	0	0	0	0	0	0	0	0	0	0	0	0.0060634	0	0	0	1	0	FALSE	1
AT1G04900	AT1G04900.1	1734	1545	371	497	390	816	825	739	964	834	879	373	317	328	971	789	733	983	888	739	8.15167	10.1258	9.53977	17.6197	18.3446	16.3025	21.5084	19.1981	19.9761	8.45748	7.9049	7.85181	19.9553	16.5855	15.933	21.9494	19.0696	18.6737	9.27241	8.0714	17.4223	17.4913	20.2275	19.8976	4.42812e-15	1.02745	TRUE	0.984313
AT1G04910	AT1G04910.1	1903	1714	1532	1795	1473	830	890	915	1127	912	1035	1336	1555	1537	865	809	688	1097	1167	1080	30.3423	32.965	32.4783	16.1549	17.8386	18.1949	22.6659	18.9236	21.2022	27.3059	34.953	33.1656	16.0241	15.3292	13.4803	22.0797	22.5901	24.5996	31.9285	31.8082	17.3961	14.9445	20.9306	23.0898	0.00173152	-1.04099	TRUE	0.00398197
AT1G04920	AT1G04920.1	3469	3280	48	82	68	30	27	54	46	33	41	57	51	91	27	36	47	27	23	26	0.496785	0.786937	0.783496	0.305129	0.282796	0.561124	0.483441	0.357817	0.438895	0.608782	0.599048	1.02611	0.261371	0.356459	0.481223	0.28398	0.232654	0.309467	0.689073	0.744647	0.383016	0.366351	0.426718	0.275367	0.198301	-0.352607	FALSE	0.391294
AT1G04930	AT1G04930.2	1409	1220	108	133	101	162	149	152	171	179	184	131	112	140	174	150	174	173	200	150	3.00514	3.43156	3.1287	4.42988	4.19575	4.24641	4.83165	5.21812	5.29552	3.7616	3.53691	4.24417	4.52853	3.99312	4.78974	4.89198	5.43911	4.80005	3.18847	3.84756	4.29068	4.43713	5.1151	5.04371	0.0230555	0.165587	FALSE	1
AT1G04940	AT1G04940.1	1138	949	431.11	453.465	318.014	217.48	159.508	229.111	258.984	214.576	224.566	407.451	235.821	392.276	216.802	145.193	156.487	118.398	180.877	79.1912	15.4214	15.041	12.6643	7.64521	5.77429	8.22844	9.40734	8.04147	8.3086	15.0408	9.57375	15.288	7.2538	4.96892	5.53777	4.30405	6.32373	3.25781	14.3756	13.3009	7.21598	5.92016	8.5858	4.62853	0.00886007	-1.04722	TRUE	0.294095
AT1G04945	AT1G04945.3	2532	2343	341.89	693.535	551.986	1104.52	1238.49	1257.89	1112.02	1136.42	1081.43	407.549	412.179	459.724	1467.2	1324.81	1322.51	1274.6	1154.12	958.809	4.95353	9.31743	8.90344	15.7267	18.1595	18.2982	16.3606	17.25	16.2061	6.09351	6.77765	7.25688	19.8831	18.3638	18.9561	18.7672	16.3432	15.9762	7.7248	6.70935	17.3948	19.0677	16.6056	17.0289	3.55526e-23	1.38019	TRUE	0.240199
AT1G04950	AT1G04950.1	2192	2003	837	857	701	566	573	655	692	628	651	910	615	745	579	566	570	564	712	547	14.1855	13.4679	13.2263	9.42697	9.8278	11.1455	11.9093	11.1506	11.4117	15.9155	11.8293	13.7562	9.17837	9.17734	9.55688	9.71396	11.7939	10.6616	13.6266	13.8337	10.1334	9.3042	11.4905	10.7232	0.669672	-0.525643	FALSE	0.892226
AT1G04960	AT1G04960.2	1669	1480	1717	1729	1384	1033	1082	1112	1044	981	968	1652	1299	1409	1130	1206	1234	999	1054	978	39.3831	36.7733	35.3408	23.2849	25.1159	25.6084	24.3163	23.5737	22.9649	39.1029	33.8153	35.2106	24.2429	26.4647	28.0011	23.2864	23.6285	25.7983	37.1657	36.0429	24.6697	26.2362	23.6183	24.2377	1	-0.443671	FALSE	0.350525
AT1G04970	AT1G04970.1	1709	1520	710	763	566	150	153	159	222	254	231	682	437	525	168	151	175	222	274	198	15.8568	15.8009	14.0726	3.29219	3.45804	3.56527	5.03464	5.94307	5.33604	15.7182	11.0765	12.7744	3.50941	3.22637	3.86649	5.03857	5.98087	5.08553	15.2434	13.1897	3.4385	3.53409	5.43792	5.36832	5.67623e-11	-1.64596	TRUE	0.0690453
AT1G04980	AT1G04980.1	1593	1404	480	502	497	579	533	514	1373	1407	1337	384	371	297	728	775	669	1277	1300	1123	11.6058	11.2548	13.378	13.7578	13.042	12.4777	33.7103	35.6408	33.436	9.58131	10.1806	7.82373	16.4639	17.9273	16.0023	31.3778	30.7209	31.2268	12.0795	9.19521	13.0925	16.7978	34.2624	31.1085	5.68772e-10	0.80381	TRUE	2.8013e-06
AT1G04985	AT1G04985.1	993	804	1318	1010	1041	1144	1117	1249	1168	1191	1211	1454	1044	1233	1675	1566	1535	930	1004	1001	55.6494	39.5426	48.9324	47.4686	47.7287	52.9474	50.0779	52.6837	52.8858	63.3533	50.0276	56.7194	66.1495	63.2582	64.1172	39.9048	41.4319	48.6063	48.0415	56.7001	49.3816	64.5083	51.8825	43.3143	0.002203	0.183104	TRUE	5.92607e-05
AT1G04990	AT1G04990.2	1567	1378	818	906	831	278	352	368	350	475	369	891	753	823	365	333	308	358	391	263	20.1514	20.6956	22.7905	6.73027	8.77559	9.10201	8.75544	12.2593	9.40216	22.6511	21.0529	22.089	8.4103	7.84831	7.50626	8.96256	9.41423	7.45111	21.2125	21.931	8.20262	7.92162	10.139	8.6093	4.41773e-08	-1.36192	TRUE	1
AT1G05000	AT1G05000.2	1192	1003	412	615	311	488	497	412	239	280	262	398	488	314	281	308	389	314	298	297	13.9443	19.3007	11.7182	16.2314	17.0231	14.0002	8.21403	9.92837	9.17172	13.9009	18.745	11.5785	8.89556	9.97312	13.0248	10.8001	9.85763	11.5603	14.9877	14.7415	15.7516	10.6312	9.10471	10.7393	1	-0.436575	FALSE	1
AT1G05010	AT1G05010.1	1364	1175	10857	11054	10721	2941	3537	3632	1827	2068	1825	13006	7632	9432	2798	2616	3435	1591	2418	2167	313.67	296.129	344.825	83.5014	103.414	105.353	53.5994	62.5941	54.535	387.763	250.245	296.887	75.6097	72.3071	98.1773	46.7122	68.2772	72.0005	318.208	311.632	97.4228	82.0314	56.9095	62.33	2.50442e-11	-1.91274	TRUE	0.0238317
AT1G05020	AT1G05020.1	2414	2225	38	35	23	7	4	2	10	8	6	36	8	19	4	2	13	3	15	5	0.579769	0.495151	0.390661	0.104955	0.0617608	0.0306365	0.154928	0.127874	0.094683	0.566804	0.138524	0.315826	0.0570818	0.0291932	0.196216	0.0465146	0.223676	0.0877313	0.488527	0.340385	0.0657841	0.0941637	0.125828	0.119307	0.087004	-0.292819	FALSE	1
AT1G05030	AT1G05030.1	1779	1590	468	469	382	192	203	259	150	91	134	535	357	501	235	241	253	129	209	158	9.99194	9.28487	9.07963	4.02848	4.38613	5.55189	3.25202	2.03547	2.95909	11.7874	8.65041	11.6537	4.69287	4.92267	5.34374	2.79892	4.36121	3.87949	9.45215	10.6972	4.6555	4.98643	2.74886	3.67987	0.00355395	-0.966393	TRUE	0.0603119
AT1G05040	AT1G05040.1	814	625	2	0	2	8	8	4	0	0	0	1	0	1	11	8	2	1	0	0	0.10863	0	0.120935	0.427018	0.439737	0.218132	0	0	0	0.0560507	0	0.0591759	0.558831	0.415711	0.107466	0.0551973	0	0	0.0765217	0.0384089	0.361629	0.360669	0	0.0183991	0.00261506	0.389942	TRUE	0.00251063
AT1G05055	AT1G05055.1	1496	1307	200	280	238	307	318	336	399	402	325	237	182	231	343	278	310	433	405	351	5.19464	6.74345	6.88182	7.83609	8.35861	8.76198	10.5234	10.9388	8.73089	6.35234	5.3649	6.53674	8.33271	6.90797	7.96541	11.4291	10.281	10.4845	6.2733	6.08466	8.31889	7.73536	10.0644	10.7315	0.00105206	0.302169	TRUE	0.136475
AT1G05060	AT1G05060.1	1001	812	526	638	487	251	227	253	266	317	259	621	435	503	352	313	291	210	256	203	21.9903	24.7323	22.666	10.3123	9.60401	10.6195	11.2924	13.8843	11.1994	26.7915	20.6395	22.9106	13.7643	12.519	12.0354	8.92198	10.4602	9.76011	23.1295	23.4472	10.1786	12.7729	12.1254	9.7141	0.0469473	-0.827837	FALSE	0.0414527
AT1G05061	AT1G05061.1	1045	856	34	52	42	61	68	51	48	32	53	26	23	47	41	54	53	65	59	68	1.34836	1.91218	1.85429	2.37735	2.72909	2.03065	1.93298	1.32953	2.17397	1.06405	1.03519	2.03071	1.52082	2.04881	2.07933	2.61962	2.28684	3.10134	1.70494	1.37665	2.37903	1.88299	1.81216	2.66927	0.0422127	0.278635	FALSE	0.417514
AT1G05065	AT1G05065.1	252	63.0604	7	15	7	2	3	1	11	20	11	8	8	11	5	2	2	9	6	8	3.76827	7.48745	4.19511	1.05806	1.63436	0.540482	6.01305	11.2796	6.12472	4.4442	4.88763	6.45149	2.51757	1.03004	1.06511	4.92361	3.15683	4.95276	5.15028	5.26111	1.07763	1.53757	7.80579	4.3444	0.0988256	-1.30297	FALSE	0.162026
AT1G05070	AT1G05070.1	877	688	683	692	525	638	632	641	823	745	833	688	624	680	751	715	628	692	765	707	33.7003	31.6605	28.8385	30.9363	31.5581	31.7547	41.2354	38.5113	42.5116	35.0317	34.9431	36.5549	34.6593	33.7519	30.6544	34.6989	36.8918	40.1186	31.3998	35.5099	31.4164	33.0219	40.7528	37.2364	0.159786	-0.101825	FALSE	1
AT1G05080	AT1G05080.1	1320	1131	1	0	0	5	7	1	4	2	2	0	0	0	0	0	4	6	5	6	0.030015	0	0	0.147484	0.212627	0.0301353	0.121915	0.0628909	0.0620895	0	0	0	0	0	0.118773	0.183015	0.146678	0.207111	0.010005	0	0.130082	0.039591	0.0822985	0.178935	0.358653	0.056016	FALSE	0.0857095
AT1G05085	AT1G05085.1	375	186	0	0	0	0	0	0	0	0	0	0	0	0	0	0	0	0	0	0	0	0	0	0	0	0	0	0	0	0	0	0	0	0	0	0	0	0	0	0	0	0	0	0	1	0	FALSE	1
AT1G05090	AT1G05090.1	2121	1932	118.805	149.654	117.483	31.8276	69.7475	21.9229	35.5425	45.171	66.6931	152.394	79.1799	56.6593	17.0976	30.5672	7.92435	99.5506	84.291	37.3776	2.08752	2.43827	2.29811	0.549582	1.24024	0.386749	0.634162	0.831521	1.21206	2.76326	1.57897	1.08465	0.280993	0.513842	0.137746	1.7776	1.44754	0.7553	2.27463	1.80896	0.725524	0.31086	0.892581	1.32681	5.70265e-05	-1.09952	TRUE	0.000397234
AT1G05100	AT1G05100.1	1272	1083	161	606	454	1402	1216	875	157	217	155	216	1401	1087	1063	1110	1491	262	557	460	5.0466	17.6134	15.8427	43.1873	38.5734	27.5371	4.99724	7.1261	5.02521	6.98692	49.8397	37.1215	31.1654	33.2871	46.235	8.34586	17.0641	16.5823	12.8342	31.316	36.4326	36.8958	5.71618	13.9974	0.336427	0.229789	FALSE	7.04428e-09
AT1G05120	AT1G05120.1	2731	2542	1650.93	2013	1847	1134	1210	1189.87	1489.91	1272	1405	1657	1583	1746.83	1089.93	1189.95	1125	1306	1386	1278	22.0472	24.9269	27.4595	14.8824	16.3528	15.9537	20.2043	17.7964	19.4067	22.8354	23.9922	25.4155	13.6142	15.2032	14.8627	17.7242	18.0903	19.6277	24.8112	24.081	15.7296	14.56	19.1358	18.4807	0.187146	-0.688752	FALSE	0.283674
AT1G05135	AT1G05135.1	1322	1133	1657	1560	1102	573	517	941	532	525	602	1851	2460	1526	373	548	473	488	899	754	49.6471	43.3406	36.7581	16.8718	15.6763	28.3073	16.1861	16.4797	18.6559	57.2318	83.6509	49.8138	10.4531	15.7084	14.0202	14.8589	26.3261	25.981	43.2486	63.5655	20.2851	13.3939	17.1072	22.3887	3.52486e-12	-2.16531	TRUE	0.023838
AT1G05136	AT1G05136.1	141	7.10113	3	0	6	0	4	1	0	1	1	5	3	3	0	1	0	6	0	1	14.3415	0	31.932	0	19.3515	4.79967	0	5.00833	4.94451	24.6663	16.2764	15.6249	0	4.57355	0	29.1489	0	5.49778	15.4245	18.8559	8.05039	1.52452	3.31761	11.5489	0.0474987	-2.97549	FALSE	0.355893
AT1G05140	AT1G05140.1	1509	1320	1112	1090	849	306	314	379	334	327	319	1140	873	1063	223	250	303	241	352	257	28.5978	25.9928	24.3072	7.73364	8.17219	9.78597	8.72232	8.81038	8.4853	30.2546	25.4804	29.7841	5.36412	6.15102	7.70887	6.29856	8.84761	7.60105	26.2993	28.5064	8.56393	6.408	8.67267	7.58241	1.18793e-16	-1.99387	TRUE	0.90078
AT1G05150	AT1G05150.1	2894	2705	1156.11	1193.31	1075.01	501.223	520.248	631.44	924.968	966.192	1013.68	1072.18	890.623	998.958	537.295	480.632	562.971	1015.73	1030.24	847.452	14.5088	13.8863	15.0192	6.1816	6.60733	7.95616	11.7874	12.7033	13.1579	13.8854	12.685	13.6585	6.30687	5.77068	6.98942	12.9541	12.6365	12.231	14.4714	13.4096	6.91503	6.35566	12.5495	12.6072	0.00088882	-0.970108	TRUE	2.95174e-07
AT1G05160	AT1G05160.1	2078	1889	413	567	462	286	300	314	332	235	301	426	400	441	276	261	246	324	357	293	7.42197	9.44824	9.24298	5.05092	5.45597	5.66547	6.0585	4.42442	5.59481	7.9002	8.15818	8.63438	4.63922	4.48735	4.37346	5.91713	6.27038	6.0555	8.7044	8.23092	5.39079	4.50001	5.35924	6.081	0.0541813	-0.74704	FALSE	0.218159
AT1G05170	AT1G05170.2	1837	1648	365	877	686	262	251	331	228	279	230	469.57	867	805	238	196	236	259	387	295	7.5186	16.7511	15.7314	5.30372	5.23238	6.84557	4.76911	6.02099	4.90028	9.98167	20.2688	18.0661	4.58551	3.8626	4.80925	5.42176	7.79132	6.98843	13.3337	16.1055	5.79389	4.41912	5.23013	6.73384	4.91377e-07	-1.65833	TRUE	0.0664344
AT1G05180	AT1G05180.1	1915	1726	1168	1429	1202	1336	1398	1367	1647	1525	1597	1214	1005	1129	1538	1375	1437	1654	1489	1333	22.9722	26.061	26.3188	25.8227	27.8259	26.9939	32.8937	31.4232	32.4874	24.6399	22.4332	24.1923	28.2933	25.8728	27.9601	33.0592	28.6227	30.1512	25.1173	23.7551	26.8808	27.3754	32.2681	30.611	0.0014571	0.196913	TRUE	1
AT1G05190	AT1G05190.1	935	746	9972	9068	7435	5047	4101	6095	5929	5478	5793	11443	7024	10404	3262	3110	3552	2671	3378	3185	453.779	382.624	376.655	225.7	188.857	278.467	273.969	261.158	272.656	537.356	362.753	515.806	138.839	135.395	159.903	123.519	150.237	166.681	404.353	471.972	231.008	144.712	269.261	146.812	1.80853e-09	-1.69863	TRUE	0.940065
AT1G05200	AT1G05200.1	3257	3068	1205	1683	1397	1075	1042	1025	514	470	520	1338	1217	1366	895	964	959	564	644	606	13.3332	17.2675	17.2085	11.6893	11.668	11.3869	5.7752	5.44833	5.95112	15.2778	15.2827	16.4672	9.26266	10.2048	10.4975	6.34194	6.96447	7.71138	15.9364	15.6759	11.5814	9.98832	5.72488	7.00593	0.358272	-0.601794	FALSE	0.000523045
AT1G05205	AT1G05205.1	557	368	411	419	330	431	379	452	748	735	683	427	402	388	422	456	319	612	654	606	37.9136	35.8398	33.8897	39.072	35.3813	41.8629	70.0669	71.033	65.1664	40.6481	42.0866	38.995	36.411	40.2437	29.1115	57.3722	58.964	64.2894	35.881	40.5766	38.7721	35.2554	68.7554	60.2085	0.507909	-0.197575	FALSE	0.00135894
AT1G05210	AT1G05210.1	770	581	35	62	55	65	72	44	39	67	63	66	45	37	50	57	43	74	99	80	2.045	3.35904	3.57757	3.73228	4.25735	2.58116	2.31392	4.10128	3.80728	3.9795	2.98402	2.35532	2.73251	3.18625	2.4855	4.39394	5.65349	5.37562	2.99387	3.10628	3.5236	2.80142	3.40749	5.14102	0.651206	-0.111294	FALSE	0.0275598
AT1G05220	AT1G05220.1	705	516	7	3	8	1	9	2	5	1	4	5	8	8	13	2	1	5	4	3	0.460521	0.183009	0.585925	0.0646527	0.599205	0.132105	0.334025	0.0689241	0.272183	0.339454	0.597318	0.57341	0.799948	0.125881	0.0650837	0.334286	0.257198	0.226979	0.409818	0.503394	0.265321	0.330304	0.225044	0.272821	1	-0.176467	FALSE	1
AT1G05230	AT1G05230.1	2679	2490	617	894	676	968	747	865	493	420	429	719	648	601	773	615	699	403	423	360	8.41176	11.3016	10.26	12.9692	10.3063	11.8401	6.82507	5.99889	6.04935	10.1156	10.0263	8.92688	9.85707	8.02153	9.42757	5.58346	5.63636	5.6444	9.99112	9.68959	11.7052	9.10206	6.2911	5.62141	0.155894	-0.0815579	FALSE	1.16241e-05
AT1G05240	AT1G05240.1	1277	1088	47	69	19	4	9	15	1	0	1	6	4	2	3	0	0	1	0	3	1.46646	1.99627	0.659974	0.12265	0.284182	0.469895	0.0316833	0	0.0322717	0.193189	0.141643	0.067987	0.0875508	0	0	0.031708	0	0.107648	1.37423	0.134273	0.292242	0.0291836	0.0213183	0.046452	0.198077	-0.140268	FALSE	1
AT1G05250	AT1G05250.1	1366	1177	0	0	0	0	0	0	0	0	0	0	0	0	0	0	0	0	1	0	0	0	0	0	0	0	0	0	0	0	0	0	0	0	0	0	0.0281891	0	0	0	0	0	0	0.00939637	1	0	FALSE	1
AT1G05260	AT1G05260.1	1209	1020	313	455	334	65	73	90	5	30	20	278	536	294	30	33	38	18	88	94	10.4171	14.0414	12.3751	2.12593	2.4587	3.00733	0.168978	1.04602	0.688463	9.54784	20.2456	10.6604	0.933875	1.05074	1.25114	0.608794	2.86246	3.59784	12.2779	13.4846	2.53065	1.07858	0.634487	2.35636	1.64254e-17	-2.80085	TRUE	0.161653
AT1G05270	AT1G05270.1	1386	1197	1012	1089	958	1008	979	1028	1241	971	1195	1143	897	1050	989	1055	996	1139	1053	919	28.7004	28.6374	30.2464	28.0933	28.0977	29.271	35.7385	28.85	35.0529	33.4513	28.8711	32.4429	26.2343	28.6246	27.9439	32.8267	29.1871	29.9734	29.1947	31.5884	28.4873	27.6009	33.2138	30.6624	0.355031	-0.188298	FALSE	1
AT1G05280	AT1G05280.1	1497	1308	4	2	2	0	0	0	0	1	0	3	1	2	2	0	0	2	2	0	0.103813	0.0481307	0.0577862	0	0	0	0	0.0271902	0	0.0803478	0.0294549	0.0565519	0.0485501	0	0	0.0527497	0.0507317	0	0.06991	0.0554515	0	0.0161834	0.0090634	0.0344938	0.765177	-0.0546996	FALSE	1
AT1G05290	AT1G05290.1	1126	937	0	0	0	0	0	0	0	0	1	0	0	0	0	0	0	0	0	0	0	0	0	0	0	0	0	0	0.0374724	0	0	0	0	0	0	0	0	0	0	0	0	0	0.0124908	0	1	0	FALSE	1
AT1G05291	AT1G05291.1	724	535	0	0	0	0	0	0	0	0	0	0	0	0	0	0	0	0	0	0	0	0	0	0	0	0	0	0	0	0	0	0	0	0	0	0	0	0	0	0	0	0	0	0	1	0	FALSE	1
AT1G05300	AT1G05300.1	1375	1186	909	485	308	506	517	558	327	225	360	531	272	440	221	243	269	452	524	502	26.0184	12.8723	9.81449	14.2332	14.9758	16.0357	9.50435	6.74712	10.6578	15.6845	8.83588	13.7212	5.91664	6.65431	7.6171	13.1478	14.659	16.5247	16.2351	12.7472	15.0816	6.72935	8.96976	14.7772	0.0853567	-0.830718	FALSE	6.03397e-07
AT1G05310	AT1G05310.1	1337	1148	55	27	20	4	8	9	22	15	17	18	12	19	3	1	5	19	12	18	1.62638	0.740324	0.6584	0.11624	0.239404	0.267202	0.660602	0.464697	0.519945	0.549277	0.402722	0.61212	0.082975	0.0282904	0.146268	0.570965	0.346814	0.612132	1.00837	0.521373	0.207615	0.0858445	0.548415	0.50997	0.000631579	-0.486556	TRUE	0.000377125
AT1G05320	AT1G05320.1	2643	2454	1413	1502	1246.08	787	687	723	849	822	765	1290	910	1086	448	489	450	652	739	613	19.5465	19.2662	19.19	10.6988	9.61756	10.0416	11.9259	11.9129	10.9455	18.4152	14.2867	16.3674	5.79657	6.47166	6.15829	9.16582	9.99142	9.75215	19.3342	16.3564	10.1193	6.14217	11.5948	9.63646	3.43615e-07	-1.28104	TRUE	0.0033786
AT1G05330	AT1G05330.1	414	225	2	3	5	2	5	2	0	0	1	3	4	4	3	12	6	0	1	1	0.301751	0.4197	0.839826	0.296541	0.763432	0.302961	0	0	0.156052	0.467089	0.684925	0.65751	0.423357	1.73213	0.895552	0	0.14746	0.173513	0.520426	0.603175	0.454311	1.01701	0.0520173	0.106991	0.199332	0.331289	FALSE	0.00717142
AT1G05340	AT1G05340.1	711	522	271	464	296	163	223	171	76	124	65	469	613	471	261	243	245	65	169	129	17.6238	27.98	21.43	10.4173	14.6763	11.1651	5.01883	8.44835	4.37213	31.4748	45.2434	33.3714	15.8759	15.1188	15.7622	4.29577	10.7417	9.64792	22.3446	36.6965	12.0862	15.5856	5.94644	8.22846	0.000888492	-1.1845	TRUE	0.00289183
AT1G05350	AT1G05350.1	1627	1438	367	647	589	563	478	495	553	516	472	527	540	530	529	509	430	478	549	458	8.6638	14.1627	15.4795	13.0613	11.4196	11.7323	13.2564	12.7618	11.5248	12.8384	14.4677	13.6314	11.6806	11.4958	10.0423	11.4675	12.6669	12.4343	12.7687	13.6458	12.0711	11.0729	12.5143	12.1896	0.826407	-0.278718	FALSE	1
AT1G05360	AT1G05360.1	1656	1467	343	405	363	263	261	298	224	168	187	381	321	371	252	245	199	230	231	196	7.93716	8.6901	9.35144	5.98084	6.11214	6.92348	5.26353	4.07286	4.47571	9.0982	8.43025	9.35338	5.45429	5.42397	4.55559	5.40874	5.22443	5.21604	8.65957	8.96061	6.33882	5.14462	4.60403	5.28307	0.144519	-0.696911	FALSE	1
AT1G05370	AT1G05370.1	1480	1291	40	69	54	14	23	19	39	22	15	52	19	61	9	15	9	13	20	12	1.0518	1.68237	1.58077	0.361775	0.612046	0.50161	1.04135	0.606062	0.407958	1.41104	0.567013	1.74754	0.221352	0.377352	0.23412	0.347388	0.513998	0.362886	1.43831	1.24186	0.49181	0.277608	0.685123	0.408091	0.00113036	-0.811254	TRUE	0.695972
AT1G05380	AT1G05380.1	4115	3926	2293	2785	2724	2253	2041	2376	2893	2541	2785	2382	2330	2444	2239	2073	2628	2770	2669	2495	19.8269	22.3293	26.2216	19.1447	17.8598	20.6269	25.4014	23.0184	24.9072	21.2546	22.865	23.0237	18.1081	17.1487	22.48	24.3404	22.5557	24.8105	22.7926	22.3811	19.2105	19.2456	24.4423	23.9022	0.512269	-0.207734	FALSE	0.40771
AT1G05385	AT1G05385.1	746	557	471	285	232	109	123	151	183	174	183	410	219	281	122	110	98	157	151	179	28.7056	16.1061	15.7411	6.52842	7.58635	9.23975	11.3254	11.11	11.5358	25.7863	15.148	18.6585	6.95461	6.41385	5.90871	9.72395	8.99454	12.5462	20.1843	19.8643	7.78484	6.42572	11.3237	10.4216	1.2012e-05	-1.49043	TRUE	0.0588959
AT1G05390	AT1G05390.1	74	3.8053	0	0	0	0	0	0	0	0	0	0	0	0	0	0	0	0	0	0	0	0	0	0	0	0	0	0	0	0	0	0	0	0	0	0	0	0	0	0	0	0	0	0	1	0	FALSE	1
AT1G05400	AT1G05400.1	996	807	41	30	36	17	23.137	25.9263	24	27	39	41	30	34	40.8248	38	31	27	30	33	1.72469	1.17017	1.6859	0.702768	0.984954	1.09498	1.02517	1.1899	1.69684	1.7798	1.43223	1.55822	1.60627	1.5293	1.29006	1.15422	1.2334	1.59645	1.52692	1.59008	0.927567	1.47521	1.30397	1.32802	0.569542	-0.0654476	FALSE	0.807394
AT1G05410	AT1G05410.1	1742	1553	572	627	702	1129	1038	1100	1068	1020	1125	638	552	631	1414	1411	1345	1015	1035	874	12.5033	12.7085	17.0831	24.2526	22.9619	24.1413	23.706	23.3587	25.435	14.3916	13.6941	15.0274	28.9099	29.5078	29.0853	22.5472	22.1119	21.9712	14.0983	14.371	23.7853	29.1677	24.1666	22.2101	5.00501e-15	0.972789	TRUE	0.00434714
AT1G05420	AT1G05420.1	681	492	53	68	123	37	56	54	68	66	91	59	156	61	147	70	87	36	67	65	3.65689	4.35055	9.44804	2.50884	3.91026	3.74082	4.76434	4.77089	6.49422	4.20095	12.2159	4.58553	9.48681	4.62077	5.93849	2.52427	4.51822	5.15778	5.81849	7.00079	3.38664	6.68202	5.34315	4.06676	0.757456	-0.0586567	FALSE	0.0786695
AT1G05430	AT1G05430.1	1067	878	570	792	641	584	571	514	736	744	630	590	538	543	627	492	633	659	752	624	22.0385	28.3943	27.5909	22.1899	22.3421	19.953	28.8963	30.1369	25.194	23.5406	23.6077	22.8734	22.6747	18.1992	24.212	25.8934	28.4172	27.7463	26.0079	23.3406	21.495	21.6953	28.0757	27.3523	0.200248	-0.100969	FALSE	0.381767
AT1G05440	AT1G05440.1	1527	1338	102	154	145	89	52	74	84	64	92	133	88	98	27	32	41	43	51	61	2.58789	3.62297	4.09556	2.21907	1.33515	1.88501	2.16413	1.70116	2.41425	3.48222	2.53391	2.70891	0.640731	0.776739	1.02908	1.10869	1.26465	1.77987	3.43547	2.90835	1.81308	0.815517	2.09318	1.3844	1.65629e-05	-1.10618	TRUE	0.167935
AT1G05450	AT1G05450.2	839	650	54	51	50	12	17	20.119	8	7	11	70	85.3591	55.2145	12	10	7	8	14	10	2.82021	2.46977	2.90709	0.615892	0.898501	1.05495	0.424264	0.383006	0.594196	3.77264	5.05944	3.1417	0.586186	0.499652	0.361665	0.424595	0.714615	0.600622	2.73236	3.99126	0.856448	0.482501	0.467155	0.579944	4.77902e-10	-1.75137	TRUE	1
AT1G05460	AT1G05460.1	3375	3186	728	850	783	770	711	729.881	1514	1410	1554	952	746.641	990.785	848	831	790	1014	1057	1044	7.75687	8.39795	9.28791	8.06272	7.66667	7.80809	16.381	15.7396	17.126	10.4677	9.02883	11.5016	8.45119	8.47104	8.32729	10.9797	11.0074	12.7929	8.48091	10.3327	7.84583	8.41651	16.4155	11.5933	0.758738	-0.267229	FALSE	0.0659675
AT1G05470	AT1G05470.1	2696	2507	518	713	583	404	364	468	451	338	452	470	303	569	402	446	347	426	436	330	7.01417	8.95231	8.78853	5.37605	4.98804	6.36253	6.20128	4.79494	6.33045	6.56756	4.65644	8.39426	5.09143	5.77779	4.64833	5.8621	5.77018	5.13895	8.25167	6.53942	5.57554	5.17252	5.77556	5.59041	1	-0.288595	FALSE	1
AT1G05490	AT1G05490.1	4600	4411	181	298	286	96	105	102	202	234	217	205	186	208	94	107	59	133	112	129	1.39297	2.12657	2.45037	0.726057	0.817777	0.788137	1.57861	1.88669	1.72732	1.62809	1.62458	1.74402	0.676642	0.787822	0.449197	1.04019	0.842439	1.14174	1.98997	1.66556	0.777324	0.637887	1.73087	1.00812	0.00146555	-0.702605	TRUE	0.174804
AT1G05500	AT1G05500.1	2110	1921	1032	1314	1021	742	729	700	885	865	793	1040	921	1038	830	740	763	923	942	873	18.237	21.5312	20.0863	12.8859	13.0372	12.4196	15.8809	16.0144	14.4943	18.9656	18.4713	19.9846	13.7189	12.5108	13.3389	16.5757	16.2698	17.742	19.9515	19.1405	12.7809	13.1895	15.4632	16.8625	0.787249	-0.505272	FALSE	0.253702
AT1G05510	AT1G05510.1	980	791	5	4	5	10	11	11	2	10	1	10	4	0	22	30	16	1	0	4	0.214583	0.159178	0.238889	0.421755	0.477748	0.473974	0.0871591	0.449619	0.0443889	0.442878	0.194827	0	0.883109	1.23176	0.679306	0.0436136	0	0.197423	0.204217	0.212568	0.457826	0.931392	0.193722	0.0803455	6.1132e-05	0.671575	TRUE	2.98448e-07
AT1G05520	AT1G05520.1	2586	2397	841	1393	1210	940	957	934	1419	1305	1266	955.345	1023	971	857	753	943	1333	1438.49	1163	11.9105	18.2929	19.0774	13.0827	13.716	13.2806	20.4067	19.3626	18.5446	13.9622	16.4427	14.9822	11.3522	10.2025	13.2119	19.1849	19.9112	18.942	16.4269	15.129	13.3598	11.5889	19.438	19.346	1	-0.357512	FALSE	0.000354107
AT1G05530	AT1G05530.1	1368	1179	2.03633	5.1445	4.10332	1.01638	3.05941	0	1.02419	2.05007	0	0	3.09041	4.06742	4.06103	3.05122	2.04198	0	3.06229	0	0.0586322	0.13735	0.13153	0.0287593	0.089147	0	0.0299451	0.061841	0	0	0.100987	0.127594	0.109368	0.0840507	0.0581648	0	0.0861768	0	0.109171	0.0761937	0.0393021	0.0838612	0.0305954	0.0287256	0.982321	0.0102422	FALSE	0.449494
AT1G05540	AT1G05540.1	1270	1081	1	13	8	1	5	6	3	6	7	7	7	2	14	2	11	1	2	5	0.0314033	0.378545	0.279683	0.0308611	0.158901	0.189175	0.0956654	0.1974	0.227365	0.226847	0.249481	0.0684272	0.411216	0.0600877	0.341735	0.0319133	0.0613849	0.180576	0.229877	0.181585	0.126312	0.271013	0.173477	0.0912914	0.359775	0.105255	FALSE	0.120459
AT1G05550	AT1G05550.3	1597	1408	1	1	5	1	5	1	0	0	0	0	1	0	6	3	2	1	0	1	0.0241101	0.0223562	0.134205	0.0236938	0.121997	0.0242067	0	0	0	0	0.0273629	0	0.135306	0.069199	0.0477034	0.0245017	0	0.0277276	0.0602238	0.00912097	0.0566325	0.0840695	0	0.0174098	0.0220174	0.103358	FALSE	0.13439
AT1G05560	AT1G05560.1	1650	1461	1157.42	1459.62	1227.23	990.124	1270.18	2002.99	2154.22	2418.59	2308.26	2208.25	2250	2172.75	3077.2	3071.63	4738.11	764.802	1312.07	1275.04	26.8931	31.4478	31.7451	22.6087	29.8674	46.7269	50.8275	58.8752	55.4735	52.9492	59.3332	55.0028	66.8765	68.281	108.912	18.0591	29.7964	34.0713	30.0287	55.7617	33.0677	81.3565	55.0587	27.3089	7.75488e-05	0.536964	TRUE	1.93301e-11
AT1G05562	AT1G05562.1	1288	1099	433.547	324.231	294.668	121.86	241.762	139.012	430.758	430.361	346.736	419.748	343.911	386.178	286.737	296.319	559.852	323.198	384.87	357.96	13.3918	9.28661	10.133	3.69912	7.55742	4.31116	13.5112	13.9269	11.0778	13.3799	12.0563	12.9962	8.28427	8.75676	17.1079	10.1454	11.6191	12.716	10.9371	12.8108	5.18923	11.383	12.8386	11.4935	0.588253	-0.157439	FALSE	1
AT1G05570	AT1G05570.1	6231	6042	4784.41	4677.7	4081.4	1761.29	1819	1891.29	1669	1378	1709.31	4687.4	2868.33	3470.35	1458.26	1338.75	1729.29	1226.67	1572.56	1290.81	26.8812	24.3698	25.5288	9.72494	10.3427	10.6688	9.52215	8.11128	9.93322	27.1776	18.29	21.243	7.66339	7.19613	9.61188	7.00397	8.63543	8.3406	25.5933	22.2369	10.2455	8.15713	9.18888	7.99333	2.83198e-06	-1.34345	TRUE	0.749373
AT1G05575	AT1G05575.1	497	308	613	380	285	39	90	63	26	26	23	359	97	125	31	18	34	48	19	23	67.5633	38.8358	34.97	4.22426	10.0386	6.97154	2.90993	3.00223	2.62197	40.8324	12.1335	15.0101	3.19579	1.89803	3.70724	5.37636	2.04673	2.91536	47.123	22.6587	7.07813	2.93369	2.84471	3.44615	3.49817e-07	-2.58841	TRUE	1
AT1G05577	AT1G05577.1	1502	1313	8	6	5	7	10	4	0	1	0	4	2	5	8	5	3	0	4	3	0.206836	0.143842	0.143915	0.177857	0.261648	0.103833	0	0.0270867	0	0.106722	0.0586855	0.140841	0.193461	0.123676	0.0767324	0	0.101077	0.0892013	0.164864	0.102083	0.181113	0.13129	0.0090289	0.0634261	0.549221	0.0377359	FALSE	0.394109
AT1G05580	AT1G05580.1	2842	2653	0	0	0	0	0	0	0	1	0	0	0	0	0	2	0	0	0	0	0	0	0	0	0	0	0	0.0134055	0	0	0	0	0	0.0244835	0	0	0	0	0	0	0	0.00816117	0.0044685	0	0.805161	0.0117263	FALSE	0.892226
AT1G05590	AT1G05590.1	2131	1942	495	616	541	300	311	319	475	470	487	700	492	547	300	281	242	470	449	424	8.65281	9.98462	10.5281	5.15358	5.50166	5.59861	8.43148	8.60735	8.80502	12.6273	9.76071	10.4175	4.90501	4.69936	4.18493	8.34924	7.67104	8.52376	9.72184	10.9352	5.41795	4.59643	8.61462	8.18135	0.000108123	-1.09264	TRUE	0.00048852
AT1G05600	AT1G05600.1	1650	1461	246	226	208	128	96	150	153	162	148	238	145	191	115	131	83	125	165	117	5.71592	4.86921	5.3804	2.92278	2.25738	3.49929	3.60994	3.94353	3.55682	5.70673	3.8237	4.83513	2.49928	2.91207	1.90788	2.9516	3.74706	3.12644	5.32184	4.78852	2.89315	2.43974	3.70343	3.27503	0.0910255	-0.750894	FALSE	0.495734
AT1G05610	AT1G05610.1	1465	1276	132	107	76	18	24	22	9	5	5	100	138	119	30	14	24	5	13	22	3.51176	2.63957	2.25094	0.470607	0.646165	0.587639	0.243137	0.139361	0.137585	2.74543	4.16672	3.44922	0.746515	0.356335	0.631659	0.135182	0.338026	0.673111	2.80076	3.45379	0.568137	0.57817	0.173361	0.382106	9.17894e-09	-1.49678	TRUE	0.446041
AT1G05615	AT1G05615.1	519	330	0	0	0	0	0	0	0	0	0	0	0	0	0	0	0	0	0	0	0	0	0	0	0	0	0	0	0	0	0	0	0	0	0	0	0	0	0	0	0	0	0	0	1	0	FALSE	1
AT1G05620	AT1G05620.1	1280	1091	293	522	365	267	317	277	407	420	401	348	339	318	347	391	290	487	528	362	9.11683	15.0607	12.6436	8.16438	9.98199	8.65354	12.8596	13.6913	12.9054	11.1742	11.9713	10.7802	10.0989	11.6395	8.92679	15.3993	16.0571	12.9538	12.2737	11.3086	8.9333	10.2217	13.1521	14.8034	0.359264	-0.133368	FALSE	0.0855242
AT1G05630	AT1G05630.1	3888	3699	620	619.708	551.788	393	366	468.757	343	268	311	617	373	530	297	354.746	384	252.533	333	271	5.68995	5.27354	5.63754	3.54442	3.39922	4.31918	3.19646	2.57674	2.95207	5.84335	3.88499	5.29927	2.54941	3.11469	3.48633	2.35522	2.98688	2.86022	5.53368	5.0092	3.75427	3.05014	2.90842	2.73411	0.334341	-0.569201	FALSE	0.424033
AT1G05640	AT1G05640.1	1884	1695	169	218	196	135	116	133	116	137	122	193	124	188	183	124	124	144	135	103	3.38468	4.04843	4.37007	2.65706	2.3511	2.67436	2.35911	2.87456	2.52721	3.98886	2.8185	4.10216	3.42807	2.37593	2.45682	2.93083	2.64254	2.37237	3.93439	3.63651	2.56084	2.75361	2.58696	2.64858	1	-0.304761	FALSE	0.905919
AT1G05650	AT1G05650.1	1185	996	0	0	0	0	0	0	0	0	0	0	0	0	0	0	0	0	0	0	0	0	0	0	0	0	0	0	0	0	0	0	0	0	0	0	0	0	0	0	0	0	0	0	1	0	FALSE	1
AT1G05660	AT1G05660.1	1185	996	0	0	0	0	0	0	0	0	0	0	0	0	0	0	0	0	0	0	0	0	0	0	0	0	0	0	0	0	0	0	0	0	0	0	0	0	0	0	0	0	0	0	1	0	FALSE	1
AT1G05670	AT1G05670.1	3227	3038	408	576	530	498	584	544	470	305	517	374	308	427	606	566	716	528	480	394	4.55904	5.96808	6.5931	5.46863	6.60401	6.10309	5.33297	3.57053	5.97521	4.31265	3.90597	5.19834	6.33363	6.05076	7.91494	5.99576	5.24217	5.06318	5.70674	4.47232	6.05858	6.76644	4.95957	5.4337	2.18375e-06	0.505101	TRUE	0.0676875
AT1G05675	AT1G05675.1	1493	1304	195.35	63	79	199.345	237.831	271.685	72.3924	88.2478	73.2885	211.824	116.119	68.3999	202.213	158.813	290.568	55.1894	42.0942	44.1318	5.08553	1.52077	2.28956	5.09993	6.26575	7.10113	1.9137	2.40684	1.97337	5.6906	3.43077	1.94	4.9238	3.9554	7.4833	1.46008	1.07103	1.32126	2.96529	3.68712	6.1556	5.45417	2.09797	1.28412	0.0177174	0.461528	FALSE	8.31628e-11
AT1G05680	AT1G05680.1	1518	1329	38.6503	65	190	1307.66	1508.17	2187.31	2370.61	2087.75	2255.71	46.1762	198.881	104.6	3020.79	2823.19	5179.43	1725.81	1322.91	1319.87	0.987254	1.53953	5.40294	32.825	38.9859	56.0951	61.4885	55.8695	59.5949	1.21718	5.76545	2.91093	72.171	68.9915	130.882	44.7988	33.0264	38.7722	2.64324	3.29785	42.6353	90.6815	58.9843	38.8658	1.51241e-24	4.41494	TRUE	2.28187e-07
AT1G05690	AT1G05690.1	1660	1471	52	85	80	11	32	23	15	19	17	65	95	99	29	30	35	16	39	34	1.20003	1.81889	2.05532	0.249469	0.747343	0.53291	0.35151	0.459369	0.405777	1.54797	2.48815	2.48913	0.62597	0.662353	0.799056	0.375237	0.879649	0.902362	1.69141	2.17508	0.509907	0.695793	0.405552	0.719083	0.000816323	-0.904834	TRUE	1
AT1G05700	AT1G05700.1	2559	2370	3	17	3	39	34	66	0	3	2	5	4	9	8	17	2	2	0	4	0.0429709	0.225788	0.0478382	0.548975	0.492848	0.949149	0	0.0450188	0.02963	0.0739065	0.0650245	0.140449	0.107179	0.23296	0.0283403	0.0291125	0	0.065891	0.105532	0.0931267	0.663657	0.122826	0.0248829	0.0316678	0.441029	0.0386743	FALSE	0.0812576
AT1G05710	AT1G05710.2	1200	1011	318	664	469	517	489	400	617	534	630	368	376	331	732	834	666	620	735	566	10.6777	20.6736	17.5317	17.0599	16.6165	13.4849	21.0375	18.785	21.8796	12.7514	14.3285	12.1088	22.9894	26.7914	22.1231	21.1562	24.1209	21.8565	16.2943	13.0629	15.7204	23.968	20.5674	22.3779	3.91552e-10	0.828184	TRUE	0.457896
AT1G05720	AT1G05720.1	782	593	633.755	825.567	644.212	330.117	298.767	306.472	526.068	674.994	526.357	658.209	763.161	668.089	344.689	372.084	256.52	480.337	666.655	543.395	36.28	43.8225	41.0559	18.5716	17.3086	17.6147	30.5806	40.4824	31.1656	38.8839	49.5823	41.6682	18.4561	20.3783	14.5274	27.9441	37.2996	35.7746	40.3861	43.3781	17.8316	17.7873	34.0762	33.6728	0.00018626	-1.24009	TRUE	0.000215676
AT1G05730	AT1G05730.1	1146	957	55.2454	66.4331	58.7885	360.883	335.233	267.528	321.932	284.006	293.643	37.7911	59.8388	34.911	457.311	353.916	370.48	370.663	225.345	184.605	1.95968	2.1851	2.32157	12.5803	12.0342	9.52786	11.5961	10.5545	10.7736	1.38337	2.409	1.3492	15.1729	12.0107	13.0009	13.3618	7.81257	7.5309	2.15545	1.71386	11.3808	13.3948	10.9747	9.56842	1.29359e-28	2.40713	TRUE	0.0781007
AT1G05740	AT1G05740.1	438	249	2	0	1	19	11	10	7	3	5	0	1	0	29	15	17	11	9	5	0.272666	0	0.151776	2.5456	1.51767	1.3688	0.969076	0.428492	0.705052	0	0.154727	0	3.698	1.95647	2.29283	1.52402	1.19922	0.783945	0.141481	0.0515757	1.81069	2.6491	0.700873	1.16906	8.11541e-11	1.79499	TRUE	0.0413127
AT1G05750	AT1G05750.1	3226	3037	414.684	340.959	314.011	524.808	459.141	491.444	441.277	273.002	435	323.963	237	318.698	541.71	435.866	521.552	449.102	366.246	324.286	4.63525	3.53393	3.90752	5.76491	5.19379	5.51529	5.00871	3.19699	5.02916	3.7369	3.00655	3.88113	5.66357	4.66111	5.76734	5.1015	4.00116	4.16867	4.02557	3.54153	5.49133	5.36401	4.41162	4.42378	1.90377e-06	0.486758	TRUE	0.133211
AT1G05760	AT1G05760.1	634	445	4.31606	23.0405	3.9892	10.1919	18.8586	28.5557	4.7228	6.99807	0	9.03672	0	24.3025	14.2895	21.1343	14.4476	2.89845	25.7541	19.7144	0.329252	1.62979	0.338787	0.764068	1.4559	2.18711	0.365847	0.559293	0	0.711396	0	2.01983	1.01959	1.54244	1.09033	0.2247	1.92018	1.72957	0.765943	0.910409	1.46903	1.21745	0.30838	1.29148	0.497683	0.215022	FALSE	1
AT1G05770	AT1G05770.1	747	558	16	18	14	4	11	13	4	8	7	5	7	15	7	10	11	7	10	11	0.97339	1.0154	0.948191	0.239146	0.677238	0.79405	0.247107	0.50989	0.440468	0.313904	0.483314	0.994218	0.39832	0.582032	0.662034	0.432775	0.594598	0.769614	0.978994	0.597145	0.570145	0.547462	0.399155	0.598996	0.929411	-0.0455916	FALSE	1
AT1G05780	AT1G05780.1	698	509	232	268	205	109	143	164	123	95	107	260	229	271	171	161	126	143	118	121	15.4729	16.5736	15.2208	7.14406	9.65164	10.9816	8.33003	6.63784	7.38102	17.8944	17.3334	19.6914	10.6671	10.2728	8.31333	9.69207	7.69169	9.28073	15.7558	18.3064	9.2591	9.75108	7.44963	8.88816	0.0780002	-0.844598	FALSE	0.652288
AT1G05785	AT1G05785.1	734	545	93	144	107	57	45	43	58	61	50	118	113	122	58	55	65	62	92	57	5.79279	8.31698	7.41975	3.48911	2.8366	2.68912	3.66852	3.98065	3.22125	7.58484	7.98817	8.27919	3.37909	3.27754	4.00534	3.92458	5.60078	4.08313	7.17651	7.95073	3.00494	3.55399	3.62347	4.53616	0.0134895	-0.974875	FALSE	0.741789
AT1G05790	AT1G05790.1	2184	1995	678	776	659	472	502	465	431	303	364	680	686	661	517	465	533	384	406	391	11.5369	12.2439	12.4837	7.89288	8.64457	7.94417	7.44721	5.40158	6.40633	11.9406	13.2479	12.2542	8.2284	7.56992	8.97235	6.64028	6.75213	7.65153	12.0882	12.4809	8.16054	8.25689	6.41837	7.01465	0.556078	-0.542317	FALSE	0.133438
AT1G05800	AT1G05800.1	1416	1227	1	12	7	7	4	6	2	1	2	0	3	2	3	5	6	2	6	6	0.0276666	0.307848	0.215603	0.190322	0.111995	0.166665	0.0561881	0.0289852	0.0572316	0	0.0941981	0.0602851	0.0776327	0.132345	0.164221	0.056232	0.162242	0.190907	0.183706	0.0514944	0.156327	0.124733	0.0474683	0.13646	0.160251	0.0971413	FALSE	1
AT1G05805	AT1G05805.1	1425	1236	1504	1059	974	281	349	424	215	176	187	1348	755	844	260	212	211	157	312	247	41.3076	26.9698	29.7812	7.58446	9.7004	11.6919	5.99624	5.06425	5.31219	38.206	23.5339	25.2551	6.67917	5.57056	5.73305	4.38207	8.37517	7.80177	32.6862	28.9983	9.65892	5.99426	5.45756	6.853	3.97392e-16	-2.10064	TRUE	1
AT1G05810	AT1G05810.1	896	707	179	119	69	78	80	124	47	70	46	118	135	110	80	65	75	73	106	95	8.59478	5.29819	3.68834	3.68054	3.88735	5.97779	2.29159	3.52127	2.28449	5.84687	7.35665	5.75437	3.59284	2.9859	3.56257	3.56206	4.97444	5.24589	5.86044	6.3193	4.51523	3.38044	2.69912	4.59413	0.152514	-0.74063	FALSE	0.479155
AT1G05820	AT1G05820.1	1705	1516	51	74	48	51	52	61	72	38	59	66	45	50	60	38	60	85	64	46	1.14202	1.5365	1.19659	1.1223	1.17838	1.37142	1.63717	0.891467	1.36648	1.52513	1.14361	1.21982	1.25667	0.814077	1.32915	1.93427	1.40068	1.1846	1.2917	1.29619	1.22403	1.1333	1.29837	1.50652	0.753995	-0.106154	FALSE	0.681198
AT1G05830	AT1G05830.1	3807	3618	1925	2331	2015	1881.74	1739	1885.77	1872	1208	1794	2066	1543.8	1929	1895.61	1746	1843	1797	1749	1412.66	18.0619	20.2803	21.0479	17.3512	16.5125	17.7647	17.836	11.8746	17.4102	20.0043	16.4395	19.7192	16.636	15.6732	17.1072	17.1347	16.039	15.2435	19.7967	18.721	17.2095	16.4721	15.7069	16.1391	0.339743	-0.174677	FALSE	0.71141
AT1G05835	AT1G05835.1	520	331	139.331	283.932	210.986	35.9984	49.3116	78.7225	82.4777	68.3524	74.274	230.509	188.86	264.696	40.8145	48.9762	49.1172	22.6783	71.8946	37.188	14.2897	27.0014	24.0894	3.6282	5.11805	8.10605	8.5895	7.34423	7.87879	24.3961	21.9825	29.5763	3.9152	4.8055	4.98342	2.36363	7.20652	4.38622	21.7935	25.3183	5.61743	4.56804	7.93751	4.65212	4.40637e-13	-2.24082	TRUE	1
AT1G05840	AT1G05840.1	1698	1509	1471.67	1308.07	1072.01	575.002	657.688	707.278	534.522	379.648	458.726	1209.49	896.14	1166.3	643.186	619.024	591.883	506.322	578.105	527.812	33.1072	27.2861	26.8481	12.7121	14.9732	15.9749	12.2106	8.94772	10.6737	28.0785	22.8798	28.5856	13.5336	13.3229	13.1725	11.5754	12.7109	13.6554	29.0805	26.5146	14.5534	13.343	10.6107	12.6472	0.00480758	-0.939852	TRUE	0.509824
AT1G05850	AT1G05850.1	1478	1289	18290	21308	16711	7395	7840	7723	4262	4519	4171	16475	16582	14523	6825	6717	5202	4342	8308	7046	481.684	520.343	489.95	191.391	208.952	204.208	113.978	124.684	113.616	447.748	495.621	416.704	168.119	169.24	135.531	116.208	213.846	213.405	497.326	453.358	201.517	157.63	117.426	181.153	2.41614e-07	-1.51816	TRUE	1
AT1G05860	AT1G05860.1	1176	987	356	370	301	389	327	317	645	567	609	408	345	311	428	462	549	522	699	563	12.2443	11.8001	11.5253	13.1483	11.3819	10.9466	22.5269	20.4309	21.6646	14.4812	13.4669	11.6538	13.7687	15.2022	18.68	18.2453	23.4973	22.2693	11.8566	13.2006	11.8256	15.8836	21.5408	21.3373	0.00295751	0.24967	TRUE	0.203935
AT1G05870	AT1G05870.1	878	689	716	1084	958	484	479	470	691	706	764	698	617	978	410	501	445	482	559	514	35.2773	49.5233	52.547	23.4349	23.8836	23.2497	34.5715	36.4423	38.9336	35.4893	34.501	52.4982	18.8944	23.6156	21.6902	24.1338	26.9184	29.1245	45.7825	40.8295	23.5227	21.4001	36.6491	26.7256	0.04155	-0.901018	FALSE	0.475677
AT1G05880	AT1G05880.2	1726	1537	0	1	4	3	7	8	4	2	1	10	5	3	0	4	6	0	0	1	0	0.0204798	0.0983531	0.0651154	0.156461	0.1774	0.0897109	0.0462782	0.0228442	0.227922	0.125332	0.0721892	0	0.0845215	0.131099	0	0	0.0254004	0.039611	0.141814	0.132992	0.0718735	0.0529444	0.0084668	0.850982	-0.0911935	FALSE	0.124898
AT1G05890	AT1G05890.2	2421	2232	3705.99	3548.73	3238.13	2604.6	2721.73	2768.72	2742.24	2202.34	2511.71	3576.71	2926.16	3607.65	2918.93	2646.92	2834.17	2707.63	2783.04	2366.62	56.3652	50.0471	54.8279	38.9299	41.8922	42.2789	42.3517	35.0922	39.5118	56.1371	50.509	59.7798	41.5239	38.5148	42.6436	41.8498	41.3697	41.3951	53.7467	55.4753	41.0337	40.8941	38.9852	41.5382	1	-0.430873	FALSE	0.931471
AT1G05894	AT1G05894.1	1490	1301	14	9	21	94	95	85	21	18	17	16	12	16	134	133	153	19	14	10	0.365302	0.217753	0.61002	2.41039	2.50859	2.22679	0.556418	0.492058	0.458799	0.430827	0.355361	0.454849	3.27036	3.32013	3.94945	0.503819	0.357033	0.30008	0.397692	0.413679	2.38192	3.51331	0.502425	0.386977	3.77564e-26	1.67473	TRUE	1.539e-21
AT1G05900	AT1G05900.2	1375	1186	327	415	283	220	243	242	149	94	143	266	302	287	277	225	212	123	200	149	9.35975	11.0145	9.01786	6.18835	7.03889	6.95455	4.33073	2.8188	4.23352	7.85702	9.81042	8.94998	7.41588	6.1614	6.00307	3.57782	5.59503	4.90474	9.79737	8.87247	6.72726	6.52678	3.79435	4.69253	1	-0.391378	FALSE	0.0486659
AT1G05910	AT1G05910.1	3942	3753	1093	1678	1568	2145	2001	1887	3302	3070	3247	1251	1122	1211	1840	1606	1891	2724	2548	2231	9.8865	14.0739	15.7895	19.0671	18.3169	17.1369	30.329	29.0925	30.3777	11.6772	11.5181	11.9341	15.5671	13.8979	16.9214	25.0396	22.5257	23.2079	13.25	11.7098	18.1736	15.4621	29.9331	23.5911	3.35633e-05	0.37321	TRUE	0.0047196
AT1G05920	AT1G05920.1	1477	1288	0	0	3	14	8	23	0	0	0	1	0	0	23	29	29	1	1	0	0	0	0.0880252	0.362618	0.213382	0.608626	0	0	0	0.0271985	0	0	0.566996	0.731246	0.756144	0.0267844	0.0257597	0	0.0293417	0.00906617	0.394875	0.684795	0	0.0175147	3.35634e-16	0.739553	TRUE	3.67386e-12
AT1G05925	AT1G05925.1	162	9.667	0	0	0	0	0	0	0	0	0	0	0	0	0	0	0	0	0	0	0	0	0	0	0	0	0	0	0	0	0	0	0	0	0	0	0	0	0	0	0	0	0	0	1	0	FALSE	1
AT1G05930	AT1G05930.1	957	768	0	1	0	3	5	1	1	0	0	3	0	0	7	7	2	0	1	0	0	0.0409863	0	0.130316	0.223662	0.044379	0.0448847	0	0	0.136842	0	0	0.289404	0.296018	0.0874563	0	0.0432012	0	0.0136621	0.045614	0.132786	0.224293	0.0149616	0.0144004	0.0122804	0.227598	FALSE	0.00899091
AT1G05940	AT1G05940.1	1955	1766	1061	1117	994	617	669	709	625	525	580	1119	771	909	781	682	580	510	614	533	20.3951	19.9096	21.2715	11.6555	13.0142	13.6834	12.1997	10.5728	11.5316	22.1973	16.8201	19.037	14.042	12.5422	11.0296	9.96271	11.5355	11.7829	20.5254	19.3515	12.7844	12.5379	11.4347	11.0937	0.486092	-0.588125	FALSE	0.236375
AT1G05950	AT1G05950.1	2056	1867	159	417	378	332	345	314	602	477	618	336	203	285	377	333	273	617	529	464	2.89104	7.03059	7.65155	5.9324	6.3483	5.73223	11.1151	9.08646	11.6224	6.30457	4.18907	5.6458	6.41158	5.7927	4.91067	11.4009	9.40088	9.7026	5.85773	5.37981	6.00431	5.70498	10.608	10.1681	0.0499383	0.0717195	FALSE	0.000685544
AT1G05960	AT1G05960.2	3685	3496	1588	2154	1738	1607	1505	1599	1577	1337	1446	1665	1454	1645	1746	1658	1628	1745	1767	1565	15.4199	19.3943	18.788	15.3349	14.7893	15.5889	15.5496	13.6013	14.5227	16.6841	16.0235	17.4028	15.8577	15.4026	15.6389	17.2196	16.7696	17.4766	17.8674	16.7035	15.2377	15.6331	14.5579	17.1553	0.141578	-0.0899777	FALSE	1
AT1G05970	AT1G05970.2	857	668	67	72	42	31	39	62	55	59	48	88	41	64	38	59	45	46	53	53	3.40486	3.39278	2.37615	1.54818	2.00572	3.1634	2.83822	3.14121	2.52299	4.61495	2.36468	3.54347	1.80624	2.86851	2.26234	2.37563	2.63243	3.09752	3.05793	3.5077	2.2391	2.31236	2.83414	2.70186	0.935401	-0.444531	FALSE	1
AT1G05980	AT1G05980.1	72	3.75521	0	0	0	0	0	0	0	0	0	0	0	0	0	0	0	0.5	0	0.25	0	0	0	0	0	0	0	0	0	0	0	0	0	0	0	4.5934	0	2.59909	0	0	0	0	0	2.3975	1	0	FALSE	1
AT1G05990	AT1G05990.1	594	405	7	3	2	5	0	7	2	0	0	0	0	0	3	8	5	0	0	0	0.586738	0.233166	0.186628	0.411862	0	0.58909	0.170229	0	0	0	0	0	0.235198	0.641529	0.414607	0	0	0	0.335511	0	0.333651	0.430445	0.056743	0	0.000423262	0.516464	TRUE	0.00147273
AT1G06000	AT1G06000.1	1587	1398	611.134	3052.38	1821.76	7137.05	5537.02	4945.31	1762.44	1954.56	1792.71	985.893	2445.43	1933.2	3292.15	3258.88	3079.14	1586.26	2134.28	1762	14.8399	68.7277	49.2476	170.313	136.067	120.566	43.4576	49.7237	45.0249	24.7049	67.3929	51.144	74.7721	75.708	73.9681	39.144	50.6525	49.2055	44.2717	47.7473	142.315	74.8161	46.0687	46.334	0.00166301	0.637182	TRUE	1.4291e-06
AT1G06002	AT1G06002.1	942	753	173.866	201.615	288.242	152.948	101.98	35.6946	110.564	162.438	216.294	261.107	189.566	302.798	96.8541	16.1245	101.859	202.741	101.722	135	7.8383	8.42807	14.4665	6.7762	4.65267	1.61565	5.0615	7.67207	10.0856	12.1474	9.69909	14.8724	4.08405	0.69546	4.54282	9.28847	4.48208	6.99929	10.2443	12.2396	4.34817	3.10744	7.60639	6.92328	0.00321869	-1.68855	TRUE	0.125223
AT1G06010	AT1G06010.1	633	444	494	444	386	524	413	433	649	725	654	492	332	449	538	556	431	516	552	510	37.7698	31.4775	32.8554	39.3718	31.9558	33.2387	50.3873	58.0732	51.7184	38.8189	28.8085	37.4014	38.474	40.6699	32.5999	40.0927	41.249	44.8437	34.0342	35.0096	34.8554	37.2479	53.393	42.0618	0.0235215	0.0870002	FALSE	1
AT1G06020	AT1G06020.1	1038	849	5	7	5	8.59127	9	6	5.67158	4	2	7	8	8	10	11	6	5	6.73049	2	0.199923	0.259532	0.222569	0.337588	0.364181	0.24087	0.23028	0.167561	0.0827128	0.288836	0.363034	0.348503	0.37399	0.420791	0.237337	0.20317	0.263025	0.091968	0.227341	0.333458	0.314213	0.344039	0.160185	0.186054	0.682345	0.0114033	FALSE	0.330984
AT1G06030	AT1G06030.1	1021	832	1.16728	1.00214	2	5.81995	17.0197	22.8863	2.71802	8.01305	7.8153	3.63469	0	1.00708	2.0075	1.44119	10.6095	6.45653	2.43342	3.005	0.0476271	0.0379145	0.0908466	0.233363	0.702769	0.93754	0.112613	0.342527	0.329817	0.15304	0	0.044768	0.0766126	0.0562575	0.428245	0.267716	0.09704	0.141005	0.0587961	0.065936	0.624557	0.187038	0.261652	0.168587	0.197353	0.155246	FALSE	1
AT1G06040	AT1G06040.1	1227	1038	1544	1178	914	1414	1542	1346	674	684	642	1735	881	1120	988	964	873	669	786	642	50.4953	35.723	33.2775	45.4453	51.0352	44.1963	22.3832	23.4358	21.7164	58.5548	32.6997	39.9067	30.2223	30.1621	28.2448	22.2345	25.1236	24.1464	39.8319	43.7204	46.8923	29.5431	22.5118	23.8348	0.803071	-0.550088	FALSE	0.0247671
AT1G06050	AT1G06050.1	1294	1105	102	102	112	78	76	65	44	44	45	112	64	103	59	71	67	45	58	33	3.13357	2.90561	3.83052	2.35488	2.36284	2.00489	1.37262	1.41616	1.42988	3.55072	2.23143	3.44746	1.69534	2.08678	2.03627	1.40491	1.7415	1.16591	3.2899	3.07654	2.24087	1.93946	1.40622	1.43744	0.672145	-0.471791	FALSE	0.207154
AT1G06060	AT1G06060.1	1115	926	936	945	850	552	603	631	668	587	669	1020	819	898	664	692	599	562	681	614	34.3136	32.1233	34.6904	19.8868	22.3712	23.2251	24.8671	22.5449	25.3668	38.5878	34.0752	35.8666	22.768	24.2704	21.7239	20.9374	24.4002	25.8864	33.7091	36.1765	21.8277	22.9208	24.2596	23.7413	0.335567	-0.636129	FALSE	1
AT1G06070	AT1G06070.1	1893	1704	730	907	962.235	695	737	811.175	1190	1181	1113	857	751	815	954	1020	881	1208	1230	1004	14.543	16.7547	21.3409	13.6067	14.8587	16.225	24.0734	24.6491	22.9338	17.6186	16.9799	17.6894	17.7765	19.4407	17.3631	24.4566	23.9493	23.0027	17.5462	17.4293	14.8968	18.1934	23.8854	23.8029	0.0181617	0.0586115	FALSE	0.181476
AT1G06080	AT1G06080.1	1220	1031	131	225	185	130	93	79	238	214	214	142	111	80	54	42	78	215	138	120	4.31334	6.86948	6.78133	4.2065	3.0989	2.6116	7.95752	7.38203	7.28796	4.82492	4.14791	2.86983	1.66304	1.32304	2.54073	7.19412	4.44097	4.54399	5.98805	3.94755	3.30567	1.84227	7.5425	5.39303	0.0882773	-0.799672	FALSE	0.000115344
AT1G06090	AT1G06090.1	1131	942	72	64	60	122	111.888	95	26	11.55	24	56	33	63.878	107.951	84	40	45	39	29	2.59467	2.1386	2.40714	4.32061	4.08051	3.43725	0.951441	0.436067	0.894563	2.08256	1.34967	2.50799	3.63869	2.89607	1.42604	1.64801	1.37363	1.20188	2.38014	1.98007	3.94612	2.6536	0.76069	1.40784	0.0625303	0.293971	FALSE	0.0359431
AT1G06100	AT1G06100.1	900	711	32	74	50	90	63	88	11	22	6	55	37	29	38	22	48	2	7	7	1.52785	3.27614	2.65768	4.22289	3.04406	4.21844	0.533313	1.10046	0.2963	2.7099	2.00492	1.50853	1.697	1.00493	2.26722	0.0970417	0.326652	0.384364	2.48722	2.07445	3.82846	1.65638	0.643358	0.269353	1	-0.210865	FALSE	2.50593e-06
AT1G06110	AT1G06110.1	1564	1375	1067	1124	864	361	422	473	391	420	419	976	850	1054	375	385	375	365	572	483	26.3429	25.7314	23.7472	8.75873	10.5437	11.7246	9.80242	10.8634	10.6995	24.8661	23.8167	28.3506	8.65957	9.09367	9.15906	9.15774	13.8023	13.7138	25.2738	25.6778	10.3423	8.97077	10.4551	12.2246	1.08329e-08	-1.41986	TRUE	0.215302
AT1G06120	AT1G06120.1	1122	933	0	0	0	0	2.11222	0	0	1.44996	0	0	0	1.12197	1.04856	0	0	0	0	0	0	0	0	0	0.0777751	0	0	0.0552708	0	0	0	0.044476	0.0356844	0	0	0	0	0	0	0.0148253	0.025925	0.0118948	0.0184236	0	1	-0.00417213	FALSE	1
AT1G06130	AT1G06130.1	1353	1164	546	749.45	526	344	361	384	367	362	363	590.456	455	527	373	400	321	347	375	304	15.9236	20.267	17.0779	9.85921	10.6546	11.2439	10.8686	11.0605	10.9498	17.7703	15.06	16.7449	10.1747	11.1606	9.26135	10.2843	10.689	10.1961	17.7562	16.5251	10.5859	10.1989	10.9596	10.3898	0.288924	-0.646065	FALSE	1
AT1G06135	AT1G06135.1	546	357	2	6	3	0	0	5	2	0	0	1	4	4	1	6	0	0	1	0	0.190179	0.529033	0.317581	0	0	0.477354	0.193117	0	0	0.0981279	0.431675	0.414397	0.0889405	0.545839	0	0	0.0929371	0	0.345598	0.314733	0.159118	0.211593	0.0643723	0.030979	1	-0.117865	FALSE	0.36456
AT1G06137	AT1G06137.1	207	24.7239	1	1	2	4	1	0	0	0	0	0	2	1	1	0	0	0	1	2	1.37304	1.27316	3.05714	5.39734	1.38952	0	0	0	0	0	3.11658	1.49592	1.28425	0	0	0	1.34196	3.15811	1.90111	1.5375	2.26229	0.428083	0	1.50002	0.949541	-0.829328	FALSE	1
AT1G06140	AT1G06140.1	1677	1488	60	67	76	127	115	152	103	97	93	73	58	63	100	157	97	86	95	82	1.36883	1.41733	1.93025	2.84733	2.65508	3.4816	2.38613	2.31841	2.19448	1.71862	1.50173	1.56589	2.13386	3.42671	2.18923	1.99386	2.11825	2.15142	1.57214	1.59541	2.99467	2.58327	2.29967	2.08784	0.000574865	0.465311	TRUE	0.350147
AT1G06148	AT1G06148.2	1046	857	28	25	12	5	6	8	3	3	2	18	6	17	2	7	7	5	4	2	1.10912	0.918246	0.529179	0.194637	0.240521	0.318162	0.12067	0.124498	0.0819407	0.735787	0.269734	0.733656	0.0740998	0.265276	0.274309	0.201274	0.154859	0.0911095	0.852182	0.579726	0.251107	0.204562	0.109036	0.149081	0.171976	-0.391166	FALSE	0.892226
AT1G06149	AT1G06149.1	2968	2779	1286.55	2205.91	1909.53	492.516	565.628	475.864	1827.59	1582.31	1668.53	1109.3	1209.28	1628.27	378.796	419.413	416.371	1487.95	1530.92	1241.71	15.7159	24.9861	25.968	5.91247	6.99238	5.83624	22.6698	20.25	21.0813	13.9837	16.765	21.6702	4.32797	4.90156	5.0317	18.4713	18.2777	17.444	22.2233	17.473	6.24703	4.75374	21.3337	18.0643	6.45913e-11	-1.68284	TRUE	7.24756e-29
AT1G06150	AT1G06150.1	4607	4418	273.446	415.093	440.474	615.484	647.372	648.136	610.415	703.686	678.468	388.698	276.722	347.725	800.204	743.587	715.629	667.052	553.079	562.291	2.1011	2.95746	3.76787	4.64759	5.03397	5.0001	4.76276	5.66466	5.39206	3.0821	2.41315	2.91095	5.751	5.46622	5.43982	5.20873	4.15355	4.96879	2.94214	2.80207	4.89389	5.55235	5.27316	4.77702	2.16438e-13	0.785228	TRUE	0.162415
AT1G06160	AT1G06160.1	931	742	449	94	96	163	151	260	34	35	23	200	18	44	55	73	72	62	48	56	20.542	3.98771	4.88955	7.32859	6.99127	11.9429	1.57955	1.67759	1.08837	9.4425	0.934618	2.19318	2.35357	3.19522	3.25875	2.88261	2.14632	2.94645	9.80642	4.1901	8.75425	2.93585	1.4485	2.65846	1	-0.399088	FALSE	0.772927
AT1G06170	AT1G06170.1	1547	1358	8	4	6	0	3	11	2	5	4	9	2	6	1	1	0	1	5	2	0.199982	0.0927172	0.166976	0	0.0758934	0.276078	0.0507679	0.130946	0.103422	0.232169	0.0567408	0.163409	0.0233813	0.0239156	0	0.0254038	0.12216	0.057497	0.153225	0.150773	0.117324	0.0157656	0.0950453	0.0683536	0.0209977	-0.180036	FALSE	0.365223
AT1G06180	AT1G06180.1	912	723	807	751	744	1102	1111	1101	984	1036	1138	965	558	661	1276	1097	1129	798	821	670	37.891	32.6965	38.8899	50.8487	52.7908	51.9024	46.9155	50.9615	55.2656	46.7573	29.7345	33.8133	56.0377	49.2776	52.4418	38.077	37.6758	36.1786	36.4925	36.7684	51.8473	52.5857	51.0475	37.3105	7.47661e-06	0.50467	TRUE	0.000506937
AT1G06190	AT1G06190.1	1470	1281	1998	2160	2066	3531	2970	3542	4236	3996	4196	2304	1765	2256	2954	2922	3420	3106	3242	2958	52.9477	53.0768	60.9513	91.9571	79.6508	94.2406	113.99	110.942	115.01	63.0078	53.0837	65.135	73.2199	74.0819	89.6601	83.647	83.9694	90.1496	55.6586	60.4088	88.6162	78.9873	113.314	85.922	7.13448e-05	0.381325	TRUE	1
AT1G06200	AT1G06200.1	972	783	1977	1829	1647	1491	1412	1438	1665	1513	1496	1945	1488	1647	1884	1904	1628	1667	1779	1752	85.7129	73.5278	79.4939	63.5261	61.9521	62.5944	73.3013	68.7223	67.0842	87.0199	73.2161	77.7959	76.3989	78.9744	69.8256	73.4466	75.3827	87.3548	79.5782	79.344	62.6909	75.0663	69.7026	78.728	0.122971	-0.0789323	FALSE	1
AT1G06210	AT1G06210.1	1481	1292	1453	2060	1915	1278	1205	1232	1465	1553	1414	1748	1704	1808	1256	1237	1255	1326	1500	1312	38.1772	50.1885	56.0155	32.9993	32.0411	32.5003	39.0872	42.7494	38.4271	47.3958	50.8127	51.756	30.867	31.0948	32.6215	35.4062	38.52	39.6448	48.1271	49.9882	32.5136	31.5278	40.0879	37.857	0.318709	-0.648491	FALSE	0.571172
AT1G06220	AT1G06220.2	3543	3354	2145.8	3301.38	2902.01	4810.49	4259.08	4475.87	6568.49	6100.05	6359.03	2643.99	2288.78	2351.08	4140.71	3620.6	4534.92	6170.7	5623.47	4756.37	21.7184	30.9836	32.6992	47.8479	43.625	45.4834	67.5091	64.6832	66.57	27.6158	26.2909	25.9256	39.1994	35.059	45.4076	63.4701	55.6287	55.3639	28.4671	26.6108	45.6521	39.8887	66.2541	58.1542	6.81316e-07	0.56647	TRUE	0.0243208
AT1G06225	AT1G06225.1	252	63.0604	0	0	0	0	1	0	0	0	0	0	0	0	0	2	0	1	0	0	0	0	0	0	0.544786	0	0	0	0	0	0	0	0	1.03004	0	0.547068	0	0	0	0	0.181595	0.343347	0	0.182356	0.805161	0.425832	FALSE	1
AT1G06230	AT1G06230.1	3194	3005	3632	3876	3934	4304	4026	4290	3988	3693	3952	4149	3401	3869	4478	4262	4296	4208	3981	3533	41.0301	40.6012	49.4757	47.782	46.0269	48.6577	45.7478	43.7075	46.1767	48.3682	43.6041	47.6188	47.3159	46.0628	48.0111	48.3091	43.9547	45.9001	43.7023	46.5304	47.4889	47.1299	45.2107	46.0546	0.036989	0.0180849	FALSE	0.673022
AT1G06240	AT1G06240.1	1526	1337	150	212	137	163	140	174	184	165	170	208	125	162	120	126	187	151	166	105	3.80856	4.99119	3.8725	4.06717	3.59732	4.43564	4.74401	4.38908	4.46445	5.44995	3.602	4.48134	2.84982	3.0607	4.69713	3.89622	4.1194	3.066	4.22408	4.5111	4.03338	3.53588	4.53251	3.69387	1	-0.280956	FALSE	1
AT1G06250	AT1G06250.1	1400	1211	23	45	36	100	67	94	66	54	49	23	18	16	74	65	100	53	41	41	0.64474	1.16968	1.12347	2.75482	1.9007	2.64559	1.87871	1.58588	1.4207	0.665341	0.572656	0.488653	1.94024	1.74321	2.77318	1.50984	1.1233	1.32177	0.979297	0.57555	2.4337	2.15221	1.62843	1.3183	1.84856e-10	1.00051	TRUE	0.0391102
AT1G06260	AT1G06260.1	1051	862	8.98777	7.64985	7.39127	6.81772	6.86434	5.78713	0	0	4.58235	10.0721	3.66713	13.8476	4.35018	1.54207	11.6802	6.79688	15.6078	4.81809	0.353953	0.279348	0.324051	0.263857	0.273574	0.22882	0	0	0.186651	0.40933	0.163902	0.594146	0.160239	0.0581002	0.455056	0.27202	0.600746	0.218214	0.319117	0.389126	0.255417	0.224465	0.062217	0.36366	0.929457	-0.182026	FALSE	0.80633
AT1G06265	AT1G06265.1	2210	2021	185.012	178.35	207.609	137.182	113.136	142.213	127	84	145.418	171.928	120.333	175.152	178.65	156.458	136.32	132.203	107.392	119.182	3.10767	2.77784	3.88223	2.26448	1.92316	2.39834	2.16619	1.4782	2.5264	2.98017	2.29395	3.20534	2.80675	2.51427	2.26524	2.2567	1.76305	2.30228	3.25591	2.82649	2.19533	2.52875	2.05693	2.10734	0.480735	-0.116862	FALSE	0.331769
AT1G06270	AT1G06270.1	1520	1331	202	306	247	322	323	378	345	300	370	192	241	275	294	393	353	391	387	333	5.15198	7.23675	7.01327	8.07076	8.33695	9.67949	8.93512	8.01612	9.76055	5.0534	6.97597	7.64151	7.01354	9.58949	8.90674	10.1344	9.64696	9.76744	6.46733	6.55696	8.69573	8.50326	8.90393	9.8496	0.00390461	0.330616	TRUE	0.944997
AT1G06280	AT1G06280.1	643	454	1	0	0	0	0	0	0	0	0	0	0	0	0	0	0	0	0	0	0.0747731	0	0	0	0	0	0	0	0	0	0	0	0	0	0	0	0	0	0.0249244	0	0	0	0	0	1	0	FALSE	1
AT1G06290	AT1G06290.1	2375	2186	1764.95	1811.16	1528.47	695.157	733.457	703.923	1729.08	1785.48	1642.09	1974.79	1322.45	1421.91	538.84	521.69	576.683	1739.13	1500.14	1312.27	27.4084	26.0799	26.4245	10.6089	11.5268	10.9752	27.2661	29.0487	26.3754	31.647	23.3075	24.0572	7.82668	7.75075	8.8595	27.4461	22.7687	23.4363	26.6376	26.3372	11.037	8.14564	27.5634	24.5504	1.70306e-10	-1.57971	TRUE	7.0124e-18
AT1G06310	AT1G06310.1	2070	1881	1.01456	8.10711	4.05074	2.07527	2.05379	4.16635	20.4382	11.2986	10.2128	1.01854	5.07977	3.05144	9.20608	0	4.09353	7.15076	2.04704	4.10731	0.01831	0.135668	0.0813855	0.0368064	0.0375102	0.0754928	0.374553	0.213628	0.190637	0.0189692	0.104045	0.0599985	0.155401	0	0.0730855	0.131148	0.0361072	0.0852478	0.0784545	0.0610042	0.0499365	0.0761622	0.259606	0.0841677	0.863965	0.0204651	FALSE	1
AT1G06320	AT1G06320.1	667	478	1	2	1	0	1	0	1	0	2	0	0	0	0	0	0	2	0	1	0.0710188	0.131705	0.0790631	0	0.0718712	0	0.072116	0	0.14691	0	0	0	0	0	0	0.144344	0	0.0816746	0.093929	0	0.0239571	0	0.0730087	0.0753395	1	0	FALSE	0.571172
AT1G06330	AT1G06330.1	480	291	0	0	0	0	0	0	0	0	0	0	0	0	0	0	1	1	0	0	0	0	0	0	0	0	0	0	0	0	0	0	0	0	0.115406	0.118551	0	0	0	0	0	0.0384687	0	0.039517	1	0.0544577	FALSE	1
AT1G06340	AT1G06340.1	731	542	0	3	0	1	0	2	0	0	0	1	0	0	0	0	0	0	0	2	0	0.17423	0	0.0615513	0	0.125768	0	0	0	0.0646341	0	0	0	0	0	0	0	0.144061	0.0580767	0.0215447	0.0624398	0	0	0.0480203	1	-0.0307523	FALSE	0.892226
AT1G06350	AT1G06350.1	1150	961	317.942	1090.95	690.735	270.523	277.077	387.302	1457.81	727.788	1437.3	347.479	698.503	691.92	172.293	140.111	178.441	1112.49	975.841	918.499	11.2312	35.7339	27.1638	9.39114	9.90514	13.7362	52.2922	26.9341	52.5141	12.6668	28.0034	26.6292	5.69263	4.73513	6.23582	39.9364	33.6909	37.3139	24.7096	22.4331	11.0108	5.55453	43.9135	36.9804	5.38158e-07	-1.83799	TRUE	8.0186e-44
AT1G06360	AT1G06360.1	1152	963	981.058	1743.05	1363.26	974.477	657.923	904.698	443.19	489.212	432.696	1284.52	1072.5	1613.08	415.707	364.889	441.559	440.514	579.159	511.501	34.5836	56.9749	53.5002	33.7584	23.471	32.0196	15.8644	18.0672	15.7764	46.7278	42.9077	61.9518	13.7066	12.306	15.3987	15.7809	19.9539	20.7365	48.3529	50.5291	29.7497	13.8038	16.5693	18.8238	9.33355e-12	-1.79942	TRUE	0.160326
AT1G06370	AT1G06370.1	1401	1212	206	200	174	135	134	178	154	74	160	181	173	192	158	141	119	157	182	170	5.76987	5.1943	5.42561	3.71593	3.79826	5.0056	4.38003	2.17145	4.6352	5.23163	5.49932	5.859	4.13926	3.77831	3.29736	4.46884	4.98226	5.47597	5.46326	5.52998	4.17326	3.73831	3.72889	4.97569	0.82661	-0.462707	FALSE	0.425511
AT1G06380	AT1G06380.1	953	764	288	466	391	739	704	775	777	669	807	332	339	322	858	827	807	917	975	796	12.7968	19.1996	19.3413	32.2692	31.6564	34.5738	35.058	31.1425	37.0878	15.2232	17.0951	15.5879	35.6584	35.1555	35.4734	41.407	42.3417	40.6756	17.1126	15.9687	32.8331	35.4291	34.4294	41.4748	5.8109e-16	1.10221	TRUE	0.752307
AT1G06390	AT1G06390.1	1634	1445	2223	2416	1941	1879	1959	1980	1946	1641	1721	2160	1883	2179	2462	2306.71	2155	1807	1930	1709	52.2243	52.6295	50.7644	43.3806	46.5746	46.702	46.4231	40.3888	41.818	52.3657	50.2051	55.7717	54.0989	51.8449	50.0843	43.1408	44.3146	46.1731	51.8727	52.7808	45.5524	52.0094	42.8766	44.5428	0.0617744	-0.0208448	FALSE	0.0756886
AT1G06400	AT1G06400.1	995	806	5342	4481	3317	1422	1553	1730	2164	2447	2043	4786	4824	4128	1784	1587	1590	1806	2389	2152.67	224.993	175.001	155.529	58.8574	66.1941	73.1559	92.5511	107.974	88.9988	208.017	230.589	189.422	70.2793	63.9474	66.2497	77.3002	98.3419	104.27	185.174	209.343	66.0691	66.8255	96.508	93.304	1.00166e-09	-1.63284	TRUE	0.0581747
AT1G06410	AT1G06410.1	3158	2969	6777	7282	5355	3285	3509	3742	3278	3572	3376	6368	7295	4948	3415	3336	3646	3089	3516	3186	77.4869	77.2041	68.1634	36.9115	40.6028	42.9568	38.0591	42.788	39.9248	75.137	94.6631	61.6374	36.5215	36.492	41.2409	35.8927	39.2913	41.8938	74.2848	77.1458	40.157	38.0848	40.2573	39.0259	0.0131535	-0.999561	FALSE	0.997119
AT1G06420	AT1G06420.1	1025	836	292	320	361	121	137	150	218	235	260	365	204	296	177	160	140	110	97	124	11.8571	12.0488	16.3193	4.82854	5.62985	6.11538	8.98896	9.99729	10.9199	15.2949	9.40133	13.0951	6.72256	6.21577	5.62398	4.53925	3.84966	5.79069	13.4084	12.5971	5.52459	6.18744	9.96872	4.72653	0.0330695	-0.919751	FALSE	0.152026
AT1G06430	AT1G06430.1	2255	2066	1300.59	1532	1324.74	2379	2548.5	2730.02	575	521	525.469	1999.25	2254.37	2075.21	1684	1760.04	2845.57	410	821.324	727.351	21.3703	23.3415	24.2328	38.415	42.3777	45.0374	9.59394	8.96867	8.93033	33.8998	42.0397	37.1497	25.8809	27.6677	46.2552	6.84623	13.1899	13.7445	22.9815	37.6964	41.9434	33.2679	9.16431	11.2602	0.553606	-0.17534	FALSE	2.91001e-09
AT1G06440	AT1G06440.1	1672	1483	97	146	110	180	182	165	174	203	189	70	95	98	161	195	156	200	162	188	2.2204	3.09893	2.8032	4.04919	4.21612	3.79211	4.04452	4.86828	4.47478	1.65355	2.46802	2.44405	3.44709	4.27046	3.53269	4.65251	3.62436	4.94916	2.70751	2.18854	4.01914	3.75008	4.46253	4.40868	7.60161e-05	0.575056	TRUE	0.956168
AT1G06450	AT1G06450.1	1380	1191	132.366	182.58	151.397	226.664	228.851	258.262	275.203	277.626	225.289	96.2256	104.172	102.612	228.18	243.982	258.05	276.398	213.722	176.367	3.77281	4.82548	4.80406	6.34904	6.60122	7.39072	7.96527	8.29027	6.64169	2.83035	3.36981	3.18649	6.08321	6.65314	7.27636	8.00611	5.95381	5.78124	4.46745	3.12888	6.78033	6.6709	7.63241	6.58039	4.21425e-09	0.893645	TRUE	0.980703
AT1G06460	AT1G06460.1	1226	1037	3982.63	2858.42	2521.6	751.336	877.149	868.738	158.797	204.374	161.711	4744.77	1488.83	2828.39	603.82	538.018	773.95	103.602	329.278	264.633	130.375	86.7655	91.8967	24.1709	29.0588	28.5528	5.27865	7.0092	5.47535	160.287	55.3135	100.875	18.4883	16.85	25.0643	3.44657	10.5352	9.96276	103.012	105.492	27.2608	20.1342	5.92107	7.98151	8.1918e-10	-2.33309	TRUE	3.75627e-05
AT1G06470	AT1G06470.1	1834	1645	869	990	871	952	900	969	573	493	629	813	706	783	940	885	851	666	638	631	17.9331	18.9439	20.0103	19.3067	18.7957	20.0769	12.0074	10.6586	13.4257	17.3135	16.535	17.6044	18.1439	17.4726	17.3734	13.9671	12.868	14.9754	18.9624	17.151	19.3931	17.6633	12.0306	13.9368	0.0223502	0.0401577	FALSE	0.0172575
AT1G06475	AT1G06475.1	553	364	37	83	65	432	462	404	144	107	116	27	93	79	348	352	241	144	175	115	3.45065	7.17756	6.7486	39.5931	43.6037	37.8285	13.637	10.4545	11.1894	2.5985	9.84344	8.02695	30.3561	31.4067	22.235	13.6477	15.9512	12.3342	5.79227	6.82296	40.3418	27.9993	11.7603	13.9777	9.30492e-09	1.89023	TRUE	2.50085e-05
AT1G06480	AT1G06480.1	74	3.8053	0	0	0	0.111111	0.333333	0.111111	0	0.111111	0.111111	0	0	0	0.333333	0.444444	0	0	0	0	0	0	0	0.974104	3.00935	0.995193	0	1.03846	1.02523	0	0	0	2.78136	3.79324	0	0	0	0	0	0	1.65955	2.19153	0.687897	0	1	1.67425	FALSE	1
AT1G06490	AT1G06490.1	5991	5802	268	376	413	394	356	454	279	158	236	294	167	256	377	356	421	257	244	216	1.56804	2.03991	2.69014	2.26545	2.10792	2.66696	1.65762	0.968501	1.42819	1.77513	1.10893	1.63188	2.06315	1.99275	2.43684	1.52811	1.39531	1.45342	2.09936	1.50531	2.34678	2.16425	1.35144	1.45895	8.88534e-05	0.336871	TRUE	0.00300107
AT1G06500	AT1G06500.1	680	491	919.369	570.8	577.88	371.964	379.859	487.165	764	669.99	800.094	982.902	722.946	832.371	404.747	424.178	351.021	556	835.021	745.678	63.5637	36.5934	44.4793	25.273	26.5781	33.8169	53.6378	48.5297	57.2151	70.1277	56.727	62.6989	26.174	28.0575	24.009	39.0653	56.4252	59.2904	48.2121	63.1845	28.556	26.0802	53.1275	51.5936	1.52849e-05	-1.24499	TRUE	2.6121e-05
AT1G06510	AT1G06510.1	1147	958	486	419	358	174	183	196	149	188	144	371	214	263	152	151	161	157	144	159	17.2215	13.7673	14.1228	6.05927	6.56249	6.97315	5.36142	6.97932	5.27774	13.5665	8.60625	10.1535	5.03786	5.11909	5.64394	5.65369	4.98717	6.47957	15.0372	10.7754	6.53164	5.26696	5.87283	5.70681	0.0283512	-0.90994	FALSE	1
AT1G06515	AT1G06515.1	633	444	383.631	344.2	311.12	231.036	257.141	299.835	303	244.01	312.906	336.098	354.054	345.629	300.253	350.822	207.979	238	365.979	320.322	29.3314	24.4021	26.4817	17.3593	19.8962	23.0164	23.5244	19.5454	24.7446	26.5181	30.7222	28.7907	21.472	25.6617	15.7311	18.4923	27.3483	28.1656	26.7384	28.677	20.0906	20.9549	22.6048	24.6687	1	-0.4348	FALSE	0.987423
AT1G06520	AT1G06520.1	1995	1806	124	250	267	468	527	516	85	52	75	135	365	185	577	537	465	157	143	150	2.3308	4.35735	5.58721	8.64499	10.0248	9.73802	1.62241	1.02402	1.45812	2.61865	7.78647	3.7886	10.1444	9.6569	8.64684	2.99902	2.62709	3.24256	4.09179	4.73124	9.46927	9.48271	1.36818	2.95622	0.000152654	0.871093	TRUE	5.82147e-18
AT1G06530	AT1G06530.1	1003	814	3261	3259	3831	6523	5306	6429	6950	6791	7458	3584	3403	3845	7489	7615	7677	7275	6652	6881	135.996	126.026	177.865	267.337	223.937	269.189	294.32	296.709	321.698	154.243	161.066	174.701	292.124	303.827	316.73	308.324	271.135	330.021	146.629	163.337	253.488	304.227	304.242	303.16	2.7048e-11	0.893228	TRUE	0.83297
AT1G06540	AT1G06540.1	409	220	3	9	12	80	84	80	11	9	19	5	5	10	88	77	71	7	15	5	0.462913	1.28771	2.06139	12.1312	13.1171	12.3938	1.72357	1.45492	3.03237	0.796174	0.875614	1.68113	12.7007	11.3671	10.8382	1.09767	2.26217	0.887283	1.27067	1.11764	12.5474	11.6353	2.07029	1.41571	3.93901e-21	2.57693	TRUE	2.45097e-14
AT1G06550	AT1G06550.1	1562	1373	1832	2254	2160	7407	6543	5629	3592	3270	3272	2053	1704	1766	5720	5427	5573	2788	2560	2188	45.2956	51.6753	59.4545	179.973	163.715	139.733	90.1831	84.7028	83.6746	52.3816	47.815	47.5713	132.28	128.372	136.314	70.052	61.8624	62.2145	52.1418	49.256	161.14	132.322	86.1868	64.7096	1.03941e-21	1.40755	TRUE	2.0273e-12
AT1G06560	AT1G06560.1	2027	1838	388.271	443.071	417.359	1412.91	1276.88	1180.19	1360.35	924.413	1175.58	401.489	243.455	339.528	1741.17	1422.45	1509.85	1441.27	1202.44	987.419	7.17117	7.58801	8.58156	25.6451	23.8665	21.885	25.5132	17.8872	22.4573	7.65224	5.10316	6.83212	30.079	25.1346	27.5874	27.0519	21.7057	20.9735	7.78025	6.52917	23.7989	27.6003	21.9526	23.2437	1.1857e-33	1.92547	TRUE	0.125453
AT1G06570	AT1G06570.1	1554	1365	2207.73	1206.93	1416.64	1438.09	1567.12	1486.81	847.65	976.587	782.418	2505.51	1682.54	2133.47	1458.83	1370.55	1885.15	817.732	938.562	816.581	54.9053	27.8323	39.2219	35.1472	39.4413	37.1245	21.4064	25.4448	20.126	64.302	47.4897	57.8068	33.9344	32.6095	46.3805	20.667	22.8133	23.3551	40.6532	56.5328	37.2377	37.6415	22.3257	22.2785	0.678868	-0.574236	FALSE	4.98086e-06
AT1G06580	AT1G06580.1	2052	1863	210	205	204	74	98	96	98	101	95	182	174	193	93	125	94	104	100	95	3.82655	3.46371	4.13827	1.32512	1.80716	1.75629	1.81331	1.9281	1.79045	3.42231	3.59834	3.8315	1.58503	2.17911	1.69448	1.92583	1.78092	1.99079	3.80951	3.61738	1.62952	1.81954	1.84395	1.89918	0.0577655	-0.711616	FALSE	1
AT1G06590	AT1G06590.1	3104	2915	265	407	298	473	471	432	505	428	463	311	244	242	510	469	500	476	385	382	3.08609	4.39497	3.86349	5.41326	5.55092	5.05107	5.97189	5.22187	5.5769	3.73751	3.2249	3.07045	5.5552	5.22535	5.76041	5.63335	4.38207	5.11611	3.78152	3.34429	5.33842	5.51365	5.59022	5.04384	4.54259e-08	0.584348	TRUE	0.440533
AT1G06610	AT1G06610.1	73	3.78007	0	0.166667	0	1.08333	0.666667	1	0.166667	0.2	0.25	0	0	0.25	0.416667	0.0833333	0.277778	0.4375	0.333333	0	0	1.38787	0	9.56091	6.05888	9.01652	1.51988	1.8817	2.32215	0	0	2.44605	3.49991	0.715979	2.46786	3.99279	2.92575	0	0.462623	0.81535	8.2121	2.22792	1.90791	2.30618	1	0.830355	FALSE	1
AT1G06620	AT1G06620.1	1292	1103	524	950	726	556	475	440	253	303	285	262	784	390	551	534	462	573	786	652	16.1271	27.1112	24.875	16.8165	14.7945	13.5961	7.90686	9.76985	9.07235	8.32121	27.3846	13.0772	15.8615	15.7234	14.0666	17.9216	23.6431	23.0774	22.7044	16.261	15.069	15.2172	8.91635	21.5474	0.640309	-0.0899945	FALSE	0.0680224
AT1G06630	AT1G06630.1	1745	1556	310.365	419.733	377.719	191.294	184.84	187.558	231.635	195.527	235.807	365.12	315.703	329.386	220.021	227.26	230.852	230.872	356.498	325.575	6.77118	8.4911	9.17404	4.10136	4.08102	4.10833	5.13162	4.46908	5.32105	8.22028	7.8169	7.82924	4.48975	4.74346	4.98248	5.1187	7.60159	8.16877	8.14544	7.95547	4.0969	4.73856	4.97392	6.96302	0.222543	-0.64208	FALSE	0.13777
AT1G06640	AT1G06640.1	1381	1192	4961.42	7236.09	5160.81	1399.21	1636.18	1729.36	563.65	812.46	577.001	3973.62	5429.15	3822.41	2123.96	1865.81	1435.88	605.741	2357.01	1927.64	141.296	191.086	163.623	39.1601	47.1562	49.4478	16.3002	24.2408	16.9962	116.781	175.477	118.6	56.5767	50.8361	40.4543	17.5311	65.6059	63.134	165.335	136.953	45.2547	49.289	19.1791	48.757	2.21589e-05	-1.45586	TRUE	1
AT1G06645	AT1G06645.1	1301	1112	417.811	264.239	208.311	86	86	110	30	20	21	293	215.177	298.329	199	179	155	22	72.0317	75.1392	12.7549	7.47984	7.0796	2.58006	2.65691	3.37153	0.929985	0.639655	0.663079	9.23046	7.45516	9.92235	5.6822	5.22793	4.68111	0.682521	2.1492	2.63801	9.10478	8.86932	2.8695	5.19708	0.74424	1.82324	0.242805	-0.671363	FALSE	0.000158083
AT1G06650	AT1G06650.2	1360	1171	1729.76	1421.67	1192.88	330.789	402.815	483.642	364.35	455.54	440.759	1924.38	1432.67	1598.26	289.042	308.189	321.119	321.259	518.957	489.225	50.1454	38.2157	38.4983	9.4239	11.8177	14.0769	10.7256	13.8354	13.2158	57.5697	47.1363	50.4794	7.83739	8.54756	9.20941	9.46447	14.7039	16.3105	42.2865	51.7285	11.7728	8.53145	12.5923	13.493	4.41299e-29	-2.46781	TRUE	0.0389349
AT1G06660	AT1G06660.1	1694	1505	111	135	109	58	42	66	172	195	179.24	130	87	96	67	35	47	114	83	89	2.50373	2.82356	2.73711	1.28567	0.958728	1.49467	3.93959	4.60807	4.18167	3.02599	2.22714	2.35917	1.41353	0.755288	1.04878	2.61316	1.82978	2.3087	2.68813	2.53743	1.24636	1.07253	4.24311	2.25055	0.0190962	-0.771308	FALSE	0.0121723
AT1G06670	AT1G06670.1	5144	4955	3856	4704	4173	10333	9329	10711	11194	8225	11725	3967	3682	4488	10288	11299	11362	11231	12845	11693	26.4177	29.883	31.8278	69.5696	64.6806	73.6758	77.8755	59.0355	83.0845	28.0465	28.629	33.4992	65.9258	74.059	77.0075	78.1939	86.0098	92.1291	29.3762	30.0582	69.3087	72.3308	73.3318	85.4443	1.10327e-16	1.23944	TRUE	0.700909
AT1G06680	AT1G06680.1	1139	950	22246	16726	12694	2705	3087	4187	2385	2432	2051	23027	10209	17568	1709	1501	1879	838	2920	2467	794.931	554.202	504.983	94.9905	111.634	150.217	86.5414	91.046	75.8041	849.131	414.024	683.948	57.1198	51.3143	66.424	30.4312	101.98	101.382	618.039	649.034	118.947	58.286	84.4638	77.9311	3.42838e-31	-3.45475	TRUE	0.653895
AT1G06690	AT1G06690.1	1389	1200	278	382	258	386	317	308	114	120	115	365	271	393	186	194	280	80	141	101	7.86438	10.0203	8.12532	10.7311	9.0753	8.74799	3.27479	3.55648	3.36486	10.6555	8.70069	12.1126	4.92152	5.25051	7.83608	2.29989	3.89848	3.2859	8.67	10.4896	9.51813	6.0027	3.39871	3.16142	0.237391	-0.714344	FALSE	0.00134096
AT1G06700	AT1G06700.1	1535	1346	3667	3337	2834	1398	1467	1568	1681	1751	1617	3079	2466	2763	1604	1452	1280	1598	1759	1548	92.4841	78.0389	79.5713	34.6496	37.4428	39.7045	43.0509	46.266	42.1809	80.1355	70.5852	75.9207	37.8379	35.0351	31.9365	40.9572	43.3589	44.8994	83.3648	75.5471	37.2656	34.9365	43.8326	43.0718	0.000513833	-1.0909	TRUE	0.43322
AT1G06710	AT1G06710.1	3418	3229	298	421	345	469	508	427	508	423	476	241	232	262	462	461	424	618	486	407	3.13292	4.10406	4.03787	4.84553	5.40479	4.50711	5.42319	4.659	5.17594	2.61463	2.76812	3.00094	4.54299	4.63675	4.40981	6.60265	4.99374	4.92086	3.75828	2.79456	4.91914	4.52985	5.08604	5.50575	1.72733e-07	0.543306	TRUE	0.646141
AT1G06720	AT1G06720.1	3657	3468	2007	3025	2760	11607	9786	11279	9215	6890	9268	2523	2303	2528	12054	11825	13099	10174	8624	8369	19.6458	27.4566	30.0768	111.655	96.9413	110.849	91.5958	70.6579	93.8334	25.4858	25.5847	26.9602	110.362	110.74	126.847	101.207	82.5063	94.2126	25.7264	26.0102	106.482	115.983	85.3624	92.642	3.3273e-37	2.11472	TRUE	0.0300328
AT1G06730	AT1G06730.1	1968	1779	463	584	527	695	639	703	800	703	746	547	433	513	796	825	643	708	594	591	8.83499	10.3332	11.1953	13.033	12.3398	13.4685	15.5015	14.054	14.7236	10.7714	9.37729	10.6651	14.2071	15.0612	12.1383	13.7295	11.0782	12.9696	10.1212	10.2713	12.9471	13.8022	14.7597	12.5924	1.88747e-05	0.393162	TRUE	0.401731
AT1G06740	AT1G06740.1	2591	2402	281	369	276	365	309	258	306	271	290	252	208	233	406	315	332	440	367	244	3.97132	4.83563	4.34248	5.0694	4.41945	3.66088	4.39145	4.01252	4.23912	3.67526	3.33623	3.58763	5.36687	4.25911	4.64181	6.31943	5.06933	3.96581	4.38314	3.53304	4.38324	4.75593	4.21436	5.11819	0.000177862	0.34457	TRUE	1
AT1G06750	AT1G06750.2	1917	1728	9	6	18	26	27	29	8	3	8	20	10	18	18	22	24	16	8	4	0.176807	0.109297	0.393668	0.501957	0.536788	0.571996	0.15959	0.0617445	0.162554	0.405459	0.222957	0.38526	0.330748	0.413485	0.466433	0.319429	0.153604	0.0903714	0.226591	0.337892	0.536914	0.403555	0.127963	0.187801	0.176292	0.0691243	FALSE	0.063925
AT1G06760	AT1G06760.1	1090	901	8070	7252	6081	2609	2378	2581	5448	5326	5446	6511	6224	7217	1890	1752	1748	3961	5090	4032	304.053	253.357	255.066	96.602	90.6713	97.6342	208.435	210.231	212.228	253.153	266.14	296.249	66.6047	63.1525	65.1537	151.662	187.435	174.707	270.825	271.847	94.9692	64.9703	210.298	171.268	8.5528e-17	-2.04821	TRUE	1.23145e-16
AT1G06770	AT1G06770.1	1797	1608	278	424	321	457	452	471	445	448	489	381	341	380	494	469	534	416	425	377	5.86894	8.30003	7.54433	9.48128	9.65684	9.98328	9.53967	9.90861	10.6776	8.30041	8.17022	8.74022	9.75458	9.47257	11.1526	8.92494	8.76921	9.15314	7.23777	8.40362	9.70713	10.1266	10.042	8.9491	0.00100818	0.242723	TRUE	0.241892
AT1G06780	AT1G06780.2	2465	2276	822	1375	1273	645	605	703	798	745	783	949	1343	1309	557	529	596	661	822	777	12.2603	19.0165	21.1377	9.45418	9.132	10.5274	12.0862	11.6414	12.0793	14.6068	22.7337	21.2712	7.77053	7.54857	8.7942	10.0191	11.9828	13.328	17.4715	19.5372	9.70453	8.03777	11.9356	11.7766	0.000258415	-1.1842	TRUE	0.0308497
AT1G06790	AT1G06790.1	910	721	298	448	371	692	656	709	707	587	743	336	270	371	823	904	765	741	606	602	14.0308	19.5588	19.4465	32.019	31.2573	33.5158	33.8021	28.955	36.183	16.3254	14.4276	19.0311	36.2437	40.7206	35.6327	35.4553	27.8865	32.5969	17.6787	16.5947	32.264	37.5323	32.98	31.9796	1.383e-15	1.13093	TRUE	0.149082
AT1G06800	AT1G06800.1	1912	1723	441	461	444	311	314	278	131	203	156	540	465	447	395	362	351	195	247	237	8.68869	8.42201	9.73867	6.0216	6.26076	5.49918	2.62087	4.19017	3.179	10.9792	10.3976	9.59504	7.27913	6.82346	6.84138	3.90434	4.7563	5.37004	8.94979	10.3239	5.92718	6.98132	3.33001	4.67689	0.710489	-0.504677	FALSE	0.00298127
AT1G06810	AT1G06810.1	609	420	0	0	0	2	4.86303	1.07371	2	0	0	0	0	2	5.17519	2	0	0	0	0	0	0	0	0.158861	0.397777	0.0871316	0.16415	0	0	0	0	0.176119	0.391241	0.154654	0	0	0	0	0	0.0587063	0.21459	0.181965	0.0547167	0	0.342204	0.158885	FALSE	0.11422
AT1G06820	AT1G06820.1	1999	1810	1304	1392	1196	1123	999	1178	1021	802	1034	1397	991	1158	880	978	998	930	897	841	24.4568	24.2081	24.9721	20.6984	18.9614	22.1822	19.4449	15.7586	20.0582	27.0382	21.0941	23.6622	15.4373	17.5486	18.5171	17.7257	16.4426	18.1398	24.5457	23.9315	20.614	17.1677	18.4206	17.436	1	-0.456597	FALSE	0.967914
AT1G06830	AT1G06830.1	505	316	56	60	30	121	123	146	62	52	38	15	20	18	132	111	112	74	70	57	6.01592	5.97674	3.58786	12.7742	13.3721	15.7472	6.76338	5.85244	4.22228	1.6629	2.43842	2.10674	13.2634	11.4082	11.9029	8.07872	7.34968	7.0421	5.19351	2.06935	13.9645	12.1915	5.6127	7.49017	1.64184e-19	2.1036	TRUE	0.00858259
AT1G06840	AT1G06840.1	3240	3051	1526	1288	1116	771	831	829	1103	940	977	1361	790	900	958	734	1006	1144	1120	870	16.9791	13.2884	13.8237	8.43041	9.35711	9.26085	12.4621	10.9574	11.2435	15.627	9.97586	10.91	9.96991	7.81331	11.0733	12.9355	12.1796	11.1325	14.6971	12.171	9.01612	9.61884	11.5543	12.0825	0.985505	-0.310734	FALSE	0.407913
AT1G06850	AT1G06850.1	1430	1241	398	627.061	653	206	182.046	225.028	275	257.087	311.034	477	358	559	246.107	291	266.103	259	378	318.091	10.8871	15.9052	19.8858	5.53773	5.03956	6.18021	7.63871	7.36765	8.80008	13.465	11.1142	16.6596	6.2968	7.61557	7.20113	7.19989	10.106	10.0068	15.5594	13.7463	5.58583	7.03783	7.93548	9.10423	0.0317242	-0.875471	FALSE	0.461392
AT1G06860	AT1G06860.1	71	3.73072	0	0	0	0.466667	0.142857	0.2	0	0	0.0588235	0.0588235	0	0.0588235	0.489796	0.176471	0.133333	0.133333	0.117647	0.117647	0	0	0	4.17303	1.3155	1.82716	0	0	0.553617	0.552356	0	0.583154	4.1686	1.53625	1.20024	1.23295	1.04628	1.23113	0	0.378503	2.43856	2.3017	0.184539	1.17012	1	1.2601	FALSE	1
AT1G06870	AT1G06870.1	1687	1498	459.247	734.132	563	677.293	697.396	652.476	968	820.401	965.327	542.375	554.152	518.355	831.998	865	800.311	899.309	906	747.497	10.4072	15.4263	14.2036	15.0835	15.9938	14.8454	22.2753	19.4776	22.6263	12.6838	14.2522	12.7979	17.6351	18.7536	17.9419	20.7107	20.0666	19.481	13.3457	13.2446	15.3076	18.1102	21.4597	20.0861	1.10403e-05	0.423924	TRUE	1
AT1G06880	AT1G06880.1	71	3.73072	0	0	0	0.466667	0.142857	0.2	0	0	0.0588235	0.0588235	0	0.0588235	0.489796	0.176471	0.133333	0.133333	0.117647	0.117647	0	0	0	4.17303	1.3155	1.82716	0	0	0.553617	0.552356	0	0.583154	4.1686	1.53625	1.20024	1.23295	1.04628	1.23113	0	0.378503	2.43856	2.3017	0.184539	1.17012	1	1.2601	FALSE	1
AT1G06890	AT1G06890.1	1506	1317	1136	1476	1323	1147	1083	1053	1304	1367	1270	1170	1219	1196	1214	1068	963	1279	1261	1089	29.2815	35.2777	37.9643	29.0546	28.2505	27.2509	34.1312	36.9151	33.8586	31.1215	35.6602	33.5869	29.2685	26.337	24.5563	33.5029	31.7678	32.2817	34.1745	33.4562	28.1853	26.7206	34.9683	32.5175	0.923914	-0.313805	FALSE	0.518384
AT1G06900	AT1G06900.1	3413	3224	1474	1797	1497	3056	2865	2777	3471	2621	3381	1319	1261	1293	3266	3025	3204	3916	3451	3040	15.5204	17.545	17.548	31.6224	30.529	29.3575	37.1124	28.913	36.8214	14.3321	15.069	14.833	32.1654	30.4727	33.3749	41.9031	35.5146	36.8123	16.8711	14.7447	30.503	32.0043	34.2823	38.0767	1.5185e-15	1.06779	TRUE	0.635517
AT1G06910	AT1G06910.1	1528	1339	467	536	468	470	400	490	529	447	464	431	380	384	357	407	400	488	433	365	11.8396	12.6004	13.2089	11.7099	10.2627	12.4725	13.6187	11.8727	12.1671	11.2761	10.9337	10.6066	8.46556	9.87177	10.0323	12.573	10.7291	10.6421	12.5496	10.9388	11.4817	9.45654	12.5528	11.3147	0.48982	-0.191252	FALSE	0.730033
AT1G06920	AT1G06920.1	948	759	2	0	3	3	0	0	4	6	8	0	1	0	2	0	0	30	32	17	0.0894519	0	0.149376	0.131861	0	0	0.181668	0.281145	0.370083	0	0.0507602	0	0.0836674	0	0	1.36357	1.39883	0.874423	0.0796093	0.0169201	0.0439537	0.0278891	0.277632	1.21227	1	0.0154784	FALSE	4.32094e-11
AT1G06923	AT1G06923.1	1228	1039	0	0	0	0	0	0	0	1	0	0	2	0	0	2.61055	0	0	0	2	0	0	0	0	0	0	0	0.0342299	0	0	0.0741617	0	0	0.0816015	0	0	0	0.07515	0	0.0247206	0	0.0272005	0.01141	0.02505	1	0.00348726	FALSE	1
AT1G06925	AT1G06925.1	432	243	0	0	1	0	0	0	3.00978	0	0	0	0	0	0	1.38945	0	1.00553	0	0	0	0	0.155523	0	0	0	0.426961	0	0	0	0	0	0	0.185702	0	0.142753	0	0	0.051841	0	0	0.0619007	0.14232	0.0475843	1	0.0866488	FALSE	1
AT1G06930	AT1G06930.1	1041	852	1	0	0	1	2	1	0	0	0	3	0	0	2	2	0	0	0	0	0.0398439	0	0	0.0391559	0.0806442	0.0400036	0	0	0	0.123351	0	0	0.0745347	0.076238	0	0	0	0	0.0132813	0.041117	0.0532679	0.0502576	0	0	1	0.012611	FALSE	0.363083
AT1G06950	AT1G06950.1	3314	3125	5936	6410	5813	8816	7566	8547	10170	8881	10036	6626	4289	5539	7227	7031	8200	8588	8061	7395	64.483	64.5666	70.2995	94.1149	83.1762	93.2185	112.184	101.072	112.762	74.2783	52.8776	65.555	73.4304	73.0715	88.1223	94.8069	85.5847	92.3853	66.4497	64.237	90.1699	78.2081	108.673	90.9256	0.000922349	0.279958	TRUE	0.808226
AT1G06960	AT1G06960.1	937	748	532	649	599	861	711	762	713	664	645	600	417	537	796	902	655	790	725	640	24.1441	27.3113	30.264	38.4006	32.6551	34.721	32.8585	31.5709	30.2767	28.1003	21.4783	26.552	33.7893	39.1639	29.4078	36.4354	32.1584	33.4036	27.2398	25.3769	35.2589	34.1203	31.5687	33.9991	4.28663e-05	0.413033	TRUE	0.890644
AT1G06970	AT1G06970.1	2490	2301	2	2	6	22	14	18	8	6	3	5	0	0	34	18	33	5	9	4	0.0295063	0.0273598	0.0985454	0.318965	0.209023	0.266621	0.119849	0.0927375	0.0457778	0.0761227	0	0	0.46917	0.25406	0.481637	0.0749638	0.129773	0.0678669	0.0518038	0.0253742	0.26487	0.401622	0.0861214	0.0908679	1.90953e-10	0.450947	TRUE	6.78322e-05
AT1G06980	AT1G06980.1	791	602	175	93	82	16	25	29	1	10	1	142	57	80	0	7	4	2	7	1	9.86831	4.8628	5.14777	0.886666	1.42668	1.64187	0.0572615	0.590778	0.0583249	8.26328	3.64791	4.91494	0	0.377644	0.223144	0.114612	0.385797	0.0648512	6.62629	5.60871	1.31841	0.200263	0.235455	0.18842	2.13394e-14	-2.46102	TRUE	1
AT1G06990	AT1G06990.1	1232	1043	0	0	0	0	0	0	0	0	0	0	0	0	0	0	0	0	0	0	0	0	0	0	0	0	0	0	0	0	0	0	0	0	0	0	0	0	0	0	0	0	0	0	1	0	FALSE	1
AT1G07000	AT1G07000.1	2024	1835	1672	1721	1149	378	448	510	177	228	172	1206	899	871	370	347	400	205	258	236	30.9315	29.5219	23.6639	6.87215	8.38735	9.47268	3.32504	4.41895	3.29111	23.0235	18.8751	17.5552	6.40226	6.1415	7.32059	3.85404	4.66489	5.021	28.0391	19.8179	8.24406	6.62145	3.67837	4.51331	6.25131e-09	-1.44969	TRUE	0.00421674
AT1G07010	AT1G07010.3	1542	1353	748	599	465	381	375	439	426	342	412	845	451	626	327	304	393	315	390	349	18.7674	13.9357	12.9884	9.39429	9.52174	11.0587	10.8535	8.98978	10.6918	21.8786	12.8423	17.112	7.67393	7.29721	9.75477	8.03176	9.56366	10.0703	15.2305	17.2776	9.99158	8.24197	10.1784	9.22191	0.0103108	-0.983807	FALSE	1
AT1G07020	AT1G07020.1	674	485	960	829	753	452	452	468	719	678	662	911	759	810	649	559	506	541	768	766	67.194	53.8038	58.6753	31.0909	32.0169	32.8884	51.103	49.7174	47.9255	65.8017	60.2928	61.7686	42.4884	37.4327	35.0373	38.4816	52.5384	61.6597	59.891	62.621	31.9987	38.3195	49.582	50.8932	0.214181	-0.69426	FALSE	0.282051
AT1G07025	AT1G07025.1	501	312	0	0	0	0	0	0	0	0	0	0	0	0	0	1	1	0	0	1	0	0	0	0	0	0	0	0	0	0	0	0	0	0.104094	0.107638	0	0	0.12513	0	0	0	0.0705773	0	0.04171	0.799163	0.098389	FALSE	1
AT1G07030	AT1G07030.1	1477	1288	530	652	589	992	905	911	1020	994	1073	615	595	660	1208	1329	1185	1095	904	887	13.9689	15.9343	17.2823	25.694	24.1388	24.1069	27.2988	27.4468	29.2506	16.7271	17.7978	18.9519	29.7796	33.5112	30.8976	29.3289	23.2868	26.8858	15.7285	17.8256	24.6466	31.3961	27.9987	26.5005	1.55767e-10	0.783126	TRUE	0.109476
AT1G07040	AT1G07040.1	1676	1487	1810	1556	1277	306	406	369	512	555	492	1536	1553	1504	416	296	413	398	588	512	41.3208	32.9381	32.455	6.8651	9.37989	8.45773	11.8691	13.274	11.6173	36.186	40.237	37.4077	8.88281	6.4649	9.32741	9.23358	13.1197	13.4423	35.5713	37.9436	8.23424	8.22504	12.2535	11.9319	2.08767e-17	-2.07776	TRUE	0.107549
AT1G07050	AT1G07050.1	833	644	245	267	221	247	194	266	8	8	2	363	99	179	83	83	132	3	36	19	12.9146	13.0504	12.9691	12.7952	10.349	14.0778	0.428217	0.441799	0.109042	19.7461	5.92263	10.28	4.09223	4.18575	6.88351	0.160707	1.8547	1.15181	12.978	11.9829	12.4073	5.05383	0.326353	1.05574	0.0843295	-1.10069	FALSE	0.00013568
AT1G07051	AT1G07051.1	230	42.049	0	0	0	0	0	0	0	0	0	1	0	0	0	0	0	0	1	0	0	0	0	0	0	0	0	0	0	0.833116	0	0	0	0	0	0	0.789045	0	0	0.277705	0	0	0	0.263015	1	-0.353555	FALSE	1
AT1G07060	AT1G07060.1	733	544	0	1	0	1	1	1	3	6	3	1	3	0	2	4	3	0	1	0	0	0.057863	0	0.061325	0.0631515	0.0626527	0.1901	0.392259	0.19363	0.0643964	0.212465	0	0.116734	0.238804	0.185201	0	0.06099	0	0.0192877	0.0922871	0.0623764	0.180246	0.258663	0.02033	0.417487	0.111736	FALSE	0.115119
AT1G07070	AT1G07070.1	575	386	241	324	314	1413	1206	1218	1396	1530	1363	260	183	221	1238	1246	1123	1201	1231	963	21.1949	26.4215	30.7429	122.121	107.335	107.547	124.669	140.969	123.982	23.5965	18.2654	21.1753	101.836	104.836	97.7045	107.338	105.81	97.3988	26.1198	21.0124	112.334	101.459	129.873	103.516	3.73786e-42	2.21866	TRUE	0.991943
AT1G07080	AT1G07080.1	1218	1029	1542	1919	1470	512	623	704	749	840	739	1483	1651	1710	529	596	520	725	1028	780	50.871	58.7029	53.9888	16.5994	20.7996	23.3182	25.0914	29.0325	25.2162	50.4878	61.8155	61.4618	16.3233	18.811	16.9711	24.3064	33.1463	29.5933	54.5209	57.9217	20.2391	17.3685	26.4467	29.0153	8.10407e-11	-1.68157	TRUE	0.00118949
AT1G07090	AT1G07090.1	943	754	872	1248	1252	329	507	441	437	349	422	859	725	823	413	398	390	509	679	492	39.2596	52.1007	62.753	14.5566	23.1004	19.9345	19.9788	16.4617	19.6513	39.9101	37.0452	40.3695	17.3919	17.1432	17.3706	23.2887	29.8783	25.4747	51.3711	39.1083	19.1972	17.3019	18.6973	26.2139	8.5246e-05	-1.13191	TRUE	0.0159727
AT1G07100	AT1G07100.1	74	3.8053	0.25	0	0	0.25	0	0.75	0	0	0.25	0	0.25	0	0	0	0	0	0.2	0	2.23024	0	0	2.19173	0	6.71755	0	0	2.30676	0	2.53114	0	0	0	0	0	1.74381	0	0.743413	0.843713	2.96976	0	0.76892	0.58127	1	-0.882614	FALSE	1
AT1G07110	AT1G07110.1	2662	2473	1962	1930	1707	942.957	967.977	1110.98	1177	951	1000	2069.98	1310.97	1884	850.975	797	905	820	1020	803.972	26.9325	24.5659	26.0862	12.7205	13.4469	15.3117	16.4063	13.6766	14.198	29.3226	20.4237	28.1761	10.926	10.4668	12.2898	11.439	13.6846	12.692	25.8615	25.9741	13.8264	11.2275	14.7603	12.6052	0.000175445	-1.14144	TRUE	1
AT1G07119	AT1G07119.1	656	467	27.7759	48.8298	37.9895	41.7518	47.9201	37.8756	77.9202	71.398	69.7814	44.4315	25.4003	42.8564	47.361	38.0915	41.897	78.7746	51.2191	31.0934	2.01907	3.2913	3.07432	2.9826	3.5252	2.76427	5.75165	5.43738	5.24654	3.33299	2.0955	3.39409	3.22012	2.64907	3.01292	5.81926	3.63892	2.59935	2.7949	2.94086	3.09069	2.9607	5.47852	4.01918	0.332604	0.00724615	FALSE	0.667518
AT1G07120	AT1G07120.1	1294	1105	68.2241	96.1702	65.0105	21.2482	24.0799	32.1244	28.0798	22.602	22.2186	32.5685	18.5997	33.1436	32.639	26.9085	23.103	27.2254	27.7809	18.9066	2.09593	2.73954	2.22343	0.641501	0.748643	0.990859	0.875975	0.727454	0.706001	1.03252	0.648497	1.10933	0.937868	0.790875	0.702147	0.849982	0.834146	0.667985	2.35297	0.930116	0.793668	0.810297	0.76981	0.784038	0.799163	-0.0924612	FALSE	1
AT1G07128	AT1G07128.1	797	608	144.649	138.968	86.24	215.515	95.4859	186.704	67.5933	61.4617	42.6938	178.759	119.274	113.745	160.469	151.178	182.661	68.4876	122.558	126.704	8.07631	7.19465	5.36052	11.8253	5.39534	10.4662	3.8323	3.59519	2.46554	10.2997	7.55799	6.91916	8.38022	8.07545	10.0894	3.88603	6.68797	8.13582	6.87716	8.25895	9.22895	8.84836	3.29768	6.23661	0.0876436	0.0890344	FALSE	0.101282
AT1G07130	AT1G07130.1	958	769	603.351	285.032	203.76	428.485	486.514	393.296	190.407	195.538	184.306	316.241	152.726	219.255	313.531	288.822	283.339	229.512	141.442	132.296	26.6345	11.6672	10.0137	18.5885	21.7346	17.4314	8.53523	9.04329	8.4152	14.4063	7.65162	10.545	12.9456	12.1979	12.3738	10.2962	6.10253	6.71638	16.1051	10.8676	19.2515	12.5058	8.66457	7.70504	0.0230386	0.186542	FALSE	0.00822361
AT1G07135	AT1G07135.1	732	543	5786	4425	2374	1388	1514	1820	258	384	279	3367	1834	2805	700	702	766	303	459	353	361.726	256.515	165.228	85.2759	95.7875	114.238	16.3787	25.1508	18.0408	217.222	130.126	191.055	40.9323	41.9874	47.3752	19.2504	28.046	25.3799	261.156	179.468	98.4338	43.4316	19.8568	24.2254	1.15272e-13	-2.02208	TRUE	9.84671e-07
AT1G07140	AT1G07140.1	1429	1240	7598	7620	6994	13738	12258	12451	15805	16259.6	16254	6824	5902	6289	16774.8	16432	14621	15884	13710.7	12872	208.007	193.434	213.16	369.606	339.61	342.232	439.372	466.347	460.245	192.787	183.376	187.579	429.539	430.378	395.984	441.912	366.855	405.265	204.867	187.914	350.483	418.634	455.321	404.677	8.20416e-16	1.1514	TRUE	0.643794
AT1G07150	AT1G07150.1	1518	1329	84	130.059	103	262	297	360	67	60	74	90.111	136	143.164	213.343	233	272.302	69	75	72	2.14563	3.08046	2.92896	6.57677	7.6774	9.23243	1.73784	1.60564	1.95505	2.37527	3.94257	3.98412	5.09708	5.69393	6.88095	1.79111	1.87238	2.11506	2.71835	3.43399	7.82887	5.89065	1.76618	1.92618	9.76928e-05	0.636036	TRUE	6.003e-11
AT1G07160	AT1G07160.1	1460	1271	9	8	12	473	417	521	118	96	148	7	24	16	141	155	220	219	150	116	0.24038	0.198127	0.35681	12.4152	11.2713	13.9711	3.20034	2.68625	4.08853	0.192936	0.727497	0.465585	3.52242	3.96066	5.81299	5.94424	3.91564	3.56309	0.265106	0.462006	12.5525	4.43202	3.32504	4.47432	3.21289e-17	1.89354	TRUE	1
AT1G07170	AT1G07170.1	595	406	418	390	336	422	423	460	365	355	353	352	250	301	542	535	466	407	430	319	34.9503	30.237	31.2763	34.6755	35.7929	38.6163	30.9903	31.0973	30.5281	30.3723	23.7235	27.4199	42.3878	42.7966	38.5462	34.5833	35.1398	30.6746	32.1545	27.1719	36.3616	41.2435	30.8719	33.4659	6.84303e-07	0.584474	TRUE	0.0629666
AT1G07175	AT1G07175.1	268	79.0036	1	1	8	1	2	9	0	0	0	1	3	7	2	0	0	3	0	0	0.429689	0.398431	3.82688	0.42227	0.869693	3.8827	0	0	0	0.443419	1.46298	3.277	0.803806	0	0	1.31	0	0	1.55167	1.7278	1.72489	0.267935	0	0.436667	0.168535	-1.10526	FALSE	1
AT1G07180	AT1G07180.1	1788	1599	66	53	53	354	341	440	149	132	119	135	60	59	306	295	591	135	121	115	1.40119	1.04334	1.25265	7.3857	7.32637	9.3787	3.21216	2.93593	2.61306	2.95764	1.44567	1.36467	6.07632	5.99177	12.4126	2.91262	2.5107	2.80779	1.23239	1.92266	8.03026	8.16023	2.92038	2.7437	3.25343e-11	1.6481	TRUE	2.1792e-07
AT1G07190	AT1G07190.1	165	10.1687	0	0	0	1	1	0	0	0	0	0	0	0	2	5	0	0	0	0	0	0	0	3.28073	3.37844	0	0	0	0	0	0	0	6.24498	15.9693	0	0	0	0	0	0	2.21972	7.40476	0	0	0.0754935	3.07121	FALSE	0.11684
AT1G07200	AT1G07200.2	3484	3295	1117	1181	1133	611	654	743	616	600	616	1311	1004	1049	753	724	760	577	741	611	11.508	11.2822	12.995	6.18618	6.81876	7.6855	6.44443	6.47615	6.56411	13.9382	11.7393	11.7746	7.25617	7.13616	7.74605	6.04113	7.4614	7.23936	11.9284	12.484	6.89681	7.37946	6.4949	6.91396	0.1259	-0.686323	FALSE	0.448785
AT1G07210	AT1G07210.1	1197	1008	906.722	1075	889	1656.79	1468	1463.78	2254.62	2420	2299.82	963	827.672	984	1884.78	1794.77	1721	2463	2035	1762	30.5362	33.5697	33.3306	54.8333	50.0321	49.4943	77.1033	85.3838	80.1095	33.4677	31.6347	36.1043	59.3702	57.8269	57.338	84.295	66.9825	68.2433	32.4788	33.7356	51.4532	58.1784	80.8655	73.1736	1.96039e-10	0.768656	TRUE	0.358873
AT1G07220	AT1G07220.1	1767	1578	547.278	798	669	673.206	686	634.217	816.376	733	791.18	606	631.328	587	818.217	825.227	738	726	839	674	11.7734	15.9183	16.0222	14.2324	14.9348	13.6984	17.8337	16.5203	17.6043	13.4532	15.4139	13.758	16.4638	16.9843	15.7062	15.8719	17.6406	16.6751	14.5713	14.2084	14.2885	16.3848	17.3194	16.7292	0.00241278	0.192958	TRUE	0.985378
AT1G07230	AT1G07230.1	2062	1873	2393	2194	1793	694	852	917	564	574	527	2293	1782	2112	1019	843	897	627	888	690	43.3717	36.8722	36.178	12.3611	15.6273	16.6867	10.3801	10.8992	9.87924	42.8871	36.6552	41.7043	17.2745	14.6174	16.0834	11.5486	15.7301	14.3822	38.8073	40.4155	14.8917	15.9918	10.3862	13.887	2.23858e-06	-1.28534	TRUE	0.164604
AT1G07240	AT1G07240.1	1762	1573	999	913	848	242	313	272	205	212	191	974	664	786	240	239	308	230	343	293	21.5595	18.2701	20.3737	5.13243	6.83594	5.89357	4.49246	4.79323	4.26339	21.6916	16.2632	18.4807	4.84452	4.93458	6.57573	5.04426	7.23474	7.27199	20.0678	18.8118	5.95398	5.45161	4.51636	6.517	2.15383e-10	-1.61863	TRUE	0.870634
AT1G07250	AT1G07250.1	1667	1478	851	830	793	497	519	522	476	449	500	1027	975	1025	526	511	532	410	572	546	19.5459	17.6768	20.2769	11.2181	12.0636	12.0375	11.1018	10.8042	11.8781	24.342	25.4153	25.6492	11.3	11.2287	12.0881	9.5699	12.8404	14.4222	19.1665	25.1355	11.7731	11.5389	11.2614	12.2775	0.000301882	-1.0596	TRUE	1
AT1G07260	AT1G07260.1	1726	1537	316	226	127	357	287	249	152	194	149	188	165	156	210	186	189	145	157	151	6.97934	4.62844	3.12271	7.74874	6.41491	5.52159	3.40902	4.48899	3.40379	4.28494	4.13595	3.75384	4.33824	3.93025	4.12962	3.25456	3.38909	3.83546	4.91016	4.05824	6.56175	4.1327	3.76727	3.49304	0.107686	0.0210824	FALSE	0.271458
AT1G07270	AT1G07270.1	1518	1329	16	42	43.4091	44	40.3225	36	53.2427	41	62	29	14	18	38	28	19	41	58	52	0.408692	0.994774	1.23441	1.1045	1.04233	0.923243	1.381	1.09718	1.63801	0.764423	0.405853	0.500924	0.907876	0.684249	0.480121	1.06428	1.44797	1.52754	0.879292	0.557067	1.02336	0.690749	1.37206	1.3466	0.141932	0.118832	FALSE	0.0556434
AT1G07280	AT1G07280.1	2090	1901	1633	1192	955	715	922	795.265	180	191	160	1659	1142	1106	643	580	872	149.049	427	370	29.1612	19.7376	18.9855	12.5476	16.6622	14.2583	3.264	3.57332	2.95521	30.5721	23.1446	21.5178	10.7398	9.90894	15.4048	2.70486	7.45252	7.59861	22.6281	25.0782	14.4894	12.0178	3.26418	5.91866	0.00886446	-1.00235	TRUE	0.00114999
AT1G07290	AT1G07290.1	1156	967	37	57	59	31	42	36	67	56	55	39	34	41	43	38	44	71	70	77	1.2989	1.85545	2.30583	1.06948	1.49213	1.26886	2.3884	2.0596	1.99704	1.41286	1.35462	1.56813	1.41192	1.27626	1.52809	2.53297	2.40176	3.1087	1.82006	1.4452	1.27682	1.40542	2.14835	2.68114	0.385805	-0.0236636	FALSE	0.0183728
AT1G07300	AT1G07300.1	735	546	104	134	105	141	131	152	51	27	61	97	72	85	180	162	141	62	86	70	6.46609	7.72524	7.26772	8.61516	8.24255	9.48832	3.21986	1.7587	3.92272	6.22357	5.08049	5.75773	10.4676	9.63615	8.67259	3.91739	5.22592	5.00518	7.15302	5.68726	8.78201	9.59211	2.96709	4.71616	8.92343e-06	0.663503	TRUE	5.58834e-05
AT1G07310	AT1G07310.1	1453	1264	1049	898	793	590	560	590	482	468	480	1047	864	927	730	651	727	568	660	578	28.1728	22.363	23.7098	15.5719	15.2203	15.909	13.145	13.168	13.3335	29.0175	26.3349	27.1242	18.3376	16.7269	19.3157	15.5024	17.3242	17.8524	24.7485	27.4922	15.5671	18.1267	13.2155	16.893	0.521763	-0.574977	FALSE	0.42148
AT1G07320	AT1G07320.1	1246	1057	6308	5754	5071	3814	3110	4547	4085	3687	3799	7331	3569	6048	2648	2717	2990	2350	2361	2082	202.59	171.354	181.309	120.377	101.081	146.618	133.222	124.056	126.196	242.968	130.088	211.622	79.5446	83.4826	94.9988	76.6992	74.1103	76.899	185.084	194.893	122.692	86.0087	127.825	75.9028	0.00249921	-1.17083	TRUE	0.161489
AT1G07330	AT1G07330.1	2058	1869	2	0	4	12	9	9	18	8	23	7	2	4	12	9	9	34	26	25	0.0363264	0	0.0808821	0.214195	0.165431	0.164124	0.331988	0.15223	0.432085	0.131205	0.0412274	0.0791545	0.203864	0.156392	0.161717	0.627578	0.461553	0.52221	0.0390695	0.0838623	0.18125	0.173991	0.305434	0.537114	0.0270954	0.11524	FALSE	0.00178302
AT1G07340	AT1G07340.1	1686	1497	0	0	0	0	2	2	0	0	0	0	0	0	0	0	0	0	0	0	0	0	0	0	0.0458977	0.0455352	0	0	0	0	0	0	0	0	0	0	0	0	0	0	0.0304776	0	0	0	1	0	FALSE	1
AT1G07350	AT1G07350.1	1456	1267	1068	1509	1182	2608	2271	1772	2542	2772	2370	1371	1448	1130	2531	2401	2764	1918	2401	2248	28.6151	37.4897	35.2568	68.6701	61.5777	47.6679	69.1605	77.8103	65.6784	37.9072	44.0309	32.9858	63.4284	61.5456	73.2628	52.224	62.8743	69.2683	33.7872	38.308	59.3052	66.0789	70.8831	61.4555	1.69408e-08	0.771038	TRUE	0.392588
AT1G07360	AT1G07360.1	1689	1500	1479	1995.8	2096.97	2341	2094	2177	2788	2999	2654.53	1769	1655	1678	2131	1929	2141	3052.81	3272.82	2711	33.4717	41.8819	52.8327	52.0651	47.9588	49.4659	64.0709	71.106	62.1366	41.314	42.5081	41.3738	45.1087	41.7659	47.9344	70.2111	72.3915	70.5591	42.7288	41.732	49.8299	44.9363	65.7712	71.0539	0.0109771	0.10432	FALSE	0.000753299
AT1G07370	AT1G07370.1	1025	836	384	615	529	952.976	835.477	748	1908	2066.57	1768	382	191	251	752	615	589	1615	1310	1139	15.5929	23.1563	23.9139	38.0288	34.3329	30.4954	78.674	87.9154	74.2552	16.0073	8.80223	11.1043	28.5614	23.8919	23.6609	66.6445	51.9903	53.1903	20.8877	11.9713	34.2857	25.3714	80.2815	57.275	1.28562e-10	1.02365	TRUE	1.34884e-08
AT1G07380	AT1G07380.1	2340	2151	649	881	630	264	307	261	602	610	576	735	513	591	206	216	233	549	506	459	10.2425	12.8924	11.0688	4.09449	4.90321	4.1356	9.64751	10.0858	9.40227	11.9704	9.18845	10.1618	3.04085	3.26133	3.63779	8.80501	7.8049	8.3308	11.4012	10.4402	4.37777	3.31332	9.71186	8.31357	6.62541e-09	-1.40724	TRUE	9.59279e-10
AT1G07390	AT1G07390.3	3418	3229	266	341	272	652	638	536	364	307	341	348	153	198	506	490	565	416	431	341	2.7965	3.32419	3.18348	6.73622	6.7879	5.65764	3.88591	3.38136	3.70798	3.77548	1.82553	2.26789	4.97566	4.92844	5.87628	4.4445	4.4286	4.12288	3.10139	2.62297	6.39392	5.26013	3.65842	4.33199	6.79632e-08	0.78902	TRUE	0.0837378
AT1G07400	AT1G07400.1	816	627	127	97	135	1735.19	1553	1203.63	2480.57	2402.3	2585.31	119	186	128	1159.76	1244.53	1957.74	4417.33	4855.39	3894	6.87602	4.86972	8.13707	92.3244	85.0916	65.4283	136.378	136.264	144.776	6.64875	11.4291	7.55035	58.7311	64.4644	104.86	243.047	256.929	242.462	6.6276	8.54273	80.9481	76.0185	139.139	247.479	2.92419e-31	3.01273	TRUE	8.23907e-14
AT1G07410	AT1G07410.1	755	566	35	67	32	24	22	32	40	28	31	24	30	42	27	31	24	65	66	44	2.09919	3.72613	2.13666	1.41459	1.33533	1.92696	2.43614	1.75939	1.92307	1.48544	2.04207	2.74446	1.51466	1.7788	1.42402	3.96182	3.86888	3.03495	2.65399	2.09066	1.55896	1.57249	2.03953	3.62188	1	-0.264746	FALSE	0.00325615
AT1G07420	AT1G07420.1	1168	979	848	1017	876	910.442	880	787	495	526	568	1017	695	818	798	751.668	708.717	503	724	564	29.4045	32.6993	33.8161	31.0246	30.8804	27.3987	17.4294	19.1084	20.3712	36.3914	27.3506	30.9026	25.8814	24.9359	24.3115	17.7249	24.5365	22.4911	31.9733	31.5482	29.7679	25.0429	18.9697	21.5842	0.911298	-0.321686	FALSE	0.153341
AT1G07430	AT1G07430.1	1817	1628	1025	1507	1221	1029	1032	838	238	315	223	1264	2242	2739	1660	1641	2075	262	569	564	21.3733	29.1379	28.3441	21.0862	21.7775	17.544	5.03944	6.8814	4.80951	27.199	53.0575	62.2246	32.3759	32.7367	42.8041	5.55194	11.5962	13.5251	26.2851	47.4937	20.1359	35.9722	5.57678	10.2244	1	-0.391355	FALSE	9.58347e-13
AT1G07440	AT1G07440.1	1005	816	694	421	352	101	124	167	83	76	103	753	330	490	68	87	92	96	146	127	28.8716	16.2402	16.3025	4.12922	5.22053	6.97533	3.50629	3.31241	4.43198	32.327	15.5808	22.2091	2.64598	3.46266	3.78634	4.05863	5.93636	6.07615	20.4714	23.3723	5.44169	3.29833	3.75023	5.35705	8.32274e-16	-2.5034	TRUE	0.108033
AT1G07450	AT1G07450.1	975	786	28	24	7	4	4	10	0	0	0	41	7	33	4	3	1	0	8	1	1.20931	0.961144	0.336571	0.169775	0.174832	0.433627	0	0	0	1.82735	0.343116	1.5528	0.161587	0.12396	0.0427267	0	0.337695	0.0496698	0.835675	1.24109	0.259411	0.109425	0	0.129122	0.000104293	-1.01439	TRUE	1
AT1G07460	AT1G07460.1	777	588	0	0	0	0	0	0	0	0	0	0	0	0	0	0	0	0	0	0	0	0	0	0	0	0	0	0	0	0	0	0	0	0	0	0	0	0	0	0	0	0	0	0	1	0	FALSE	1
AT1G07470	AT1G07470.1	1538	1349	1665.38	1780.49	1675.68	1431.71	1423.93	1518.26	1561.25	1230.4	1453.45	1779.27	1735.91	1984.29	1444.32	1448.45	1432.23	1478.21	1581.87	1464.74	41.9085	41.5458	46.9442	35.4062	36.2627	38.3595	39.8952	32.4381	37.8301	46.2051	49.5771	54.4023	33.9954	34.8716	35.6552	37.8026	38.906	42.3901	43.4662	50.0615	36.6761	34.8407	36.7211	39.6996	0.850982	-0.510636	FALSE	0.934749
AT1G07473	AT1G07473.1	924	735	0	10	7	18	36	26	10	5	11	5	15	15	26	27	26	16	10	6	0	0.428265	0.359925	0.817	1.68267	1.20566	0.468999	0.241938	0.52548	0.238311	0.786266	0.754794	1.12319	1.19305	1.18798	0.750984	0.451409	0.318697	0.26273	0.593124	1.23511	1.16807	0.412139	0.50703	0.00580506	0.444555	TRUE	0.0131241
AT1G07476	AT1G07476.1	747	558	0	0	0	5.05459	2.02917	0	1	0	0	0	0	0	0	0	1.00963	0	0	1	0	0	0	0.302196	0.12493	0	0.0617768	0	0	0	0	0	0	0	0.0607646	0	0	0.0699649	0	0	0.142375	0.0202549	0.0205923	0.0233216	1	0.0289296	FALSE	1
AT1G07480	AT1G07480.1	1972	1783	1471.62	1189.51	1191.32	1167.24	1105.04	1138.74	1058.75	980.599	996.553	1430.73	1110.09	1262.71	1118.68	1000.55	1001.76	984.793	1000.13	871.256	28.0185	20.9999	25.2509	21.8396	21.2916	21.7677	20.4692	19.5596	19.6246	28.1104	23.9868	26.1926	19.9214	18.2251	18.8684	19.0542	18.6106	19.0769	24.7564	26.0966	21.633	19.005	19.8845	18.9139	1	-0.437754	FALSE	0.809301
AT1G07485	AT1G07485.1	662	473	68.0296	28.2926	38.0892	6.10998	21.6011	6.13184	14.9522	6.1852	3.63986	27.1706	5.72069	36.5557	5.34439	10.0836	0	2.71889	5.95378	0	4.88245	1.88283	3.04328	0.430939	1.56891	0.441843	1.08969	0.465064	0.270193	2.01233	0.465964	2.85837	0.358761	0.692364	0	0.198303	0.417627	0	3.26952	1.77889	0.813897	0.350375	0.608316	0.20531	0.050618	-1.04115	FALSE	0.81339
AT1G07490	AT1G07490.1	642	453	59.9704	88.7074	139.911	7.89002	3.39888	16.8682	6.04785	6.8148	12.3601	144.829	34.2793	83.4443	8.65561	18.9164	17	12.545	13.0462	13	4.49407	6.16398	11.6723	0.581054	0.257763	1.26914	0.460216	0.535027	0.958023	11.2	2.91541	6.81276	0.606691	1.3562	1.2603	0.955365	0.955529	1.12037	7.44345	6.97606	0.702652	1.0744	0.651089	1.01042	3.11645e-05	-1.94298	TRUE	1
AT1G07500	AT1G07500.1	225	37.7159	28	67	37	68	69	55	45	26	14	37	39	42	53	65	47	52	26	38	25.202	55.9178	37.0748	60.148	62.8503	49.7024	41.1289	24.5171	13.0333	34.3667	39.8388	41.186	44.619	55.9719	41.85	47.5639	22.8721	39.3345	39.3982	38.4638	57.5669	47.4803	26.2264	36.5902	0.0448863	0.296868	FALSE	0.426292
AT1G07510	AT1G07510.1	2917	2728	1535	2233	1853	2227	1988	2246	2886	3046	2911	1837	2020	1936	2033	1892	2348	2639	2720	2480	19.1014	25.7658	25.6704	27.2341	25.0354	28.0611	36.4679	39.7106	37.467	23.5899	28.5281	26.2474	23.6625	22.5246	28.9052	33.3728	33.0812	35.4913	23.5125	26.1218	26.7769	25.0308	37.8818	33.9818	0.152865	-0.0592351	FALSE	0.0907435
AT1G07520	AT1G07520.1	2242	2053	708	725	626	327	421	435	247	276	286	783	433	602	428	386	414	347	293	268	11.707	11.116	11.5236	5.31368	7.04492	7.22169	4.14732	4.78124	4.89134	13.3608	8.12577	10.8451	6.61946	6.10632	6.77226	5.83094	4.73517	5.09636	11.4489	10.7772	6.52676	6.49935	4.60663	5.22082	0.267556	-0.651163	FALSE	0.0871728
AT1G07530	AT1G07530.1	2787	2598	2150	2429	2212	1006	1075	1141	1085	1125	1088	2772	2278	2378	1071	1042	1111	940	1334	1091	28.0931	29.4299	32.1772	12.918	14.2152	14.9687	14.3963	15.4005	14.7042	37.3779	33.7816	33.853	13.0894	13.026	14.3614	12.4821	17.0363	16.3946	29.9001	35.0042	14.034	13.4923	14.8337	15.3043	6.68755e-07	-1.31288	TRUE	1
AT1G07540	AT1G07540.1	1893	1704	1	1	0	0	2	1	1	0	2	3	0	1	3	2	6	0	0	1	0.0199219	0.0184727	0	0	0.0403221	0.0200018	0.0202297	0	0.0412108	0.0616755	0	0.0217048	0.055901	0.038119	0.118251	0	0	0.0229111	0.0127982	0.0277934	0.020108	0.070757	0.0204802	0.00763703	0.1398	0.0590808	FALSE	0.0572486
AT1G07550	AT1G07550.1	2700	2511	1	1	0	0	2	1	0	0	0	0	0	0	2	4	3	0	0	0	0.0135193	0.0125358	0	0	0.0273631	0.0135735	0	0	0	0	0	0	0.0252901	0.0517362	0.0401233	0	0	0	0.00868503	0	0.0136455	0.0390499	0	0	0.0108803	0.0552649	FALSE	0.0316523
AT1G07560	AT1G07560.1	2616	2427	2	0	0	0	5	5	0	0	0	1	0	0	5	12	16	0	0	0	0.0279744	0	0	0	0.0707755	0.0702164	0	0	0	0.0144341	0	0	0.0654136	0.16058	0.221397	0	0	0	0.0093248	0.00481137	0.0469973	0.14913	0	0	5.24399e-06	0.193618	TRUE	5.23631e-06
AT1G07570	AT1G07570.3	1459	1270	282	423	337	343	320	377	404	383	373	436	447	496	368	341	371	406	534	406	7.53783	10.4842	10.0283	9.01005	8.65623	10.1176	10.9657	10.7255	10.3123	12.0266	13.5603	14.4445	9.20051	8.72031	9.81053	11.0286	13.9507	12.4806	9.35011	13.3438	9.26129	9.24378	10.6678	12.4866	0.854059	-0.485679	FALSE	0.175259
AT1G07580	AT1G07580.1	73	3.78007	0	0.166667	0	1.08333	0.666667	1	0.166667	0.2	0.25	0	0	0.25	0.416667	0.0833333	0.277778	0.4375	0.333333	0	0	1.38787	0	9.56091	6.05888	9.01652	1.51988	1.8817	2.32215	0	0	2.44605	3.49991	0.715979	2.46786	3.99279	2.92575	0	0.462623	0.81535	8.2121	2.22792	1.90791	2.30618	1	0.830355	FALSE	1
AT1G07590	AT1G07590.1	2361	2172	6043.02	6974.95	7030.12	7925.94	8867.91	7795.53	4878.35	6500.46	4346.29	5281.62	4330.63	4493.63	15282.1	12937.7	14468.5	4479.09	5084	3129.85	94.4485	101.084	122.322	121.738	140.263	122.328	77.4234	106.44	70.2602	85.186	76.8168	76.5177	223.404	193.455	223.711	71.1424	77.661	56.2572	105.951	79.5068	128.11	213.523	84.7079	68.3535	1.32553e-20	1.41395	TRUE	1.10763e-22
AT1G07600	AT1G07600.1	138	6.83474	11886.4	15364.3	10796.4	8267.18	9937.65	10361	9679.75	8200.89	10059	9986.55	13667.9	11674	12203.2	13395.6	15640.1	8610.64	13208.3	9478.95	59037.9	70760.6	59698.1	40352.7	49951	51667.7	48820.4	42673.7	51675.6	51186.4	77045.2	63171.6	56691.9	63653.3	76849.3	43462.2	64118.3	54144.4	63165.5	63801.1	47323.8	65731.5	47723.2	53908.3	0.0988094	0.0430037	FALSE	0.0841528
AT1G07610	AT1G07610.1	457	268	583.124	733.177	607.104	1483.21	1560.3	1939.3	353.042	311.035	339.436	396.046	643.097	582.601	2015.27	2141.32	3309.37	290.055	562.115	406.069	73.863	86.1141	85.6112	184.631	200.012	246.632	45.4099	41.2757	44.4706	51.7693	92.45	80.401	238.762	259.494	414.699	37.3373	69.5901	59.1534	81.8628	74.8734	210.425	304.318	43.7187	55.3603	9.91296e-17	2.00865	TRUE	1.80987e-23
AT1G07615	AT1G07615.1	1632	1443	523	519	477	819	733	841	944	703	868	455	436	561	993	982	921	1004	843	806	12.3037	11.3214	12.4926	18.9345	17.451	19.8641	22.551	17.3265	21.1205	11.046	11.6409	14.3788	21.85	22.1017	21.4346	24.003	19.3829	21.8064	12.0392	12.3552	18.7499	21.7954	20.3327	21.7308	4.76147e-10	0.77134	TRUE	0.875063
AT1G07620	AT1G07620.1	2053	1864	250	220	235	262	269	328	27	25	25	356	201	205	100	135	228	37	47	51	4.55297	3.71515	4.76457	4.68913	4.9578	5.99745	0.499318	0.476996	0.470917	6.6906	4.15447	4.06755	1.70342	2.35217	4.10782	0.684784	0.836584	1.06817	4.34423	4.97087	5.21479	2.72114	0.48241	0.863179	0.331586	-0.682199	FALSE	1.33607e-05
AT1G07630	AT1G07630.1	2336	2147	1552	2007	1836	1327	1395	1410.43	1020	990	1069	1960	1519	1771	1111	1012	1351.9	1264	1392	1170	24.5392	29.4249	32.3178	20.6194	22.3216	22.3902	16.3767	16.3992	17.4822	31.9805	27.2578	30.5078	16.4305	15.3084	21.1463	20.3101	21.5112	21.2749	28.7606	29.9154	21.7771	17.6284	16.7527	21.0321	0.155989	-0.73082	FALSE	0.673652
AT1G07640	AT1G07640.3	1588	1399	743	1307	975	508	727	609	204	245	219	791	1158	1133	790	748	721	303	458	406	18.029	29.4075	26.3384	12.1139	17.8525	14.8367	5.02657	6.22829	5.49638	19.807	31.8901	29.9528	17.9299	17.3646	17.3077	7.47176	10.8619	11.3298	24.5916	27.2166	14.9344	17.5341	5.58375	9.88782	0.516105	-0.606366	FALSE	1.92742e-06
AT1G07645	AT1G07645.1	625	436	2	0	0	0	0	1	1	0	0	2	0	0	0	0	0	0	0	0	0.15572	0	0	0	0	0.0781722	0.0790629	0	0	0.160696	0	0	0	0	0	0	0	0	0.0519067	0.0535653	0.0260574	0	0.0263543	0	0.805161	-0.0752798	FALSE	1
AT1G07650	AT1G07650.2	3231	3042	4204	3939	3133	1526	1666	1866	831	678	807	4372	3550	3192	1562	1721	1431	751	1258	1115	46.9142	40.7593	38.9227	16.7352	18.8148	20.907	9.41675	7.92668	9.31462	50.3479	44.9609	38.8086	16.3038	18.374	15.798	8.51685	13.7208	14.3097	42.1987	44.7058	18.819	16.8253	8.88602	12.1824	1.49216e-06	-1.35845	TRUE	0.0104254
AT1G07660	AT1G07660.1	717	528	1240.67	1269.42	1185.52	1229.37	1185.2	1044.58	1602.9	1769.04	1585.09	1283.45	994.774	1146.81	1185.94	1081.7	1113.3	1429.83	1165.07	1142.18	79.7669	75.6782	84.8548	77.6758	77.115	67.4292	104.648	119.158	105.407	85.1543	72.5865	80.3308	71.3175	66.5356	70.8108	93.4216	73.2106	84.453	80.1	79.3572	74.0733	69.5546	109.738	83.6951	0.340578	-0.187686	FALSE	0.604576
AT1G07670	AT1G07670.1	3538	3349	3035.16	3705.82	3242.81	2512.61	2409.17	2461.42	4202.39	4464.49	4064.39	2902.56	2764.87	2462.15	2732.42	2520.24	2747.64	4215.95	3965.87	3708.52	30.7657	34.8312	36.5939	25.0292	24.7136	25.05	43.2554	47.4108	42.6119	30.3617	31.8071	27.191	25.906	24.4404	27.5529	43.4288	39.2899	43.2315	34.0636	29.7866	24.9309	25.9664	44.426	41.9834	0.425678	-0.191138	FALSE	0.000464828
AT1G07680	AT1G07680.1	702	513	0	1	0	0	0	1	0	0	0	0	0	0	0	0	0	0	0	0	0	0.0613596	0	0	0	0.0664387	0	0	0	0	0	0	0	0	0	0	0	0	0.0204532	0	0.0221462	0	0	0	1	0	FALSE	1
AT1G07690	AT1G07690.1	540	351	0	0	0	0	0	0	0	0	0	0	0	0	0	0	1	0	0	0	0	0	0	0	0	0	0	0	0	0	0	0	0	0	0.0956786	0	0	0	0	0	0	0.0318929	0	0	1	0.0452932	FALSE	1
AT1G07700	AT1G07700.3	1539	1350	882	818	598	333	333	407	366	307	316	840	542	614	357	363	379	344	496	395	22.1787	19.073	16.7405	8.229	8.47409	10.2754	9.34559	8.08771	8.21872	21.7975	15.4679	16.8213	8.39658	8.73281	9.42817	8.79069	12.19	11.4229	19.3307	18.0289	8.99283	8.85252	8.55067	10.8012	0.00575576	-0.949627	TRUE	0.648449
AT1G07702	AT1G07702.1	81	3.99311	4.06897	2.54796	0.820691	9.8395	1.84138	4.89028	4.32414	23.5781	5.51599	6.98621	1.15925	5.93542	7.01818	3.03323	3.958	11.4163	5.39373	7.70408	34.5919	20.0855	7.76731	82.205	15.8422	41.7409	37.3291	209.999	48.5023	61.2902	11.1849	54.975	55.806	24.6703	33.2879	98.6307	44.8162	75.3224	20.8149	42.4834	46.596	37.9214	98.6101	72.9231	1	-0.1599	FALSE	0.457752
AT1G07705	AT1G07705.2	2316	2127	495.931	773.452	628.179	618.16	617.159	591.11	892.676	757.422	790.484	540.014	447.841	567.065	522.982	514.967	555.042	843.584	855.606	690.296	7.91507	11.4463	11.1614	9.6955	9.96809	9.47195	14.4672	12.6646	13.049	8.89402	8.11188	9.86029	7.80705	7.86308	8.76356	13.6823	13.3464	12.6702	10.1743	8.9554	9.71185	8.14456	13.3936	13.233	0.242188	-0.122565	FALSE	0.00107665
AT1G07710	AT1G07710.1	1632	1443	26	24	31	29	39	39	19	25	26	17	8	14	50	42	52	26	30	23	0.611657	0.523534	0.81189	0.670453	0.928498	0.921164	0.453886	0.616161	0.632641	0.412708	0.213594	0.358828	1.1002	0.945288	1.21021	0.621592	0.689783	0.622266	0.649027	0.328377	0.840038	1.08523	0.567563	0.644547	2.22446e-08	0.650544	TRUE	0.0316098
AT1G07720	AT1G07720.1	1799	1610	2578	8261	4965	960	1223	1580	569	997	571	3067	11260	6670	764	738	967	576	1975	1750	54.3573	161.513	116.545	19.8922	26.0966	33.448	12.1828	22.0237	12.4526	66.7342	269.45	153.223	15.0673	14.8872	20.1708	12.3423	40.7004	42.4353	110.805	163.136	26.4789	16.7084	15.553	31.826	5.91962e-12	-3.21238	TRUE	0.0468879
AT1G07725	AT1G07725.1	2472	2283	74.9806	71.2215	66.1259	45.9178	53.9417	35.3551	50.5788	44.3669	26.2496	70.4658	81.3565	48.7969	12.369	69.1062	57.1552	54.5299	50.6226	42.1634	1.11492	0.981985	1.09463	0.670983	0.811711	0.527819	0.763699	0.691153	0.403708	1.08127	1.37294	0.790516	0.172027	0.983088	0.840759	0.823999	0.735692	0.721016	1.06384	1.08158	0.670171	0.665291	0.61952	0.760236	0.885704	-0.321901	FALSE	1
AT1G07728	AT1G07728.1	1791	1602	322.019	362.779	363.874	173.082	208.058	218.645	194.421	162.633	216.75	302.534	296.644	308.203	251.631	209.894	210.845	208.47	276.377	209.837	6.82371	7.12818	8.58402	3.60435	4.46175	4.65174	4.18351	3.6105	4.7506	6.61565	7.13408	7.1154	4.98735	4.25518	4.42	4.48931	5.72397	5.11368	7.51197	6.95504	4.23928	4.55418	4.18154	5.10899	0.602367	-0.518297	FALSE	1
AT1G07730	AT1G07730.2	1170	981	0	0	0	0	0	0	0	1.44724	0	0	0	0	1.90881	0	0	0	1.91542	0	0	0	0	0	0	0	0	0.0524676	0	0	0	0	0.0617818	0	0	0	0.0647819	0	0	0	0	0.0205939	0.0174892	0.021594	0.806476	0.029409	FALSE	1
AT1G07740	AT1G07740.1	2658	2469	203	209	189	460	352	366	336	289.553	331	204	148	183	418.091	412	388	356	290.085	225	2.7911	2.66456	2.89296	6.21546	4.89784	5.05241	4.69113	4.17088	4.70714	2.89447	2.30944	2.74129	5.37672	5.41948	5.27755	4.97424	3.89817	3.55776	2.78287	2.6484	5.38857	5.35792	4.52305	4.14339	3.19127e-11	0.80129	TRUE	0.0703669
AT1G07745	AT1G07745.1	1188	999	111	119	120	133	99	106	123	61	95	137	94	117	147	122	117	125	109	91	3.77189	3.74957	4.5396	4.44143	3.40449	3.61642	4.24423	2.17163	3.33894	4.80414	3.62517	4.33157	4.67218	3.96621	3.93317	4.31661	3.62008	3.55624	4.02035	4.25363	3.82078	4.19052	3.2516	3.83098	0.205229	-0.0174346	FALSE	0.672186
AT1G07747	AT1G07747.1	288	99	1	0	0	0	0	0	0	0	0	0	1	0	0	0	0	0	2	0	0.342899	0	0	0	0	0	0	0	0	0	0.389162	0	0	0	0	0	0.670273	0	0.1143	0.129721	0	0	0	0.223424	1	-0.175966	FALSE	0.892226
AT1G07750	AT1G07750.1	1414	1225	741	930	767	229	238	220	573	798	605	786	885	747	216	184	167	361	604	451	20.5345	23.8972	23.6625	6.23643	6.67458	6.12104	16.1242	23.1679	17.3408	22.4775	27.8338	22.5533	5.59868	4.87824	4.57828	10.1664	16.3591	14.3733	22.6981	24.2882	6.34402	5.0184	18.8776	13.6329	2.72156e-17	-2.07101	TRUE	1.58171e-08
AT1G07760	AT1G07760.1	72	3.75521	0	0	0	0	0	0.166667	0	0.333333	0.833333	0	0.333333	0	0	0	0.166667	0.166667	0	0.166667	0	0	0	0	0	1.5127	0	3.15693	7.79176	0	3.41987	0	0	0	1.49052	1.53113	0	1.73272	0	1.13996	0.504233	0.49684	3.64956	1.08795	1	-0.515662	FALSE	1
AT1G07770	AT1G07770.1	725	536	3843.47	4777.51	3962.22	9755.52	8728.49	8973.39	11224.9	10261.1	11870.4	4592.6	4440.15	4611.59	9550.68	9797.38	8079.1	11006.8	15891.7	13763.2	243.422	280.567	279.367	607.187	559.444	570.598	721.901	680.848	777.589	300.161	319.152	318.207	565.767	593.645	506.198	708.428	983.702	1002.47	267.785	312.507	579.076	555.203	726.779	898.2	4.77902e-10	0.827116	TRUE	0.00282779
AT1G07780	AT1G07780.3	1512	1323	321.989	450.459	331.491	1082.35	1078.65	1261.17	1326.14	956.987	1218.06	412.132	319.814	376.476	1494.03	1402.52	1463.75	1294.02	1166.88	924.811	8.26195	10.7175	9.46921	27.2926	28.0094	32.4901	34.5532	25.7257	32.3265	10.9128	9.31329	10.5245	35.8564	34.4294	37.1559	33.7426	29.2634	27.2903	9.48289	10.2502	29.264	35.8139	30.8685	30.0988	3.0871e-32	1.7103	TRUE	0.0907435
AT1G07790	AT1G07790.1	729	540	509	605	611	982	752	829	1454.34	1428	1387	632	476	602	719	633	623	1167	1099	868	31.9982	35.2664	42.7611	60.6673	47.8417	52.3238	92.8392	94.0492	90.1848	41	33.9609	41.2313	42.2769	38.0707	38.7451	74.5547	67.5245	62.7539	36.6752	38.7307	53.6109	39.6976	92.3577	68.2777	0.0269146	0.0346871	FALSE	0.000173436
AT1G07795	AT1G07795.1	682	493	0	0	1	0	0	0	0	2	4	0	0	0	0	0	0	5	0	0	0	0	0.0766575	0	0	0	0	0.144279	0.284881	0	0	0	0	0	0	0.349882	0	0	0.0255525	0	0	0	0.143053	0.116627	1	0	FALSE	0.345889
AT1G07800	AT1G07800.1	930	741	0	0	3	0	0	0	0	0	0	0	0	0	0	0	0	0	0	0	0	0	0.153005	0	0	0	0	0	0	0	0	0	0	0	0	0	0	0	0.0510017	0	0	0	0	0	1	0	FALSE	1
AT1G07810	AT1G07810.1	3499	3310	2955.84	3491.18	3333.19	2691.39	2702.83	2515.58	3979.61	3707.51	3755.61	3137.44	2908.13	2924.85	2321.58	2190.76	2482.36	4121.05	3931.13	3362.48	30.3148	33.2005	38.0569	27.126	28.0526	25.903	41.445	39.836	39.8385	33.2054	33.8495	32.6813	22.2701	21.4955	25.186	42.9515	39.4046	39.6594	33.8574	33.2454	27.0272	22.9839	40.3732	40.6718	0.805161	-0.513846	FALSE	1.63729e-05
AT1G07820	AT1G07820.1	726	537	4609.33	3759.58	3392.48	3103.63	2618.8	2564.42	5014.1	5109.96	5142.91	4288.55	2767.23	3668.17	2577.06	2518.29	1916.7	3571.17	3534.93	2875.82	291.383	220.376	238.751	192.811	167.537	162.762	321.868	338.426	336.268	279.767	198.534	252.639	152.377	152.304	119.868	229.422	218.406	209.075	250.17	243.647	174.37	141.516	332.187	218.968	0.145908	-0.779572	FALSE	0.00552391
AT1G07830	AT1G07830.1	850	661	604	667	514	1017	928	1001	1517	1313.99	1462	576	491	548	1119	1325	1123	1434	1805	1555	31.0196	31.7632	29.3876	51.3282	48.2313	51.6144	79.1122	70.6989	77.6599	30.5268	28.6184	30.6622	53.7522	65.1022	57.0559	74.8421	90.601	91.8425	30.7235	29.9358	50.3913	58.6368	75.8237	85.7619	6.20818e-13	0.946925	TRUE	0.023834
AT1G07840	AT1G07840.2	1433	1244	979	1160	1026	2824	2487	2589	2585	2122	2628	912	827	991	3017	2909	2870	2857	2706	2313	26.7155	29.352	31.1694	75.7323	68.6812	70.9333	71.6307	60.6661	74.1747	25.6824	25.6124	29.4631	77.0057	75.9459	77.4789	79.2297	72.1713	72.5889	29.079	26.9193	71.7823	76.8102	68.8238	74.6633	1.61121e-23	1.4787	TRUE	0.633963
AT1G07850	AT1G07850.1	1626	1437	0	1	3	23	31	14	2	0	1	2	2	4	15	30	11	1	0	2	0	0.021905	0.0788981	0.533959	0.741119	0.332055	0.0479769	0	0.024434	0.0487567	0.0536215	0.10295	0.331438	0.678025	0.257074	0.0240072	0	0.054336	0.033601	0.0684427	0.535711	0.422179	0.024137	0.0261144	1.22324e-05	0.412593	TRUE	2.59084e-06
AT1G07860	AT1G07860.1	439	250	1	4.03185	1.01506	12.9673	5.83203	3.13888	1.01275	1	0	0	0	0	8.78213	7.36589	12.5879	1.01544	0	1	0.135788	0.50765	0.153446	1.7304	0.801425	0.427931	0.139644	0.142259	0	0	0	0	1.11539	0.9569	1.69097	0.140124	0	0.156162	0.265628	0	0.986585	1.25442	0.0939677	0.098762	5.61264e-07	1.17276	TRUE	0.000174198
AT1G07870	AT1G07870.2	2000	1811	794	1804.97	968.985	780.033	770.168	795.861	567.987	562	529	942	1858	1273	900.218	821.634	895.412	468.985	695	628	14.8834	31.3726	20.2209	14.3691	14.61	14.9781	10.8113	11.0367	10.2562	18.2219	39.5269	25.9977	15.7833	14.7347	16.6045	8.93384	12.7328	13.538	22.159	27.9155	14.6524	15.7075	10.7014	11.7349	0.204946	-0.791347	FALSE	0.0116809
AT1G07880	AT1G07880.2	1259	1070	142	164	129	101	57	79	78	79	51	124	65	88	69	74	33	86	100	74	4.50511	4.82459	4.55625	3.14901	1.8301	2.51641	2.51287	2.62581	1.67354	4.05974	2.34043	3.04175	2.04754	2.2461	1.03574	2.77276	3.1008	2.69999	4.62865	3.14731	2.49851	1.77646	2.27074	2.85785	0.457916	-0.578928	FALSE	0.224503
AT1G07885	AT1G07885.1	123	5.74851	0	0	1	1	0	0	0	0	0	1	1	1	2	1	0	0	1	1	0	0	6.57426	5.80339	0	0	0	0	0	6.09405	6.70209	6.43383	11.047	5.64971	0	0	5.77168	6.79141	2.19142	6.40999	1.93446	5.56557	0	4.1877	1	-0.174551	FALSE	1
AT1G07890	AT1G07890.3	1022	833	8430	13205	10269	13048	13087	11189	11875	13513	10802	9899	12790	10790	14829	13886	11223	13237	15920	11504	343.545	498.992	465.892	522.559	539.732	457.81	491.414	576.936	455.313	416.301	591.549	479.072	565.242	541.394	452.466	548.205	634.097	539.161	436.143	495.641	506.7	519.701	507.888	573.821	0.0609637	0.0682519	FALSE	1
AT1G07900	AT1G07900.1	576	387	34	124	126	51	60	55	30	50	31	162	306	269	81	85	116	18	85	51	2.98242	10.0858	12.3044	4.39639	5.32627	4.84385	2.6722	4.59494	2.81256	14.6644	30.4632	25.7079	6.64572	7.13328	10.0663	1.60457	7.28728	5.14486	8.45754	23.6118	4.8555	7.94843	3.3599	4.6789	0.00129102	-1.45965	TRUE	0.139205
AT1G07901	AT1G07901.1	153	8.39114	23	14	16	14	10	10	17	11	12	13	14	14	11	5	8	18	11	10	93.0482	52.5178	72.0611	55.66	40.9413	40.6179	69.8372	46.6222	50.2124	54.2729	64.2795	61.7066	41.6236	19.3522	32.0178	74.003	43.494	46.5258	72.5424	60.0863	45.7397	30.9979	55.5573	54.6743	0.493317	-0.932874	FALSE	0.441249
AT1G07910	AT1G07910.1	3787	3598	911	1120	1008	1027	1008	896	1177	891	991	900	782	876	942	913	995	1160	955	788	8.59525	9.79844	10.5877	9.52239	9.62459	8.48761	11.2765	8.80719	9.67082	8.76278	8.37358	9.00467	8.313	8.24121	9.28718	11.1223	8.80642	8.55027	9.66046	8.71368	9.21153	8.6138	9.91817	9.493	0.0546663	-0.0149112	FALSE	1
AT1G07920	AT1G07920.1	1783	1594	16920.7	23345.1	19971.4	48719.9	44778.9	44788.6	53196	53626.2	50167.4	20649.6	19905.2	19461.2	45464.8	42565.9	38743.1	61778.6	62765.9	53197	360.356	461.007	473.501	1019.66	965.09	957.675	1150.4	1196.49	1105.05	453.821	481.11	451.55	905.639	867.271	816.26	1337.05	1306.45	1302.91	431.621	462.16	980.808	863.057	1150.65	1315.47	5.17896e-11	0.899614	TRUE	0.00377155
AT1G07930	AT1G07930.1	1807	1618	6567.01	10445.6	8593.53	24223.3	22251.7	20818.2	29200.4	32111	28398.8	8356.46	8961.63	8283.33	19970.4	19628	19528.7	35100.9	36366.2	30929.5	137.781	203.215	200.722	499.45	472.463	438.534	622.113	705.824	616.271	180.928	213.39	189.344	391.901	393.984	405.337	748.407	745.721	746.294	180.573	194.554	470.149	397.074	648.069	746.807	2.00804e-12	1.02547	TRUE	3.74701e-07
AT1G07940	AT1G07940.1	1864	1675	6756.16	9729.37	7753.33	15638.7	14518.3	13449.4	21105.1	24270.8	20677.5	7684.57	7815.43	7386.88	11634.7	11917.6	12024.8	23616.5	27740.5	21373.2	136.926	182.839	174.934	311.475	297.772	273.67	434.342	515.335	433.444	160.718	179.764	163.106	220.551	231.076	241.093	486.407	549.487	498.161	164.9	167.863	294.306	230.907	461.04	511.352	2.12305e-05	0.457694	TRUE	4.73444e-11
AT1G07950	AT1G07950.1	796	607	260	340	269	215.806	211	235.436	353	324	330	289	245	233	336	302	266	288	353	283	14.5407	17.6315	16.7481	11.8608	11.942	13.2197	20.0468	18.9835	19.0887	16.679	15.5504	14.1968	17.5759	16.1584	14.7169	16.3682	19.2949	18.2017	16.3068	15.4754	12.3408	16.1504	19.373	17.9549	0.0540311	0.0579287	FALSE	1
AT1G07960	AT1G07960.2	1241	1052	1618	1841	1711	1575	1645	1591	2109	2018	1997	1570	1566	1526	1811	1788	1438	2018	2083	1970	52.2112	55.0856	61.4662	49.9461	53.7196	51.5458	69.1067	68.2223	66.652	52.2811	57.3511	53.6492	54.6601	55.1992	45.9056	66.1765	65.6948	73.108	56.2543	54.4271	51.7372	51.9216	67.9937	68.3264	0.134094	-0.0667348	FALSE	0.170607
AT1G07970	AT1G07970.1	2434	2245	388	454	391	594	533	519	589	540	491	433	304	334	705	600	532	639	551	502	5.86701	6.3656	6.58207	8.82687	8.15631	7.87934	9.04395	8.55457	7.6792	6.75666	5.21702	5.50243	9.97104	8.67993	7.95825	9.81935	8.14315	8.72975	6.27156	5.82537	8.28751	8.86974	8.42591	8.89742	6.56296e-07	0.532105	TRUE	0.937593
AT1G07980	AT1G07980.1	996	807	645	643	622	566	551	586	862	826	961	685	564	650	764	729	704	626	680	690	27.1323	25.0806	29.1285	23.398	23.4564	24.7493	36.8208	36.4022	41.812	29.7357	26.9259	29.7896	30.0599	29.3383	29.2969	26.7608	27.9571	33.3803	27.1138	28.8171	23.8679	29.565	38.345	29.3661	0.0227189	0.0357438	FALSE	0.818451
AT1G07985	AT1G07985.1	751	562	390	292	183	194	194	215	65	105	68	583	612	439	171	140	165	112	169	119	23.5575	16.3548	12.306	11.516	11.859	13.0389	3.98691	6.64467	4.24838	36.3407	41.9547	28.8904	9.66112	8.09046	9.85984	6.87511	9.97718	8.26657	17.4061	35.7286	12.138	9.20381	4.95999	8.37295	2.68566e-10	-1.8478	TRUE	0.617058
AT1G07990	AT1G07990.1	2905	2716	2930	3018	2818	1538	1496	1762	1782	1588	1662	2932	2367	2809	1888	1686	1788	1787	1931	1598.68	36.6217	34.9775	39.2115	18.8914	18.9228	22.1113	22.6171	20.7942	21.4858	37.8177	33.5764	38.2513	22.0719	20.1609	22.1085	22.6983	23.589	22.9798	36.9369	36.5485	19.9752	21.4471	21.6324	23.089	0.112244	-0.742225	FALSE	1
AT1G08000	AT1G08000.1	1373	1184	347	444.289	387.267	501.938	452.458	525.478	514	514	483	421.286	324	392.536	530	482.836	452	497	427	393.199	9.94899	11.8117	12.3612	14.1428	13.1283	15.1266	14.9648	15.4395	14.3234	12.4648	10.5429	12.2618	14.2132	13.2443	12.8206	14.4811	11.9656	12.9651	11.374	11.7565	14.1326	13.426	14.9092	13.1373	0.0032298	0.177442	TRUE	0.798204
AT1G08005	AT1G08005.1	168	10.7156	0	0	0	3	2	2	2	0	0	1	0	3	0	5	0	1	3	0	0	0	0	9.33984	6.41201	6.36137	6.43385	0	0	3.26921	0	10.3545	0	15.1542	0	3.21944	9.28882	0	0	4.54124	7.37107	5.0514	2.14462	4.16942	1	0.127061	FALSE	1
AT1G08010	AT1G08010.1	1391	1202	774	1111.71	1081.73	577.062	544.542	581.522	594	538	547	1068.71	912	1087.46	671	683.164	597	601	723	599.801	21.8594	29.113	34.0109	16.016	15.5636	16.4892	17.035	15.9184	15.9784	31.1471	29.2318	33.4607	17.725	18.4587	16.6798	17.2492	19.9568	19.4813	28.3278	31.2799	16.0229	17.6212	16.3106	18.8958	0.0541217	-0.793691	FALSE	1
AT1G08030	AT1G08030.1	1844	1655	813	1161	983	699	697	728	887	779	867	854	799	861	788	692	693	835	783	619	16.6761	22.0818	22.4469	14.0902	14.4683	14.9924	18.475	16.7402	18.3938	18.0768	18.6001	19.2411	15.1181	13.5797	14.0623	17.4055	15.6972	14.6018	20.4016	18.6393	14.517	14.2534	17.8697	15.9015	1	-0.364618	FALSE	1
AT1G08032	AT1G08032.1	111	5.0996	0	0	0	0	0	0	0	0	0	0	0	0	0	0	0	0	0	0	0	0	0	0	0	0	0	0	0	0	0	0	0	0	0	0	0	0	0	0	0	0	0	0	1	0	FALSE	1
AT1G08035	AT1G08035.1	578	389	3	2	1	6	1	1	2	1	2	4	1	1	5	3	4	2	3	0	0.261802	0.161838	0.0971521	0.514563	0.0883147	0.0876171	0.177231	0.0914263	0.180522	0.360223	0.0990412	0.0950769	0.40812	0.250468	0.345329	0.177369	0.255876	0	0.173597	0.18478	0.230165	0.334639	0.149726	0.144415	0.270437	0.17183	FALSE	0.449039
AT1G08040	AT1G08040.1	1620	1431	1204	1960	1489	727	756	755	904	825	874	1365	1530	1567	768	700	645	765	954	737	28.562	43.1138	39.3239	16.9485	18.1495	17.9823	21.7765	20.5038	21.4448	33.4159	41.1924	40.4999	17.0408	15.8869	15.1371	18.4425	22.119	20.1068	36.9999	38.3694	17.6934	16.0216	21.2417	20.2228	3.84259e-05	-1.20971	TRUE	0.338986
AT1G08050	AT1G08050.1	2294	2105	121	304	347	102	138	157	332	415	371	285	294	293	148	127	161	323	305	288	1.95135	4.54592	6.22987	1.61653	2.25221	2.54206	5.43682	7.01159	6.18832	4.743	5.38097	5.14802	2.23243	1.95944	2.5686	5.29357	4.80734	5.3414	4.24238	5.09066	2.13693	2.25349	6.21224	5.14744	0.00334963	-0.904611	TRUE	4.67726e-06
AT1G08060	AT1G08060.1	6554	6365	1094	1339	1207	862	831	945	1127	1022	1056	1277	974	1043	836	866	887	962	999	827	5.83472	6.62189	7.16656	4.51799	4.48524	5.06025	6.10358	5.71049	5.82527	7.02835	5.89557	6.06053	4.17038	4.41876	4.68002	5.21404	5.20744	5.0725	6.54106	6.32815	4.68783	4.42305	5.87978	5.16466	0.890423	-0.434344	FALSE	0.771092
AT1G08065	AT1G08065.1	1088	899	0	0	0	0	0	0	0	0	0	0	0	0	0	0	0	0	0	0	0	0	0	0	0	0	0	0	0	0	0	0	0	0	0	0	0	0	0	0	0	0	0	0	1	0	FALSE	1
AT1G08070	AT1G08070.1	2414	2225	142	141	114	154	136	175	147	118	115	149	73	109	139	164	156	146	119	119	2.1665	1.99475	1.93632	2.30902	2.09987	2.68069	2.27744	1.88613	1.81476	2.34594	1.26403	1.81185	1.98359	2.39384	2.3546	2.26371	1.77449	2.08801	2.03252	1.80727	2.36319	2.24401	1.99278	2.04207	0.0172529	0.208609	FALSE	0.63459
AT1G08080	AT1G08080.1	859	670	14	8	11	6	5	3	5	16	7	5	3	1	9	15	14	8	6	5	0.70934	0.37585	0.620468	0.298754	0.256376	0.152611	0.257249	0.849309	0.366838	0.26143	0.172509	0.0552014	0.426516	0.727106	0.701739	0.41192	0.297121	0.291347	0.568553	0.163047	0.235914	0.618454	0.491132	0.333463	0.000567573	0.476707	TRUE	0.18571
AT1G08090	AT1G08090.1	1900	1711	85	30	58	398	313	366	4	2	2	33	12	25	182	186.872	88	15	6	10	1.68644	0.551914	1.28109	7.76014	6.28459	7.29071	0.0805878	0.041572	0.0410422	0.675654	0.270207	0.540399	3.37745	3.54711	1.72725	0.30244	0.116348	0.228173	1.17315	0.49542	7.11181	2.88394	0.0544007	0.215654	8.95341e-13	1.37697	TRUE	1.68532e-16
AT1G08100	AT1G08100.1	1709	1520	0	0	0	0	0	0	0	2	0	0	0	0	0	1.12826	0	0	0	0	0	0	0	0	0	0	0	0.0467958	0	0	0	0	0	0.0241072	0	0	0	0	0	0	0	0.00803573	0.0155986	0	1	0.0115468	FALSE	1
AT1G08105	AT1G08105.1	3092	2903	12.2162	10.903	22.1201	9.93064	15.4497	17.2292	10.982	5.06881	8.99385	9.57927	8.65446	6.60173	14.8326	21.927	6.63865	3.45086	13.1408	8.70497	0.142853	0.118223	0.287967	0.114121	0.182834	0.202281	0.130405	0.0620983	0.10878	0.115597	0.114857	0.0841076	0.162233	0.245309	0.0767989	0.0410089	0.150187	0.117067	0.183014	0.104854	0.166412	0.161447	0.100428	0.102754	0.123102	0.0720677	FALSE	0.449875
AT1G08110	AT1G08110.4	1102	913	3223	3266	2480	1359	1471	1539	1752	1668	1672	2891	2082	2645	1447	1604	1356	1265	1845	1655	119.837	112.602	102.656	49.6576	55.3509	57.4522	66.1489	64.975	64.3008	110.927	87.8568	107.147	50.3229	57.0578	49.8782	47.7989	67.0476	70.7688	111.698	101.977	54.1536	52.4196	65.1416	61.8718	0.0106912	-0.946879	FALSE	0.810047
AT1G08115	AT1G08115.1	162	9.667	23	17	18	59.9692	42.9724	49.9867	33	21	39	15.9572	14	15	49	43	25	18	10	29	80.7676	55.355	70.3692	206.954	152.714	176.239	117.674	77.2588	141.652	57.8262	55.7958	57.3884	160.943	144.463	86.8501	64.236	34.3214	117.117	68.8306	57.0035	178.636	130.752	112.195	71.8915	0.000146016	1.18361	TRUE	0.121116
AT1G08120	AT1G08120.1	1047	858	3.02265	0	4	20.0688	22	19.0318	3.00814	4.03322	8.02193	3	2.02474	4.02166	25.0307	24.1198	25.071	5.00931	13.0259	5	0.119592	0	0.176187	0.780316	0.880883	0.756015	0.120856	0.167181	0.328278	0.122488	0.0909175	0.173357	0.926306	0.912994	0.981311	0.201414	0.503709	0.227508	0.098593	0.128921	0.805738	0.940204	0.205438	0.310877	1.83978e-09	0.781264	TRUE	0.00163437
AT1G08125	AT1G08125.2	1305	1116	744	906	762	842	797	866	1198	936	1127	830	799	885	983	932	793	1011	1023	907	22.6313	25.5543	25.8043	25.1701	24.5345	26.448	37.0043	29.8286	35.4577	26.054	27.5834	29.3294	27.9677	27.1227	23.8633	31.2525	30.4137	31.7291	24.6633	27.6556	25.3842	26.3179	34.0969	31.1318	0.123774	-0.0689705	FALSE	0.699654
AT1G08130	AT1G08130.1	2715	2526	979	1626	1285	2249	2111	2362	2363	1956	2249	1279	1066	1072	1860	1821	2459	2398	2400	1945	13.1568	20.2622	19.2252	29.7025	28.7103	31.8702	32.247	27.5395	31.2613	17.7377	16.2588	15.6959	23.3802	23.413	32.6924	32.7502	31.5236	30.0608	17.5481	16.5641	30.0943	26.4952	30.3493	31.4449	2.54677e-07	0.646547	TRUE	0.721228
AT1G08135	AT1G08135.1	2391	2202	0	0	0	0	0	1	0	0	0	0	0	0	0	0	0	0	0	0	0	0	0	0	0	0.0154782	0	0	0	0	0	0	0	0	0	0	0	0	0	0	0.0051594	0	0	0	1	0	FALSE	1
AT1G08140	AT1G08140.1	2714	2525	0	0	0	0	0	0	0	0	0	0	0	0	0	0	0	0	0	0	0	0	0	0	0	0	0	0	0	0	0	0	0	0	0	0	0	0	0	0	0	0	0	0	1	0	FALSE	1
AT1G08150	AT1G08150.1	2448	2259	0	0	0	0	0	0	0	0	0	0	2	0	0	2	2	1	1	0	0	0	0	0	0	0	0	0	0	0	0.0341098	0	0	0.0287538	0.0297328	0.0152715	0.0146873	0	0	0.0113699	0	0.0194955	0	0.00998627	1	0.0115447	FALSE	1
AT1G08160	AT1G08160.1	917	728	236	286	267	128	121	159	56	39	55	190	149	179	122	107	87	62	73	45	11.0048	12.3662	13.8606	5.86564	5.71001	7.44397	2.65165	1.90526	2.65266	9.14288	7.88534	9.09382	5.32104	4.77346	4.01338	2.93804	3.32697	2.41321	12.4105	8.70735	6.33987	4.70263	2.40319	2.89274	0.121041	-0.76745	FALSE	0.0172786
AT1G08165	AT1G08165.1	430	241	1346	1126	582	40	97	185	40	42	60	451	762	669	21	26	39	34	190	160	189.596	147.069	91.2657	5.53706	13.8273	26.1633	5.7214	6.19802	8.74148	65.5572	121.816	102.668	2.76675	3.50379	5.43463	4.86698	26.1574	25.919	142.644	96.6804	15.1759	3.90172	6.88697	18.9811	3.52531e-33	-4.31671	TRUE	0.000491937
AT1G08170	AT1G08170.1	732	543	8	8	10	5	9	12	1	0	2	6	11	12	11	9	4	1	3	0	0.50014	0.463757	0.695988	0.30719	0.56941	0.753217	0.0634833	0	0.129325	0.38709	0.780474	0.817346	0.643222	0.538299	0.24739	0.0635328	0.183307	0	0.553295	0.661637	0.543272	0.476304	0.0642694	0.0822799	1	-0.170615	FALSE	0.0121211
AT1G08180	AT1G08180.1	550	361	470	464	405	197	192	220	145	124	116	471	346	448	202	165	192	143	204	197	44.1969	40.4586	42.3984	18.2052	18.2716	20.7708	13.8459	12.2162	11.2824	45.7061	36.9262	45.8982	17.7669	14.8442	17.8614	13.6655	18.7491	21.3046	42.3513	42.8435	19.0825	16.8242	12.4482	17.9064	4.76061e-05	-1.29853	TRUE	1
AT1G08190	AT1G08190.1	3371	3182	4994.65	6398.37	5367.34	4283	4029.44	4167	2921.33	2579	2763	4879.62	4536.27	4793	3878	4063	3954	2871	2957	2847	53.2851	63.2949	63.7471	44.9039	43.5038	44.6336	31.6475	28.8252	30.4882	53.7213	54.9243	55.7098	38.6968	41.4694	41.731	31.1266	30.8325	34.9303	60.109	54.7851	44.3471	40.6324	30.3203	32.2965	1	-0.422174	FALSE	0.0128433
AT1G08200	AT1G08200.1	1686	1497	3125	8612	5334.54	3679.52	3671	3674	3249	3938	3201	3557.48	9285	5717.6	4520	4233	3702.58	2560	4289	3580	70.8646	181.085	134.672	81.9986	84.2452	83.6481	74.8147	93.5566	75.0783	83.2495	238.96	141.259	95.8704	91.8349	83.0624	58.9951	95.0586	93.3632	128.874	154.489	83.2973	90.2559	81.1499	82.4723	0.399705	-0.768827	FALSE	0.405603
AT1G08210	AT1G08210.1	1666	1477	522	588	450	383	337	419	507	445	441	563	463	456	330	343	338	447	523	471	11.9975	12.5313	11.5142	8.65077	7.83849	9.66879	11.8328	10.7152	10.4836	13.3533	12.0772	11.4185	7.09417	7.54214	7.68526	10.4406	11.7484	12.4496	12.0143	12.283	8.71935	7.44052	11.0105	11.5462	0.224551	-0.654177	FALSE	0.00995548
AT1G08220	AT1G08220.1	1165	976	134	187	174	350	305	370	563	444	471	119	135	139	382	348	385	514	496	336	4.66075	6.03103	6.73754	11.9634	10.7358	12.9208	19.8846	16.1791	16.9442	4.27128	5.32905	5.26732	12.4274	11.5801	13.2475	18.1682	16.8612	13.4402	5.80977	4.95588	11.8733	12.4183	17.6693	16.1565	2.92033e-13	1.17182	TRUE	0.337558
AT1G08230	AT1G08230.2	1461	1272	956	1596	1441	397	521	564	225	297	231	1315	1839	1550	393	397	484	186	469	417	25.5136	39.4953	42.8133	10.4121	14.0713	15.1123	6.09754	8.30405	6.3764	36.2159	55.7006	45.0681	9.8101	10.1364	12.7785	5.04457	12.2333	12.7986	35.9407	45.6615	13.1986	10.9083	6.926	10.0255	2.16961e-12	-1.97026	TRUE	0.734199
AT1G08240	AT1G08240.1	72	3.75521	0.333333	0.166667	0.25	0	0.0833333	0.0833333	0.0833333	0	0	0	0	0.166667	0.0833333	0.0833333	0.166667	0.0833333	0	0	3.01332	1.39706	2.51598	0	0.762373	0.756351	0.764969	0	0	0	0	1.64149	0.704616	0.720719	1.49052	0.765566	0	0	2.30879	0.547163	0.506241	0.971952	0.25499	0.255189	1	0.349999	FALSE	1
AT1G08250	AT1G08250.1	1445	1256	200	408	322	125	132	133	155	167	105	299	487	414	80	117	92	151	210	183	5.40557	10.2252	9.68876	3.32014	3.6105	3.60911	4.25404	4.72876	2.93529	8.33954	14.9384	12.1909	2.02241	3.02536	2.45992	4.14749	5.54737	5.68822	8.43984	11.8229	3.51325	2.50256	3.9727	5.12769	3.54239e-09	-1.87224	TRUE	0.00236397
AT1G08260	AT1G08260.1	6486	6297	1114.99	1568.41	1311.44	1959.96	1710.93	1740.45	2718.25	2117.05	2549.98	1519.05	862.874	1108.88	1914.34	1955.5	1876.48	2492.12	2190.44	1921.34	6.01091	7.84018	7.87074	10.3836	9.33428	9.42034	14.8804	11.9569	14.2185	8.45084	5.27934	6.5129	9.65281	10.0857	10.0076	13.6532	11.5413	11.912	7.24061	6.74769	9.71274	9.91537	13.6853	12.3688	3.11438e-06	0.494522	TRUE	0.367418
AT1G08270	AT1G08270.2	1034	845	38.0004	74.5595	76.5544	87.0291	85.0625	102.545	83.7218	38.9517	56.0045	47.9481	57.1257	40.1084	156.657	125.5	96.4965	60.8672	81.5319	38.6403	1.52662	2.77745	3.42385	3.43593	3.45831	4.13617	3.4154	1.63942	2.32711	1.98781	2.6046	1.75551	5.88656	4.82356	3.8351	2.48499	3.20131	1.78525	2.57597	2.11597	3.6768	4.84841	2.46064	2.49052	8.61331e-07	0.908361	TRUE	0.00339021
AT1G08280	AT1G08280.1	1446	1257	218	357	256	296	267	352	571	486	549	274	272	286	304	296	315	608	716	691	5.88738	8.9399	7.69673	7.85585	7.29724	9.54434	15.6589	13.7506	15.3351	7.63618	8.33679	8.41502	7.67903	7.64782	8.41584	16.6865	18.8988	21.4614	7.508	8.12933	8.23248	7.91423	14.9149	19.0156	0.141633	-0.0343988	FALSE	2.13287e-10
AT1G08290	AT1G08290.1	1760	1571	128	368	308	500	479	377	467	456	425	138	178	170	660	583	616	572	417	357	2.76589	7.37346	7.40929	10.6177	10.4747	8.17907	10.2471	10.3231	9.49868	3.07726	4.36525	4.00219	13.3394	12.0524	13.1682	12.5608	8.80678	8.8717	5.84955	3.8149	9.75716	12.8533	10.023	10.0798	3.13213e-21	1.52466	TRUE	0.0714925
AT1G08300	AT1G08300.1	2241	2052	120.192	191.565	132.187	208	184.608	180.245	235	177	225	114.406	127.284	90.3324	262.272	284.512	337	384.795	332	266	1.98838	2.93858	2.43452	3.3816	3.0907	2.99381	3.94775	3.06773	3.84996	1.95313	2.38979	1.62814	4.05828	4.50303	5.51537	6.4692	5.36807	5.0608	2.45383	1.99035	3.15537	4.69223	3.62181	5.63269	1.77497e-09	0.928677	TRUE	0.792192
AT1G08310	AT1G08310.2	1483	1294	4264.45	2446.44	2146.83	126.31	266.267	350.839	74	119	62	2952.11	1901.1	2171.08	224.778	176.56	183.017	62.4161	251	200	111.874	59.5113	62.6996	3.25643	7.06913	9.24085	1.97132	3.27065	1.68232	79.9206	56.6025	62.0535	5.51553	4.43137	4.74983	1.66403	6.43571	6.03407	78.0283	66.1922	6.52214	4.89891	2.3081	4.71127	2.77984e-53	-3.50977	TRUE	1
AT1G08315	AT1G08315.1	1211	1022	597.356	483	419.985	221.69	270.125	254.917	177	184	196	531.485	451.619	418.589	229.95	250.928	281.983	183.789	241	203	19.8419	14.8763	15.5305	7.23654	9.08021	8.50131	5.9701	6.40306	6.73373	18.218	17.025	15.1482	7.14416	7.97407	9.26605	6.20391	7.8239	7.75461	16.7496	16.7971	8.27269	8.12809	6.36896	7.26081	0.0077525	-0.963254	TRUE	0.46406
AT1G08320	AT1G08320.1	1829	1640	86	97	107	85	89	88	15	23	26	114	80	116	82	105	72	27	31	22	1.78015	1.86178	2.46571	1.72907	1.86436	1.82885	0.315287	0.498775	0.556647	2.43513	1.87937	2.61601	1.58759	2.07935	1.47438	0.56796	0.627155	0.523713	2.03588	2.31017	1.80743	1.71377	0.456903	0.572943	1	-0.286605	FALSE	1.15136e-06
AT1G08340	AT1G08340.1	1438	1249	87	102	74	36	24	58	28	43.2111	32	35	30	56	45	51	59	33.1698	27	26	2.3646	2.57062	2.23909	0.961561	0.660133	1.58272	0.772778	1.23042	0.899577	0.981672	0.925389	1.65825	1.14398	1.32614	1.5864	0.916175	0.71723	0.812691	2.39144	1.18844	1.06814	1.35217	0.967592	0.815365	0.159175	0.104094	FALSE	0.0443018
AT1G08350	AT1G08350.2	2013	1824	318	331	290	137	150	150	263	235.789	226	276	208	231	96	123	134	236.83	273	193	5.91839	5.7122	6.00862	2.50572	2.8252	2.80288	4.97039	4.59747	4.35045	5.30084	4.39343	4.68395	1.67115	2.19009	2.46719	4.4793	4.96587	4.13092	5.87974	4.79274	2.71127	2.10948	4.63944	4.52536	0.00606796	-0.897574	TRUE	0.000252569
AT1G08360	AT1G08360.1	949	760	2579.62	3641.04	2840.32	7291.76	7008.83	6003.05	8256.44	8863.69	7783.99	2704.48	2167.23	2428.64	7010.86	6826.88	6525.39	7849.94	7790.82	5937.67	115.224	150.804	141.239	320.078	316.822	269.214	374.488	414.784	359.616	124.661	109.864	118.188	292.904	291.736	288.347	356.329	340.116	305.012	135.756	117.571	302.038	290.996	382.963	333.819	2.09894e-19	1.3002	TRUE	0.892226
AT1G08370	AT1G08370.1	1465	1276	867	1103	1149	1224	1168	1230	1076	1220	1126	1249	1207	1207	1510	1397	1410	1244	1228	1098	23.0659	27.2098	34.0307	32.0013	31.4467	32.8544	29.0684	34.004	30.9841	34.2904	36.4437	34.9849	37.5746	35.5572	37.11	33.6332	31.9305	33.5944	28.1021	35.2397	32.1008	36.7473	31.3522	33.0527	0.0213658	0.0588025	FALSE	0.221776
AT1G08380	AT1G08380.1	703	514	13976	9875	7680	896	1337	1987	1387	1235	1264	13658	6839	10098	668	572	729	295	1983	1488	923.041	604.747	564.677	58.1543	89.3616	131.757	93.0192	85.4525	86.3445	930.861	512.619	726.603	41.2649	36.1422	47.6307	19.7996	128.002	113.02	697.488	723.361	93.091	41.6793	88.2721	86.9405	4.4901e-49	-4.0851	TRUE	0.0950944
AT1G08390	AT1G08390.1	602	413	124	105	84	54	52	56	70	78	87	122	86	93	66	48	41	71	91	72	10.1923	8.00275	7.68654	4.36195	4.3255	4.62143	5.84262	6.71684	7.39639	10.3483	8.02258	8.32832	5.07413	3.77461	3.33393	5.93071	7.31053	6.80608	8.6272	8.89973	4.43629	4.06089	6.65195	6.68244	0.0323137	-0.967999	FALSE	0.11542
AT1G08400	AT1G08400.1	2463	2274	199	257	214	204	220	199	259	268	277	236	178	232	233	204	212	257	248	198	2.97073	3.55748	3.55652	2.99279	3.32365	2.98264	3.92617	4.19146	4.27701	3.63565	3.01575	3.77331	3.25337	2.91354	3.13089	3.89889	3.61842	3.3993	3.36158	3.4749	3.09969	3.09927	4.13155	3.63887	0.429603	-0.126491	FALSE	0.892226
AT1G08410	AT1G08410.1	2161	1972	477	848	731	2252	1913	2002	1987	2096	1987	540	575	607	2213	2146	2143	2508	2251	1828	8.21131	13.536	14.0092	38.0976	33.3266	34.6016	34.7336	37.8012	35.3787	9.59285	11.2338	11.3843	35.6322	35.3431	36.4953	43.8752	37.8727	36.1896	11.9188	10.737	35.3419	35.8235	35.9712	39.3125	3.11157e-27	1.64957	TRUE	1
AT1G08420	AT1G08420.1	3740	3551	2427.86	2690.76	2321.51	2267.68	2265.91	2297.57	2240.84	1841.64	2089.69	2232.35	2180	2245.13	2828.18	2424.67	2424.52	2428.17	2508.93	1954.07	23.21	23.852	24.7071	21.3043	21.9217	22.0524	21.753	18.4449	20.6624	22.0228	23.6522	23.3838	25.2886	22.176	22.9296	23.59	23.442	21.4835	23.923	23.0196	21.7595	23.4647	20.2868	22.8385	0.0378052	0.0264914	FALSE	0.651188
AT1G08430	AT1G08430.1	1566	1377	10	21	10	79	67	80	1527.98	1887.97	1490.97	11	13	4	76	79	37	1316	1069.99	867	0.246529	0.480049	0.274453	1.91395	1.67157	1.98013	38.2511	48.762	38.0178	0.279846	0.363726	0.107436	1.75246	1.86326	0.902381	32.9701	25.7813	24.581	0.333677	0.250336	1.85522	1.50603	41.677	27.7775	1.3765e-09	1.00309	TRUE	1.17643e-53
AT1G08440	AT1G08440.1	1506	1317	18	30	33	52	65	44	26.0175	29.0316	39.0266	33	24	14	123	91	51	12	7.0068	9	0.463968	0.717027	0.946956	1.31721	1.69555	1.13869	0.680987	0.783983	1.04046	0.877786	0.702087	0.393158	2.96543	2.24407	1.30049	0.314336	0.176519	0.266791	0.709317	0.657677	1.38382	2.17	0.835143	0.252549	9.80175e-07	0.935318	TRUE	2.12627e-11
AT1G08450	AT1G08450.1	1490	1301	5091	6026	5317	2693	2688	3150	5501	4566	5581	5091	5656	6160	2963	3022	2564	3375	3948	3935	132.839	145.798	154.451	69.0551	70.9798	82.5224	145.755	124.819	150.621	137.084	167.493	175.117	72.314	75.4394	66.1855	89.4941	100.683	118.082	144.363	159.898	74.1858	71.313	140.398	102.753	0.000567573	-1.15382	TRUE	0.0294423
AT1G08460	AT1G08460.1	1369	1180	479	514	361	130	154	164	134	153	136	475	293	398	229	184	153	194	213	182	13.7802	13.7114	11.5618	3.67534	4.48354	4.73697	3.91455	4.61137	4.04676	14.1017	9.56646	12.4746	6.162	5.06427	4.35443	5.67176	5.98901	6.02149	13.0178	12.0476	4.29862	5.19357	4.19089	5.89409	0.00211494	-1.07494	TRUE	1
AT1G08465	AT1G08465.1	1174	985	708	797	627	303	299	318	337	284	354	645	429	614	298	253	258	430	464	349	24.4005	25.4696	24.0565	10.2623	10.4284	11.0035	11.7938	10.2542	12.6188	22.9395	16.7798	23.0546	9.60612	8.34191	8.79641	15.0602	15.6293	13.8326	24.6422	20.9246	10.5647	8.91481	11.5556	14.8407	0.000244432	-1.1449	TRUE	0.00329005
AT1G08470	AT1G08470.1	1431	1242	538	850	600	392	332	413	499	485	533	593	632	645	257	333	322	393	451	399	14.7049	21.5426	18.2571	10.5293	9.18331	11.3336	13.8496	13.888	15.068	16.7261	19.6047	19.2071	6.57021	8.70771	8.70676	10.9161	12.0479	12.542	18.1682	18.5126	10.3487	7.99489	14.2685	11.8353	0.000517617	-1.11723	TRUE	0.0595986
AT1G08480	AT1G08480.1	761	572	662	837	695	532	514	490	786	825	858	702	536	642	577	551	533	745	779	587	39.2883	46.0606	45.9188	31.0279	30.8709	29.197	47.3681	51.2954	52.6674	42.9934	36.1022	41.511	32.0293	31.285	31.2934	44.9323	45.1855	40.0642	43.7559	40.2022	30.3653	31.5359	50.4436	43.394	0.994358	-0.340689	FALSE	0.0843872
AT1G08490	AT1G08490.1	1761	1572	507	699	532	604	592	570	566	516	488	548	407	527	545	555	577	533	640	536	10.9485	13.9967	12.7897	12.818	12.9375	12.3584	12.4115	11.674	10.8998	12.2121	9.97487	12.3989	11.0081	11.4663	12.3267	11.697	13.5078	13.3115	12.5783	11.5286	12.7046	11.6004	11.6618	12.8388	0.0464531	0.00823782	FALSE	1
AT1G08500	AT1G08500.1	945	756	224	425	247	34	45	69	11	19	7	218	293	248	33	27	44	22	50	40	10.0584	17.6957	12.3474	1.50035	2.04491	3.11076	0.501568	0.893825	0.325107	10.1017	14.9318	12.1326	1.38599	1.15991	1.95458	1.00392	2.19435	2.06563	13.3672	12.3887	2.21867	1.50016	0.5735	1.75463	9.78901e-16	-2.42092	TRUE	1
AT1G08510	AT1G08510.1	2053	1864	8697	7395	6478	2916	2932	3524	2244	2239	2188	9520	6940	6896	3125	2973	2970	2324	2992	2620	158.389	124.88	131.34	52.1889	54.0382	64.436	41.4989	42.7198	41.2147	178.917	143.443	136.828	53.2319	51.8001	53.5097	43.0119	53.2566	54.8744	138.203	153.063	56.8877	52.8472	41.8111	50.381	3.44103e-08	-1.51657	TRUE	0.495366
AT1G08520	AT1G08520.1	2549	2360	7022	6705	5588	2511	2229	3130	3045	2498	3038	7783	4271	6319	1645	1770	2035	1873	2310	2001	101.007	89.4307	89.4842	35.4953	32.4475	45.2034	44.4769	37.6445	45.1987	115.53	69.7241	99.0287	22.1321	24.358	28.9584	27.3794	32.4756	33.1017	93.3073	94.7609	37.7154	25.1495	42.44	30.9856	5.2527e-11	-1.87265	TRUE	0.473289
AT1G08530	AT1G08530.1	939	750	433	537	378	228	262	243	381	431	358	415	355	417	283	243	272	308	331	295	19.5987	22.5379	19.0473	10.1417	12.0011	11.0429	17.5115	20.4379	16.7599	19.3842	18.2361	20.5636	11.981	10.5227	12.1795	14.1673	14.6428	15.3559	20.3946	19.3946	11.0619	11.5611	18.2364	14.722	0.202546	-0.699231	FALSE	0.446279
AT1G08540	AT1G08540.1	1993	1804	2159	2083	1838	1620	1266	1767	1564	1517	1524	2557	1620	2154	1351	1250	1560	970	1027	960	40.6272	36.3457	38.5044	29.9582	24.109	33.384	29.8854	29.9068	29.6619	49.6541	34.5974	44.1605	23.7786	22.5037	29.0409	18.5495	18.8882	20.7754	38.4924	42.804	29.1504	25.1077	29.818	19.4044	0.16224	-0.746585	FALSE	0.0127259
AT1G08550	AT1G08550.1	1776	1587	1602	1053	1052	722	618	929	658	703	705	2024	1040	1644	570	612	642	424	613	574	34.2678	20.8858	25.0519	15.1774	13.3781	19.9516	14.2925	15.7543	15.5978	44.6781	25.2477	38.3133	11.4042	12.5244	13.5856	9.21695	12.8157	14.1205	26.7352	36.0797	16.169	12.5047	15.2149	12.0511	1.03504e-06	-1.45716	TRUE	0.695802
AT1G08560	AT1G08560.1	1191	1002	1792	2146	2061	1080	768	877	1840	1559	1806	1837	1311	1541	641	547	382	812	810	776	60.7116	67.4158	77.7342	35.9578	26.3315	29.8312	63.3008	55.3349	63.285	64.2247	50.4081	56.88	20.3123	17.7297	12.8032	27.9567	26.821	30.2349	68.6205	57.1709	30.7068	16.9484	60.6402	28.3375	1.06286e-09	-1.69644	TRUE	0.00469322
AT1G08570	AT1G08570.1	1417	1228	1373	1618	1291	200	281	370	286	335	244	2099	2166	1992	187	176	183	241	815	639	37.9554	41.4744	39.731	5.43336	7.86123	10.2693	8.02836	9.70213	6.97657	59.879	67.9556	59.9951	4.83516	4.65474	5.00466	6.77044	22.02	20.315	39.7203	62.6099	7.85463	4.83152	8.23569	16.3685	1.25593e-55	-3.44731	TRUE	7.01121e-06
AT1G08580	AT1G08580.1	642	453	1634	1997	1718	6715	6575	5645	6008	5067	5514	1190	1262	1406	7550	6229	5599	8690	5108	4659	122.449	138.765	143.327	494.521	498.632	424.722	457.184	397.808	427.385	92.0258	107.331	114.792	529.196	446.582	415.082	661.789	374.119	401.522	134.847	104.716	472.625	463.62	427.459	479.143	1.81373e-32	2.13585	TRUE	1
AT1G08590	AT1G08590.1	3444	3255	275.697	273.918	227.672	80.041	60.4754	101.385	138.738	149.41	140.516	261.467	163.639	192.098	136.959	119.172	90.7131	135.18	176.09	128.066	2.87529	2.64892	2.64339	0.820348	0.638279	1.0616	1.46927	1.63248	1.51575	2.81402	1.93688	2.18272	1.336	1.18906	0.935925	1.43272	1.7949	1.53602	2.72253	2.31121	0.840076	1.15366	1.53917	1.58788	0.0590997	-0.620565	FALSE	0.376497
AT1G08592	AT1G08592.1	1614	1425	46.3033	45.082	41.3279	17.959	29.5246	23.6148	44.2623	62.5902	23.4836	49.5328	61.3607	44.9016	56.041	58.8279	29.2869	48.8197	43.9098	42.9344	1.10306	0.995836	1.09605	0.42044	0.71179	0.564816	1.07073	1.56211	0.57863	1.2177	1.65898	1.16539	1.2487	1.34076	0.690209	1.18189	1.02236	1.17627	1.06498	1.34736	0.565682	1.09322	1.07049	1.12684	1	-0.165311	FALSE	1
AT1G08600	AT1G08600.3	4853	4664	3116	3347	2912	2795	2875	2975	4534	3517	4377	3260	2570	2814	2919	2614	2702	3497	3282	3113	22.6798	22.589	23.5958	19.9922	21.1769	21.7404	33.5106	26.8185	32.951	24.4861	21.2295	22.3147	19.8721	18.2024	19.4558	25.8664	23.3473	26.0577	22.9549	22.6768	20.9698	19.1768	31.0934	25.0905	0.53078	-0.230777	FALSE	0.155277
AT1G08610	AT1G08610.1	2082	1893	341	519	412	699	626	672	595	553	611	364	330	366	683	720	738	653	572	508	6.11512	8.63012	8.22524	12.3187	11.3607	12.0992	10.8349	10.3895	11.3329	6.73615	6.71628	7.15081	11.4561	12.3527	13.0927	11.9004	10.0254	10.4768	7.65683	6.86775	11.9262	12.3005	10.8524	10.8009	9.12388e-11	0.757458	TRUE	0.223073
AT1G08620	AT1G08620.1	4288	4099	1390	1783	1654	1188	1395	1256	1012	957	941	1445	1231	1285	1259	1166	1169	1575	1396	1192	11.5117	13.6922	15.2496	9.66886	11.6917	10.4436	8.51063	8.30338	8.06051	12.3495	11.5703	11.5944	9.75249	9.23851	9.57764	13.2556	11.2996	11.3531	13.4845	11.8381	10.6014	9.52288	8.29151	11.9694	0.827672	-0.286898	FALSE	0.344286
AT1G08630	AT1G08630.1	1566	1377	476	493	454	658	591	570	141	157	160	659	843	860	587	525	632	120	305	292	11.7348	11.2697	12.4602	15.9415	14.7447	14.1085	3.52975	4.05496	4.07978	16.7653	23.5863	23.0988	13.5354	12.3825	15.4136	3.00639	7.34892	8.27873	11.8216	21.1501	14.9316	13.7772	3.88816	6.21135	0.536918	-0.583946	FALSE	6.84378e-05
AT1G08640	AT1G08640.1	1270	1081	1843	2326	1969	3457	3374	3401	2763	2508	2623	2097	1598	1991	3903	3820	3425	2457	2142	1702	57.8763	67.7304	68.837	106.687	107.227	107.231	88.1078	82.513	85.1968	67.9569	56.953	68.1193	114.641	114.767	106.404	78.4111	65.7432	61.4679	64.8146	64.3431	107.048	111.937	85.2725	68.5407	2.33896e-10	0.789416	TRUE	5.8281e-06
AT1G08650	AT1G08650.1	1376	1187	6082	5735	5806	2038	2232	2174	638	1019	691	6263	5376	5564	2075	1520	2104	768	1398	1223	173.939	152.084	184.854	57.2783	64.5991	62.4234	18.528	30.5312	20.4399	184.838	174.491	173.365	55.5054	41.5886	59.5274	22.3207	39.0763	40.2245	170.292	177.565	61.4336	52.2071	23.1664	33.8738	1.22094e-10	-1.74676	TRUE	0.00289652
AT1G08660	AT1G08660.1	1617	1428	1371	1435	1199	952	878	899	938	661	892	1306	956	1225	1131	981	791	1031	1248	967	32.592	31.6318	31.7317	22.2405	21.1227	21.4571	22.643	16.4624	21.9325	32.0388	25.7926	31.7273	25.1479	22.3112	18.6025	24.9074	28.9964	26.437	31.9852	29.8529	21.6068	22.0205	20.346	26.7803	1	-0.422485	FALSE	0.579885
AT1G08670	AT1G08670.1	791	602	3	2	1	3	1	3	0	0	0	4	2	2	0	1	1	0	1	0	0.169171	0.104576	0.0627777	0.16625	0.0570672	0.169849	0	0	0	0.232769	0.127997	0.122873	0	0.0539492	0.0557861	0	0.0551139	0	0.112175	0.161213	0.131055	0.0365784	0	0.0183713	0.383973	-0.163803	FALSE	1
AT1G08680	AT1G08680.4	2403	2214	1487	1485	1160	557	576	559	812	757	788	1097	797	947	531	474	514	740	700	537	22.8	21.1129	19.8008	8.39294	8.93774	8.60543	12.6426	12.1602	12.4968	17.3576	13.869	15.8197	7.61526	6.95316	7.79664	11.5306	10.4901	9.46916	21.2379	15.6821	8.64537	7.45502	12.4332	10.4966	0.000963193	-0.980421	TRUE	0.0670375
AT1G08695	AT1G08695.1	267	78.0044	0	0	0	0	1	2	0	0	0	0	0	0	0	0	1	0	0	0	0	0	0	0	0.440417	0.873876	0	0	0	0	0	0	0	0	0.43053	0	0	0	0	0	0.438098	0.14351	0	0	1	0.193469	FALSE	1
AT1G08700	AT1G08700.1	1561	1372	621	723	637	741	665	707	825	909	844	727	630	670	857	799	746	688	827	685	15.3652	16.5876	17.5464	18.0178	16.6514	17.5632	20.7281	23.563	21.5993	18.5627	17.691	18.0611	19.8333	18.9136	18.2603	17.2995	19.999	19.4918	16.4997	18.1049	17.4108	19.0024	21.9635	18.9301	0.0146487	0.0662279	FALSE	0.817862
AT1G08710	AT1G08710.2	1011	822	760	658	613	488	423	476	562	517	568	734	630	719	678	557	545	519	573	491	31.3865	25.1973	28.1832	19.8054	17.6787	19.7367	23.5681	22.3686	24.262	31.2813	29.528	32.3506	26.1894	22.0072	22.2662	21.7818	23.1281	23.3198	28.2557	31.0533	19.0736	23.4876	23.3996	22.7432	1	-0.388422	FALSE	0.666401
AT1G08720	AT1G08720.1	3081	2892	1302.55	1678.52	1230.46	641	710	688	746	639	729	1480	1417	1187	884.605	865	1047	747	882	702	15.2896	18.2696	16.0794	7.39429	8.43418	8.10828	8.89201	7.8582	8.85075	17.9277	18.8772	15.1802	9.71223	9.71402	12.1582	8.91088	10.1188	9.47662	16.5462	17.3284	7.97892	10.5282	8.53365	9.5021	0.231848	-0.668917	FALSE	0.285803
AT1G08730	AT1G08730.1	4739	4550	11	15	13	16	13	16	19	8	11	17	9	10	8	5	6	8	6	9	0.0820696	0.103772	0.107978	0.117313	0.0981555	0.119853	0.143947	0.0625316	0.0848852	0.130888	0.0762073	0.0812855	0.0558273	0.0356894	0.0442855	0.0606564	0.0437519	0.0772228	0.0979399	0.0961269	0.111774	0.0452674	0.0971213	0.0605437	0.417672	-0.0685428	FALSE	1
AT1G08735	AT1G08735.1	3352	3163	0	0	0.564016	0.5	0.75	0.75	0	0.25	0	1	0.75	0.75	0	0	0.25	0.5	0	0	0	0	0.00673897	0.0052736	0.00814601	0.00808166	0	0.002811	0	0.0110755	0.0091354	0.00876974	0	0	0.00265438	0.00545342	0	0	0.00224632	0.00966021	0.00716709	0.000884793	0.000937	0.00181781	0.797944	-0.0125939	FALSE	1
AT1G08740	AT1G08740.1	3045	2856	0	0	0	0	0	0	0	0	0	0	0	0	0	0	0	0	0	0	0	0	0	0	0	0	0	0	0	0	0	0	0	0	0	0	0	0	0	0	0	0	0	0	1	0	FALSE	1
AT1G08750	AT1G08750.1	1528	1339	300	425	313	244	218	182	285	299	317	316	264	274	249	204	210	329	339	283	7.60575	9.99098	8.83417	6.07919	5.59318	4.63265	7.33709	7.94166	8.31246	8.26737	7.59607	7.56824	5.90455	4.94801	5.26697	8.47644	8.39995	8.25126	8.8103	7.81056	5.43501	5.37318	7.86374	8.37588	0.858296	-0.467221	FALSE	0.0275598
AT1G08760	AT1G08760.1	2566	2377	1046	1163	983	620	643	702	903	818	889	1019	918	995	668	688	659	751	877	755	14.9384	15.4011	15.6288	8.7016	9.29318	10.0658	13.0954	12.239	13.1318	15.0178	14.8792	15.4817	8.92309	9.40027	9.31061	10.8996	12.2413	12.4003	15.3228	15.1262	9.35353	9.21132	12.8221	11.8471	0.190326	-0.65924	FALSE	0.245533
AT1G08770	AT1G08770.1	865	676	142	167	163	77	69	52	64	85	55	139	185	163	117	73	94	91	81	46	7.13087	7.77624	9.11261	3.79997	3.50659	2.62177	3.26357	4.47191	2.85671	7.20326	10.5436	8.91796	5.4955	3.50717	4.66985	4.64401	3.97554	2.6566	8.00657	8.88827	3.30944	4.55751	3.53073	3.75872	0.115775	-0.831281	FALSE	0.511632
AT1G08780	AT1G08780.1	602	413	1156	1277	1193	1941	1600	2249	3217	2348	3017	1445	1477	1562	1799	2126	1897	2169	2854	2796	95.0187	97.3287	109.167	156.788	133.092	185.6	268.51	202.194	256.493	122.568	137.783	139.88	138.309	167.184	154.255	181.179	229.277	264.303	100.505	133.41	158.493	153.249	242.399	224.92	0.00361617	0.19862	TRUE	0.0316962
AT1G08790	AT1G08790.1	573	384	0	0	0	1	2	3	0	0	2	0	0	0	7	0	3	0	0	0	0	0	0	0.0868771	0.178929	0.266274	0	0	0.182873	0	0	0	0.578808	0	0.262369	0	0	0	0	0	0.17736	0.280392	0.0609577	0	0.0176257	0.356586	FALSE	0.0447287
AT1G08800	AT1G08800.1	4026	3837	1993	2005	2226	2039	2050	2093	1154	1120	990	1751	2172	1741	1920	1795	2125	1459	1536	1494	17.6326	16.4484	21.9248	17.7281	18.3546	18.5916	10.3675	10.3812	9.05929	15.9866	21.8089	16.7815	15.8883	15.1934	18.599	13.1178	13.2818	15.201	18.6686	18.1923	18.2248	16.5602	9.936	13.8669	0.339306	-0.128218	FALSE	0.0655275
AT1G08810	AT1G08810.1	1123	934	283	237	221	258	224	276	61	74	89	375	227	279	309	340	243	62	98	99	10.2859	7.98733	8.94226	9.2153	8.23918	10.0717	2.25135	2.81777	3.34575	14.0652	9.36363	11.048	10.5046	11.8226	8.73739	2.29004	3.48126	4.13812	9.07183	11.4923	9.17539	10.3549	2.80496	3.30314	0.396801	-0.137726	FALSE	4.47791e-10
AT1G08820	AT1G08820.1	1716	1527	2564	2899	2666	1796	1716	1821	2231	2546	2270	2975	3172	3112	2249	2023	1910	2027	2596	2333	57.0007	59.7598	65.9816	39.2377	38.6066	40.6452	50.364	59.298	52.196	68.2509	80.0313	75.3746	46.7647	43.0267	42.0065	45.7944	56.4057	59.6472	60.914	74.5523	39.4965	43.9326	53.9527	53.9491	0.135272	-0.749711	FALSE	0.472065
AT1G08830	AT1G08830.1	872	683	563	617	571	850	812.863	772.718	2477.88	3308	2175.87	672	613	588.906	1018	987.884	557	997.76	1021.9	844	27.9826	28.4357	31.5949	41.5179	40.8864	38.5602	125.06	172.253	111.857	34.4675	34.5784	31.8897	47.3255	46.975	27.3878	50.3969	49.6417	48.2432	29.3377	33.6452	40.3215	40.5628	136.39	49.4273	0.00663152	0.262636	TRUE	0.719373
AT1G08840	AT1G08840.2	4340	4151	311	414	363	879	787.137	769.282	946.118	651	887.126	356	288	370.094	759	788.116	749	827.24	664.097	622	2.54337	3.13941	3.30488	7.06436	6.51449	6.31642	7.85691	5.57762	7.50383	3.0044	2.67304	3.29749	5.80573	6.16622	6.0597	6.87507	5.30806	5.84995	2.99589	2.99164	6.63176	6.01055	6.97945	6.01103	1.32412e-13	0.812545	TRUE	0.909384
AT1G08845	AT1G08845.2	705	516	138	167	139	261	219	298	296	220	310	149	156	155	271	332	270	314	603	528	9.07884	10.1875	10.1804	16.8744	14.5807	19.6836	19.7743	15.1633	21.0942	10.1157	11.6477	11.1098	16.6758	20.8963	17.5726	20.9932	38.7726	39.9484	9.81558	10.9577	17.0462	18.3816	18.6773	33.2381	2.9441e-06	0.696741	TRUE	0.0091043
AT1G08860	AT1G08860.1	1755	1566	3	7	4	5	3	4	11	2	5	3	6	7	4	6	1	5	6	6	0.0650325	0.140704	0.0965317	0.106516	0.0658131	0.0870576	0.242136	0.0454212	0.112106	0.0671105	0.147613	0.165322	0.0811029	0.124434	0.0214452	0.110148	0.127121	0.14958	0.100756	0.126682	0.0864622	0.0756607	0.133221	0.12895	1	-0.0668571	FALSE	0.786004
AT1G08870	AT1G08870.1	73	3.78007	0	0	0	0.111111	0.111111	0.111111	0	0	0	0	0	0	0	0	0	0	0	0	0	0	0	0.980606	1.00981	1.00184	0	0	0	0	0	0	0	0	0	0	0	0	0	0	0.997419	0	0	0	1	0	FALSE	1
AT1G08880	AT1G08880.1	748	559	2334	2716	2403	2137	2159	1843	2491	3002	2362	2450	1949	2247	1685	1752	1441.44	2482	2042.44	1738	141.739	152.939	162.459	127.535	132.686	112.37	153.611	190.994	148.361	153.538	134.328	148.667	95.7097	101.79	86.5978	153.175	121.226	121.382	152.379	145.511	124.197	94.6992	164.322	131.928	0.47841	-0.614431	FALSE	0.0834565
AT1G08890	AT1G08890.1	1675	1486	1478.7	1696.93	1775.45	470.813	599.722	692.661	266.759	299.691	247.534	1914.56	2124.22	2481.72	387	469.811	546.792	273	671.347	538.647	33.7802	35.9456	45.1535	10.5698	13.8648	15.887	6.18814	7.17259	5.8488	45.1346	55.0738	61.7672	8.26913	10.268	12.3573	6.33785	14.9895	14.1514	38.2931	53.9919	13.4405	10.2981	6.40318	11.8262	6.22038e-18	-2.28313	TRUE	1
AT1G08900	AT1G08900.1	1543	1354	1017.3	539.068	436.55	44.1868	88.2782	80.3388	33.2406	31.3086	41.4659	795.445	374.784	508.285	14	21.1887	37.2085	28	74.6526	65.3525	25.5054	12.5321	12.1848	1.0887	2.23984	2.0223	0.846271	0.822367	1.07528	20.5803	10.6642	13.8839	0.328305	0.508237	0.92288	0.713407	1.82929	1.88434	16.7408	15.0428	1.78361	0.586474	0.914639	1.47568	8.06397e-31	-3.33803	TRUE	0.0402918
AT1G08910	AT1G08910.1	2844	2655	1786	2006	1975	2430	2228	2359	2775	2306	2587	1916	1479	1821	3062	3057	3072	3507	3130	2713	22.8359	23.783	28.1128	30.5336	28.8293	30.2832	36.0295	30.8898	34.2123	25.2809	21.4619	25.3671	36.6192	37.3949	38.8579	45.569	39.1144	39.8933	24.9106	24.0366	29.882	37.624	33.7105	41.5256	2.55914e-08	0.625457	TRUE	1
AT1G08920	AT1G08920.2	1917	1728	3890	4515	3550	1009	1436	1308	366	429	315	4116	4147	3741	1227	1265	1109	485	1067	905	76.42	82.2458	77.6402	19.4798	28.5492	25.799	7.30124	8.82946	6.40055	83.4435	92.4604	80.0698	22.546	23.7754	21.5531	9.68269	20.487	20.4465	78.7687	85.3246	24.6093	22.6248	7.51042	16.8721	5.39598e-14	-1.86947	TRUE	0.0648782
AT1G08930	AT1G08930.1	1874	1685	4136	2229	2216	1700	1869	1928	359	371	404	4132	1207	1578	1686	1547	1678	543	737	512	83.3262	41.6399	49.7017	33.6578	38.1059	38.9983	7.34436	7.83059	8.41845	85.9055	27.5977	34.6363	31.7706	29.8175	33.4437	11.1173	14.5119	11.8627	58.2226	49.3798	36.9207	31.6773	7.86447	12.4973	0.805161	-0.624559	FALSE	8.28244e-18
AT1G08940	AT1G08940.1	913	724	1425	977	987	1453	1440	1350	1695	1820	1558	1134	732	858	1714	1511	1665	2090	1278	1307	66.8155	42.4772	51.5205	66.952	68.3293	63.5527	80.7031	89.4033	75.5578	54.87	38.9527	43.8302	75.1692	67.7809	77.2321	99.5877	58.5666	70.4777	53.6044	45.8843	66.278	73.3941	81.8881	76.2107	3.81129e-08	0.666083	TRUE	1
AT1G08950	AT1G08950.1	72	3.75521	0	0	0	0	0	0	0	0	0	0.747788	0	0	0	2.06111	0	0	0	0	0	0	0	0	0	0	0	0	0	6.97598	0	0	0	17.8258	0	0	0	0	0	2.32533	0	5.94193	0	0	1	1.06184	FALSE	0.892226
AT1G08960	AT1G08960.1	2051	1862	246	376	334	346	307	387	305	245	350	326	317	318	342	396	407	312	416	346	4.48494	6.35635	6.77905	6.19916	5.66424	7.08386	5.6465	4.67958	6.59993	6.13336	6.55911	6.31644	5.83196	6.90712	7.34069	5.7806	7.41261	7.25456	5.87345	6.3363	6.31575	6.69326	5.642	6.81592	0.0388491	0.0685412	FALSE	1
AT1G08970	AT1G08970.4	1613	1424	2061	2617	2203	1745	1728	1757	2168	2010	2013	2537	2342	2561	1681	1546	1629	2145	2386	1904	49.1325	57.8487	58.4664	40.8811	41.6885	42.0533	52.4818	50.2004	49.6346	62.4124	63.364	66.5157	37.4822	35.2599	38.4179	51.9655	55.5927	52.2001	55.1492	64.0974	41.541	37.0533	50.7723	53.2528	0.0853379	-0.774576	FALSE	0.0163533
AT1G08980	AT1G08980.1	1512	1323	2396	1558	902	216	255	252	242	236	209	1508	794	1033	251	151	175	161	297	242	61.4792	37.0687	25.7661	5.44666	6.6216	6.49201	6.30543	6.34414	5.54673	39.9303	23.122	28.8779	6.02396	3.70679	4.44222	4.19821	7.44825	7.14118	41.438	30.6434	6.18676	4.72432	6.06543	6.26255	1.00602e-19	-2.46673	TRUE	0.568713
AT1G08985	AT1G08985.1	422	233	0	0	0	0	1	0	0	0	0	0	0	0	0	0	0	0	0	0	0	0	0	0	0.147444	0	0	0	0	0	0	0	0	0	0	0	0	0	0	0	0.049148	0	0	0	1	0	FALSE	1
AT1G08990	AT1G08990.1	1907	1718	89	85	96	23	20	25	3	6	3	105	56	62	51	40	36	1	5	3	1.7586	1.55738	2.11179	0.446623	0.399935	0.49597	0.0601946	0.124208	0.0613125	2.14105	1.25583	1.33473	0.942573	0.756168	0.703723	0.0200805	0.0965615	0.0681731	1.80926	1.5772	0.447509	0.800821	0.081905	0.061605	0.173032	-0.517151	FALSE	1.34344e-12
AT1G09000	AT1G09000.1	2270	2081	172	228	222	128	143	113	329	253	300	176	110	148	140	122	116	266	169	188	2.8058	3.44876	4.03165	2.05199	2.36073	1.85074	5.44983	4.32384	5.06174	2.96279	2.03651	2.63035	2.13611	1.90401	1.87201	4.40969	2.69446	3.52696	3.42874	2.54322	2.08782	1.97071	4.94514	3.5437	1	-0.254252	FALSE	0.0187119
AT1G09010	AT1G09010.1	3025	2836	2355	2012	1637	496	573	653	906	839	804	2265	1490	1707	544	410	457	692	926	760	28.1894	22.3317	21.8145	5.83461	6.94115	7.84776	11.0124	10.5215	9.95407	27.9784	20.2416	22.2614	6.09061	4.69525	5.41168	8.41779	10.8333	10.4622	24.1119	23.4938	6.87451	5.39918	10.496	9.90443	4.77934e-17	-1.93646	TRUE	6.33938e-05
AT1G09020	AT1G09020.1	2302	2113	1570	2050	1784	1152	1193	1218	1650	1268	1503	1768	1652	1639	1033	1065	1155	1481	1669	1337	25.2233	30.539	31.9078	18.1882	19.3965	19.6466	26.9181	21.3423	24.9753	29.3119	30.1215	28.6883	15.5228	16.3693	18.3571	24.1799	26.2068	24.7028	29.2234	29.3739	19.0771	16.7497	24.4119	25.0298	0.0738723	-0.775035	FALSE	0.00813974
AT1G09026	AT1G09026.1	156	8.78198	0	0	0	0	0	0	0	0	0	0	0	0	0	0	0	0	0	0	0	0	0	0	0	0	0	0	0	0	0	0	0	0	0	0	0	0	0	0	0	0	0	0	1	0	FALSE	1
AT1G09030	AT1G09030.1	420	231	0	0	0	0	0	0	0	0	0	0	0	0	0	0	0	0	0	0	0	0	0	0	0	0	0	0	0	0	0	0	0	0	0	0	0	0	0	0	0	0	0	0	1	0	FALSE	1
AT1G09040	AT1G09040.1	3095	2906	251.71	282.155	277.645	170.779	173.418	216.828	329.132	300.768	282.355	259.468	220.956	257.713	233.74	189.132	195.323	198.387	216.003	170.082	2.9404	3.05627	3.61074	1.96054	2.05013	2.54308	3.90422	3.68093	3.41154	3.12788	2.92938	3.27993	2.55391	2.11373	2.25725	2.35514	2.46616	2.28495	3.20247	3.1124	2.18458	2.3083	3.66556	2.36875	1	-0.313891	FALSE	1
AT1G09050	AT1G09050.1	2782	2593	204.29	206.845	171.355	132.221	124.582	141.172	212.868	284.232	203.645	216.532	133.044	163.287	182.26	138.868	139.677	179.613	162.997	129.918	2.67452	2.51098	2.49744	1.70111	1.65058	1.85559	2.82987	3.89844	2.75754	2.92536	1.97678	2.32903	2.2318	1.73933	1.80903	2.38964	2.08561	1.95606	2.56098	2.41039	1.73576	1.92672	3.16195	2.14377	0.996743	-0.220652	FALSE	1
AT1G09060	AT1G09060.3	3085	2896	3584	3301	2646	1798	2025	1772	1541	1328	1563	3275	2165	2240	2061	1911	1933	1729	1504	1380	42.0117	35.8795	34.5297	20.7123	24.022	20.8547	18.3427	16.3087	18.9501	39.6163	28.8021	28.6071	22.5968	21.431	22.4159	20.5966	17.2308	18.6035	37.4736	32.3418	21.863	22.1479	17.8672	18.8103	0.805161	-0.526452	FALSE	0.0932
AT1G09070	AT1G09070.1	1266	1077	14257	21313	14028	6086	6388	6997	4035	5658	4334	17949	22611	18698	5975	6025	8017	5723	9259	8165	449.38	622.915	492.246	188.518	203.766	221.429	129.148	186.839	141.294	583.828	808.853	642.102	176.153	181.686	249.988	183.318	285.237	295.975	521.514	678.261	204.571	202.609	152.427	254.843	3.46681e-08	-1.73816	TRUE	0.541069
AT1G09080	AT1G09080.1	2116	1927	226	182	574	109	213	213	226	192	189	57	129	78	100	89	77	148	97	119	3.98133	2.97296	11.2572	1.88704	3.79735	3.76735	4.04284	3.54356	3.44374	1.03622	2.57913	1.49705	1.64773	1.49999	1.34193	2.64959	1.67012	2.4109	6.0705	1.70413	3.15058	1.49655	3.67671	2.24354	0.844145	-0.11523	FALSE	0.231651
AT1G09090	AT1G09090.2	2627	2438	46.0193	39.007	29.0066	61	47.0098	35.0132	10	9	15	60.0246	34.0153	51	40	53	18	13	17	23	0.640778	0.503627	0.44964	0.834705	0.662426	0.489482	0.141392	0.131289	0.216027	0.862495	0.537534	0.77368	0.520948	0.70603	0.247948	0.183953	0.231352	0.368306	0.531348	0.72457	0.662204	0.491642	0.162903	0.261204	1	-0.209335	FALSE	0.0993857
AT1G09100	AT1G09100.1	1487	1298	2514.98	2948.99	2325.99	2794	2533.99	2805.99	5845	4433	5741	2563.98	2350.98	2548	2466	2559	2755	4988	4651	4208	65.775	71.5153	67.7229	71.8106	67.0676	73.68	155.228	121.463	155.297	69.199	69.7815	72.6021	60.3235	64.029	71.2802	132.571	118.886	126.566	68.3377	70.5275	70.8527	65.2109	143.996	126.008	0.192621	-0.11143	FALSE	3.36319e-07
AT1G09110	AT1G09110.1	72	3.75521	0	0	0	0	0	0	0	0	0	0	0	0	0	0	0	0	0.0362091	0	0	0	0	0	0	0	0	0	0	0	0	0	0	0	0	0	0.31992	0	0	0	0	0	0	0.10664	1	0	FALSE	1
AT1G09130	AT1G09130.3	1338	1149	1985	2543	2018	1719	1585	1763	2026	1834	1932	2522	2016	2348	1733	1532	1909	1443	1674	1407	58.6464	69.6669	66.3748	49.9106	47.3906	52.2963	60.7825	56.7675	59.0388	76.8928	67.5983	75.5793	47.8902	43.3032	55.7966	43.3256	48.3385	47.8067	64.896	73.3568	49.8658	48.9967	58.8629	46.4903	0.628138	-0.572633	FALSE	0.512792
AT1G09140	AT1G09140.1	1273	1084	1242	1374	1167	1023	1100	1097	1401	1098	1302	1255	877	1001	1323	1267	1446	1383	1474	1140	38.895	39.8986	40.6858	31.4835	34.8615	34.4918	44.5521	36.0242	42.1728	40.5579	31.1699	34.153	38.7524	37.9602	44.7983	44.014	45.1155	41.0573	39.8265	35.2936	33.6123	40.5036	40.9164	43.3956	0.0023396	0.193522	TRUE	1
AT1G09150	AT1G09150.1	1014	825	1319	1559	1240	1429	1339	1428	1648	1729	1592	1340	991	1216	1582	1453	1255	1501	1586	1362	54.274	59.4829	56.8028	57.785	55.7583	58.9947	68.8593	74.5353	67.7548	56.8999	46.2791	54.5135	60.8864	57.1996	51.0872	62.7661	63.7832	64.4522	56.8532	52.5642	57.5127	56.3911	70.3831	63.6672	0.0116069	0.099558	FALSE	1
AT1G09155	AT1G09155.1	1172	983	22	26	41	31	25	44	3	10	4	66	32	62	33	16	15	9	8	12	0.759749	0.832568	1.57628	1.05207	0.873714	1.52559	0.105203	0.361799	0.142875	2.35207	1.25419	2.33272	1.06593	0.528625	0.51246	0.315855	0.270019	0.476587	1.0562	1.97966	1.15046	0.702338	0.203292	0.354154	0.0205271	-0.80763	FALSE	0.102643
AT1G09157	AT1G09157.1	732	543	1	0	0	49	25	19	0	0	1	2	2	0	25	31	17	6	1	2	0.0625175	0	0	3.01046	1.5817	1.19259	0	0	0.0646623	0.12903	0.141904	0	1.46187	1.85414	1.05141	0.381197	0.0611023	0.143795	0.0208392	0.0903113	1.92825	1.45581	0.0215541	0.195365	5.31973e-11	1.17146	TRUE	3.73617e-06
AT1G09160	AT1G09160.2	1868	1679	1170	1606	1099	1635	1587	1620	1546	1224	1439	1293	1350	1225	1702	1604	1567	1660	1622	1374	23.6557	30.1089	24.7371	32.4866	32.472	32.8854	31.7408	25.927	30.0927	26.9779	30.9777	26.9842	32.1867	31.0267	31.343	34.1079	32.0522	31.9485	26.1672	28.3133	32.6147	31.5188	29.2535	32.7029	0.00642123	0.14972	TRUE	1
AT1G09170	AT1G09170.1	3033	2844	25	30	26	4	3	15	1	1	0	22	3	13	2	1	5	2	4	5	0.298409	0.332041	0.345498	0.046921	0.0362389	0.179763	0.0121208	0.0125052	0	0.27099	0.0406403	0.169059	0.0223289	0.0114196	0.0590422	0.0242604	0.0466646	0.0686365	0.325316	0.16023	0.087641	0.0309302	0.00820867	0.0465205	0.035041	-0.170464	FALSE	1
AT1G09176	AT1G09176.1	453	264	1	3	5	2	1	1	1	0	1	0	3	0	3	0	2	0	0	0	0.128587	0.357699	0.715761	0.252733	0.13013	0.129103	0.130574	0	0.132998	0	0.437807	0	0.360816	0	0.254418	0	0	0	0.400682	0.145936	0.170655	0.205078	0.0878573	0	1	0.0726005	FALSE	0.236271
AT1G09180	AT1G09180.1	737	548	29	72	58	29	24	24	25	25	20	9	51	34	26	10	24	21	30	21	1.79646	4.13573	3.9999	1.76544	1.50457	1.49269	1.5726	1.62248	1.28145	0.575337	3.58554	2.29468	1.50647	0.592653	1.4708	1.32202	1.81634	1.49608	3.3107	2.15185	1.58757	1.18997	1.49218	1.54481	0.729554	-0.525286	FALSE	0.891948
AT1G09190	AT1G09190.1	1599	1410	223	241	235	710	550	653	529	550	543	253	166	233	659	698	701	622	514	486	5.36892	5.38019	6.29869	16.7987	13.4007	15.7846	12.9329	13.8728	13.5217	6.28582	4.53581	6.11169	14.84	16.0775	16.6963	15.2184	12.0949	13.4565	5.6826	5.64444	15.328	15.8713	13.4425	13.5899	3.40343e-20	1.34435	TRUE	0.162443
AT1G09195	AT1G09195.2	2041	1852	402	455	442	218	193	226	208	137	191	449	395	462	179	144	165	246	268	231	7.36862	7.7334	9.01951	3.92692	3.58013	4.15916	3.87152	2.63088	3.62112	8.4931	8.21716	9.22626	3.06888	2.52524	2.99202	4.58239	4.80122	4.86951	8.04051	8.64551	3.88874	2.86205	3.37451	4.75104	1.6634e-07	-1.32049	TRUE	0.0132383
AT1G09200	AT1G09200.1	607	418	3761.84	3541.78	3304	3039	2244	2633	7316.82	6105.81	7167	4337	2315.81	3287.59	1567	1826.45	1399	3557	4080	3695.53	305.51	266.714	298.721	242.544	184.429	214.691	603.4	519.502	602.021	363.474	213.448	290.888	119.031	141.91	112.399	293.566	323.848	345.156	290.315	289.27	213.888	124.447	574.974	320.857	0.000747203	-1.21032	TRUE	4.96291e-14
AT1G09210	AT1G09210.1	1745	1556	9258.3	9989.72	8424.04	11193.8	9654	9865.59	30795	25918.7	32041.9	8539.27	8173.59	7890.4	11134.3	11568.9	10135.8	26303.9	25572	23712.7	201.987	202.089	204.603	239.997	213.148	216.099	682.229	592.414	723.035	192.252	202.381	187.549	227.207	241.47	218.762	583.189	545.272	594.957	202.893	194.061	223.081	229.146	665.893	574.473	0.00160771	0.238629	TRUE	2.08516e-14
AT1G09220	AT1G09220.1	1675	1486	137	128	156	181	153	217	167	168	167	155	120	168	242	206	171	197	163	163	3.1297	2.71138	3.96741	4.06346	3.53717	4.97714	3.87398	4.02079	3.94592	3.65404	3.1112	4.18134	5.17088	4.50225	3.86455	4.57347	3.63937	4.28236	3.2695	3.64886	4.19259	4.51256	3.9469	4.16507	0.00735531	0.245845	TRUE	0.660671
AT1G09230	AT1G09230.1	1507	1318	412	499	425	481	453	495	443	411	463	471	337	437	571	516	533	449	460	382	10.6117	11.9175	12.1864	12.1749	11.8077	12.8005	11.5864	11.0904	12.3343	12.5189	9.85099	12.2628	13.7559	12.715	13.5811	11.7525	11.5798	11.3152	11.5719	11.5442	12.261	13.3507	11.6704	11.5492	0.00214609	0.194094	TRUE	0.161489
AT1G09240	AT1G09240.1	1250	1061	207	237	276	94	131	127	2	11	3	247	144	162	74	53	88	4	32	31	6.62302	7.03126	9.83095	2.95562	4.24169	4.07969	0.0649791	0.368721	0.0992788	8.15534	5.22893	5.64708	2.21454	1.62234	2.78541	0.13006	1.00067	1.14067	7.82841	6.34378	3.759	2.20743	0.17766	0.757133	0.00060005	-1.19511	TRUE	0.00924755
AT1G09245	AT1G09245.1	455	266	0	0	0	0	0	0	0	0	0	0	0	0	0	0	0	0	0	0	0	0	0	0	0	0	0	0	0	0	0	0	0	0	0	0	0	0	0	0	0	0	0	0	1	0	FALSE	1
AT1G09250	AT1G09250.1	980	791	470	522	558	238	261	259	389	354	390	568	411	500	144	176	194	261	293	227	20.1708	20.7727	26.66	10.0378	11.3357	11.1599	16.9524	15.9165	17.3117	25.1555	20.0185	23.3786	5.78035	7.22632	8.23659	11.3831	12.2899	11.2038	22.5345	22.8509	10.8445	7.08109	16.7269	11.6256	5.21271e-08	-1.56142	TRUE	0.0249162
AT1G09260	AT1G09260.1	417	228	0	0	0	0	0	0	0	0	0	0	1	0	0	0	0	0	0	0	0	0	0	0	0	0	0	0	0	0	0.168978	0	0	0	0	0	0	0	0	0.056326	0	0	0	0	1	-0.0790551	FALSE	1
AT1G09270	AT1G09270.1	2143	1954	1649.1	2213.52	1883.03	1292.36	1215.67	1308.68	1729.49	1573.48	1616.72	1560.71	1875.78	1632.26	1268.75	1246	1258.57	1640.13	1805.44	1459.45	28.6499	35.6581	36.4196	22.0645	21.3734	22.8269	30.5107	28.639	29.0509	27.9806	36.9847	30.8952	20.6167	20.7098	21.631	28.9569	30.656	29.1595	33.5759	31.9535	22.0883	20.9858	29.4002	29.5908	0.540376	-0.583857	FALSE	0.03013
AT1G09280	AT1G09280.1	1917	1728	626.902	623.483	531.968	542.644	536.331	552.323	527.513	485.517	564.283	576.295	476.223	587.736	509.249	548.998	484.426	590.868	624.562	485.547	12.3156	11.3575	11.6344	10.4763	10.6628	10.894	10.5232	9.99267	11.4658	11.6832	10.6177	12.5795	9.35738	10.3183	9.41469	11.7963	11.9919	10.9699	11.7692	11.6268	10.6777	9.69679	10.6606	11.586	0.629238	-0.239311	FALSE	0.66979
AT1G09290	AT1G09290.1	1259	1070	442	527	401	683	613	638	817	660	761	403	375	460	807	736	638	724	771	601	14.023	15.5034	14.1632	21.2948	19.6816	20.3224	26.3207	21.9372	24.9719	13.1942	13.5025	15.9001	23.9474	22.3396	20.0244	23.3428	23.9072	21.9283	14.5632	14.1989	20.4329	22.1038	24.4099	23.0594	1.41462e-07	0.60416	TRUE	1
AT1G09300	AT1G09300.1	1626	1437	331	417	333	830	802	746	796	774	683	430	296	287	989	863	858	831	788	746	7.81938	9.13438	8.75768	19.2689	19.1735	17.6938	19.0948	19.156	16.6884	10.4827	7.93598	7.38669	21.8528	19.5045	20.0518	19.95	18.1939	20.2673	8.57048	8.60179	18.7121	20.4697	18.3131	19.4704	8.82212e-17	1.16093	TRUE	0.534089
AT1G09310	AT1G09310.1	826	637	31666	50987	41584	10791	10265	14153	15812	22115	15329	37636	58546	40707	7288	6193	9648	8835	15125	14025	1687.54	2519.53	2467.11	565.144	553.608	757.265	855.671	1234.72	844.938	2069.78	3540.98	2363.49	363.276	315.75	508.651	478.482	787.795	859.564	2224.73	2658.08	625.339	395.892	978.443	708.614	1.73085e-16	-2.74411	TRUE	0.00478209
AT1G09320	AT1G09320.1	2018	1829	579	545	567	865	727	772	864	695	860	622	497	540	847	815	902	786	713	721	10.7465	9.37957	11.7158	15.7775	13.6554	14.3861	16.2839	13.5142	16.5096	11.9134	10.4691	10.9195	14.7041	14.4719	16.5621	14.8254	12.934	15.3899	10.614	11.1007	14.6063	15.246	15.4359	14.3831	4.44912e-06	0.425001	TRUE	0.505049
AT1G09330	AT1G09330.1	990	801	652	878	785	626	577	553	620	559	535	602	590	574	600	569	528	605	726	474	27.6322	34.5034	37.0373	26.0722	24.7472	23.5305	26.682	24.8199	23.4516	26.3284	28.3782	26.5035	23.7841	23.0707	22.1372	26.0568	30.0719	23.1026	33.0576	27.07	24.7833	22.9973	24.9845	26.4104	0.53601	-0.226157	FALSE	0.93434
AT1G09340	AT1G09340.1	1481	1292	6264	4857	3511	1492	1341	1475	535	663	542	5352	2995	4838	502	509	631	368	872	743	164.585	118.333	102.7	38.525	35.6573	38.9106	14.2742	18.2504	14.7295	145.116	89.3099	138.493	12.337	12.7949	16.4017	9.82615	22.393	22.4513	128.539	124.306	37.6976	13.8445	15.7514	18.2235	1.21983e-31	-3.07746	TRUE	0.561463
AT1G09350	AT1G09350.1	1301	1112	47	627	1150	26	138	73	20	65	6	554	1747	2043	2	8	16	16	408	356	1.43481	17.7485	39.0836	0.780019	4.26341	2.23747	0.61999	2.07888	0.189451	17.4528	60.5276	67.9498	0.0571075	0.23365	0.483212	0.496379	12.1734	12.4986	19.4223	48.6434	2.42697	0.25799	0.962774	8.38946	1.36056e-31	-5.30241	TRUE	1.65197e-06
AT1G09360	AT1G09360.1	567	378	0	0	1	2	0	7	0	0	0	0	2	5	0	0	0	0	0	1	0	0	0.0999793	0.176512	0	0.631168	0	0	0	0	0.203847	0.489218	0	0	0	0	0	0.103282	0.0333264	0.231022	0.269227	0	0	0.0344273	0.0725025	-0.299856	FALSE	1
AT1G09370	AT1G09370.1	540	351	4	8	4	1	0	0	0	0	0	3	5	4	0	0	0	0	1	0	0.38686	0.717435	0.43068	0.0950451	0	0	0	0	0	0.299416	0.548818	0.421481	0	0	0	0	0.0945258	0	0.511658	0.423238	0.0316817	0	0	0.0315086	0.00650419	-0.509177	TRUE	1
AT1G09380	AT1G09380.1	1568	1379	49	20	26	8	13	7	4	6	2	35	28	29	17	18	12	5	6	4	1.20624	0.456526	0.712543	0.193536	0.323863	0.17301	0.0999896	0.154742	0.0509233	0.889128	0.782275	0.777783	0.391429	0.423925	0.29224	0.125085	0.144359	0.113243	0.79177	0.816395	0.230136	0.369198	0.101885	0.127562	0.103943	-0.407747	FALSE	0.00908631
AT1G09390	AT1G09390.1	1341	1152	225	158	171.896	63	54	46.8119	53	51	46	215	87.8822	123	60	42	45	66	82.9441	48	6.63027	4.31722	5.63918	1.82442	1.61036	1.38498	1.58593	1.57448	1.40203	6.53803	2.9391	3.94891	1.65374	1.18407	1.31184	1.97647	2.38886	1.62668	5.52889	4.47535	1.60659	1.38322	1.52081	1.99734	0.000551614	-1.20004	TRUE	0.385702
AT1G09400	AT1G09400.1	1182	993	6	7	8.10371	5	5	4.18806	1	1	3	8	10.1178	3	11	5	2	2	2.0559	0	0.205118	0.221896	0.308416	0.16798	0.172983	0.143748	0.0347144	0.0358155	0.106077	0.282229	0.392558	0.111737	0.351732	0.163532	0.0676399	0.069483	0.0686927	0	0.245143	0.262175	0.16157	0.194301	0.058869	0.0460586	1	-0.0797447	FALSE	0.0883087
AT1G09410	AT1G09410.1	2118	1929	83	90	80	102	109	107	81	94	84	100	71	75	67	84	92	122	88	92	1.46065	1.46862	1.56733	1.76402	1.94123	1.89056	1.44748	1.73307	1.52897	1.81605	1.41805	1.43798	1.10283	1.41426	1.60169	2.18185	1.51359	1.86196	1.49887	1.55736	1.86527	1.37293	1.56984	1.85247	0.637143	-0.107988	FALSE	0.52298
AT1G09415	AT1G09415.1	655	466	961	448	458	142	133	174	152	142	180	686	298	387	142	142	151	158	139	133	70.0065	30.2616	37.1434	10.1657	9.80502	12.7263	11.2439	10.8374	13.5624	51.5702	24.6375	30.7149	9.67543	9.89655	10.8821	11.6969	9.89661	11.1424	45.8038	35.6409	10.899	10.1514	11.8812	10.912	1.64325e-06	-1.71623	TRUE	1
AT1G09420	AT1G09420.2	2237	2048	179.983	169.645	138.788	260.35	215.662	216.649	588.44	507.458	526.25	194.321	128.378	144.123	268.64	234.586	239.801	433.875	392.637	322.056	2.98334	2.60741	2.56109	4.24097	3.61765	3.6055	9.90448	8.81234	9.02221	3.32392	2.41506	2.60272	4.16494	3.72009	3.93227	7.30857	6.3609	6.13925	2.71728	2.78057	3.82137	3.9391	9.24634	6.60291	0.00019193	0.385646	TRUE	0.00497986
AT1G09421	AT1G09421.1	546	357	11.0171	17.3554	14.2116	5.64963	6.338	5.35067	14.5601	10.5417	8.74994	20.6789	4.62153	0.876996	22.3602	15.4137	7.1987	5.12522	20.3628	6.94449	1.04761	1.53027	1.50445	0.527945	0.609912	0.510832	1.4059	1.05018	0.860573	2.02918	0.49875	0.0908561	1.98873	1.40223	0.677186	0.495271	1.89246	0.759428	1.36078	0.872929	0.549563	1.35605	1.10555	1.04905	0.331033	0.331073	FALSE	0.830647
AT1G09430	AT1G09430.1	1838	1649	2698	2579	2346	1230	1179	1201	1473	1390	1504	2559	1867	2132	927	863	898	1249	1369	1177	55.5421	49.2301	53.7662	24.8841	24.5627	24.8234	30.7922	29.9788	32.0242	54.3639	43.6203	47.818	17.8495	16.997	18.2885	26.13	27.5448	27.8657	52.8461	48.6007	24.7567	17.7117	30.9317	27.1802	7.40486e-08	-1.40642	TRUE	0.00268303
AT1G09440	AT1G09440.1	1593	1404	249	215	162	86	63	114	61	47	59	173	80	119	57	78	63	35	51	42	6.02051	4.82027	4.36063	2.04347	1.54155	2.76743	1.49769	1.19056	1.47549	4.31658	2.19527	3.13476	1.28907	1.8043	1.50694	0.860001	1.2052	1.16788	5.06714	3.21554	2.11748	1.53344	1.38791	1.07769	0.0840069	-0.734621	FALSE	0.129861
AT1G09450	AT1G09450.1	2096	1907	104	122	108	112	98	91	232	193	232	153	63	77	87	87	72	147	153	88	1.85133	2.01377	2.1403	1.95931	1.76546	1.62641	4.19369	3.59938	4.27157	2.81062	1.27279	1.49336	1.44856	1.48166	1.26796	2.65928	2.66194	1.80155	2.0018	1.85892	1.78373	1.39939	4.02155	2.37426	1	-0.252802	FALSE	0.0587537
AT1G09460	AT1G09460.1	1263	1074	538.31	245.428	274	323.351	289.711	330	362.763	380.886	338.388	481.468	271.188	239.855	416.19	402.268	276.355	523.587	435.443	388.544	17.0149	7.19315	9.64158	10.044	9.26709	10.4724	11.6434	12.6128	11.0627	15.7045	9.72819	8.25979	12.3043	12.1644	8.64141	16.8183	13.4519	14.1238	11.2832	11.2308	9.92783	11.0367	11.773	14.798	0.233436	-0.0230816	FALSE	0.300775
AT1G09470	AT1G09470.1	1214	1025	270.711	313.572	371	570.015	501.289	554	561.237	392.114	607.612	363.186	176.812	306.667	603.81	631.732	480.111	351.413	308.557	311.456	8.96568	9.62973	13.6789	18.5523	16.8015	18.4215	18.8748	13.6053	20.8139	12.4127	6.64588	11.0654	18.7044	20.0166	15.7304	11.8275	9.98777	11.8628	10.7581	10.0413	17.9251	18.1505	17.7647	11.226	1.96986e-07	0.794466	TRUE	0.000112063
AT1G09480	AT1G09480.1	1110	921	192.363	194.615	156.213	184.85	204.486	204.058	193.418	156.898	159.379	235.056	157.573	158.881	140.791	152.156	144.6	146.336	165.875	148.43	7.09028	6.65145	6.41002	6.69572	7.62756	7.55149	7.23931	6.05867	6.07606	8.94071	6.59154	6.38024	4.85381	5.3655	5.27265	5.48138	5.97555	6.29184	6.71725	7.30416	7.29159	5.16399	6.45801	5.91626	1	-0.429971	FALSE	1
AT1G09483	AT1G09483.1	339	150	2.97918	0	0	1.634	0	0	0	0	0	1.34572	0	1.47837	0	0	1.53425	0	0	0	0.674227	0	0	0.36341	0	0	0	0	0	0.314286	0	0.364516	0	0	0.343501	0	0	0	0.224742	0.226267	0.121137	0.1145	0	0	1	-0.137876	FALSE	0.892226
AT1G09486	AT1G09486.1	1302	1113	102.736	104.217	77.5794	113.973	107.696	93.7185	71.502	56.1992	76.8576	58.3291	82.9198	81.5967	128.043	145.428	89.5062	100.182	103.03	87.3264	3.13349	2.94743	2.63423	3.4162	3.3242	2.86991	2.21453	1.79579	2.42461	1.83591	2.87031	2.71145	3.65282	4.24358	2.70072	3.10521	3.07132	3.06313	2.90505	2.47256	3.20344	3.53237	2.14498	3.07989	0.00745035	0.384268	TRUE	0.5474
AT1G09490	AT1G09490.1	1139	950	665.637	770.385	549.787	461.15	439.514	496.942	795.582	627.102	736.621	810.944	619.427	672.119	479.209	458.844	472.4	475.664	586.125	513.57	23.7856	25.5261	21.8712	16.194	15.894	17.8287	28.8683	23.4766	27.2252	29.9039	25.1207	26.1666	16.0166	15.6864	16.6997	17.2733	20.4703	21.1052	23.7276	27.0637	16.6389	16.1342	26.5234	19.6163	0.146693	-0.711825	FALSE	0.577827
AT1G09500	AT1G09500.1	1150	961	231	120	131	155	236	214	33	44	27	238	316	209	219	200	582	50	66	61	8.15999	3.93059	5.15169	5.38078	8.43668	7.58978	1.18372	1.62836	0.986486	8.67589	12.6686	8.04355	7.23583	6.75908	20.3386	1.79492	2.27865	2.47811	5.74742	9.79601	7.13575	11.4445	1.26619	2.18389	0.193496	0.20501	FALSE	9.68527e-09
AT1G09510	AT1G09510.1	1078	889	3	3	3	2	7	5	1	0	3	4	5	5	12	4	9	1	1	1	0.114557	0.106223	0.127533	0.0750524	0.270507	0.191693	0.0387755	0	0.118487	0.157623	0.216687	0.208014	0.428595	0.14613	0.339987	0.0388058	0.0373212	0.043915	0.116104	0.194108	0.179084	0.304904	0.0524208	0.040014	0.198141	0.12801	FALSE	0.0033155
AT1G09520	AT1G09520.1	1105	916	129	189	168	271	255	291	256	276	256	193	169	165	377	370	432	286	310	228	4.78074	6.49481	6.93131	9.86985	9.56373	10.8277	9.63394	10.716	9.81285	7.38112	7.10815	6.66213	13.0681	13.1186	15.8384	10.7713	11.2285	9.71749	6.06895	7.05047	10.0871	14.0084	10.0543	10.5724	4.08147e-10	0.898623	TRUE	0.0305496
AT1G09530	AT1G09530.1	1957	1768	1838	1813	1440	500	594	705	398	437	452	1741	1549	1447	517	562	603	464	739	613	35.291	32.2787	30.781	9.43462	11.5422	13.5908	7.75997	8.79063	8.9765	34.4967	33.7547	30.2699	9.28488	10.3237	11.454	9.05386	13.8682	13.5361	32.7836	32.8404	11.5225	10.3542	8.50903	12.1527	2.10795e-10	-1.57552	TRUE	0.886611
AT1G09540	AT1G09540.1	1498	1309	116	101	107	1	9	20	2	9	0	109	53	83	11	3	3	2	5	7	3.00829	2.42874	3.0892	0.0254857	0.236203	0.52075	0.0526683	0.244525	0	2.91707	1.55992	2.34511	0.266822	0.0744325	0.0769669	0.0527094	0.126732	0.208772	2.84208	2.27403	0.260813	0.139407	0.0990644	0.129404	2.03043e-13	-1.52279	TRUE	1
AT1G09550	AT1G09550.1	1240	1051	0	0	0	0	0	0	0	0	0	0	0	0	0	0	0	0	0	0	0	0	0	0	0	0	0	0	0	0	0	0	0	0	0	0	0	0	0	0	0	0	0	0	1	0	FALSE	1
AT1G09560	AT1G09560.1	942	753	1726	1812	1859	1603	1567	1547	1495	2033	1485	2036	2039	1593	1945	1608	1570	1514	1813	1386	77.8121	75.7466	93.301	71.0191	71.4919	70.0219	68.4393	96.0203	69.244	94.7204	104.325	78.243	82.0149	69.3541	70.0208	69.3632	79.8841	71.8593	82.2866	92.4295	70.8443	73.7966	77.9012	73.7022	0.953366	-0.320905	FALSE	0.842145
AT1G09570	AT1G09570.1	3829	3640	5704	7662	5609	1055	1353	1504	2715	2782	2574	5233	5000	5506	1108	913	1030	2947	2850	2523	53.196	66.2584	58.2352	9.66914	12.7697	14.0827	25.7115	27.1817	24.8289	50.3628	52.9217	55.9448	9.6651	8.14612	9.50294	27.9304	25.9777	27.0602	59.2299	53.0764	12.1738	9.10472	25.9074	26.9894	1.28765e-26	-2.41997	TRUE	3.91258e-20
AT1G09575	AT1G09575.1	1152	963	362	779	423	91	98	170	85	109	94	281	518	349	76	87	94	92	148	118	12.761	25.4631	16.6003	3.15248	3.49609	6.01674	3.04265	4.02551	3.4273	10.2221	20.7238	13.4037	2.50585	2.9341	3.27811	3.29579	5.09909	4.78377	18.2748	14.7832	4.22177	2.90602	3.49849	4.39288	3.55929e-09	-2.01462	TRUE	0.207376
AT1G09580	AT1G09580.1	921	732	271	332	251	348	310	300	420	406	357	289	236	292	398	385	298	389	389	368	12.5678	14.2767	12.9588	15.8601	14.549	13.9685	19.7787	19.7258	17.1241	13.8308	12.4213	14.7535	17.2639	17.0817	13.6719	18.3331	17.6318	19.6269	13.2678	13.6685	14.7925	16.0058	18.8762	18.5306	0.00556942	0.213305	TRUE	0.937583
AT1G09590	AT1G09590.1	708	519	2910.47	4235.58	3585.27	15720.8	13604.7	14125.8	15899.3	14351.9	14847.5	3714.6	3420.62	3369.87	15738.1	15379.7	13644.1	17572.5	17892.7	16012.7	190.369	256.889	261.069	1010.52	900.541	927.652	1056.01	983.475	1004.47	250.729	253.923	240.143	962.835	962.412	882.876	1168.06	1143.84	1204.51	236.109	248.265	946.238	936.041	1014.65	1172.14	3.10061e-31	1.91043	TRUE	0.328975
AT1G09600	AT1G09600.1	2145	1956	24	26	27	55	36	59	62	56	53	43	18	45	38	30	38	57	49	46	0.416527	0.418412	0.521671	0.93806	0.63229	1.02807	1.09265	1.01822	0.951388	0.770123	0.354543	0.85088	0.616854	0.49812	0.652434	1.00532	0.83116	0.918129	0.452203	0.658515	0.86614	0.589136	1.02075	0.918203	0.748856	-0.0616498	FALSE	0.222622
AT1G09610	AT1G09610.1	1180	991	61.2099	53	53	50.1716	54.1003	43	14	15.0083	7	24.021	16.017	17.0326	107.287	85	60.0349	16.0074	10.0195	2	2.09676	1.68346	2.02118	1.68897	1.87546	1.47888	0.486983	0.538615	0.248013	0.849137	0.62269	0.63567	3.43748	2.78565	2.03448	0.557243	0.335452	0.07879	1.9338	0.702499	1.6811	2.75254	0.424537	0.323828	6.69502e-11	1.14021	TRUE	5.73309e-10
AT1G09620	AT1G09620.1	3720	3531	3937.79	5141	4252	6071.83	5573.9	5461.99	6859	6392.99	6430	3993.98	3306.98	3662.96	4950.71	4492.98	5911.97	7682.99	7283.98	6049.98	37.8578	45.83	45.509	57.3665	54.2306	52.722	66.9611	64.3913	63.9387	39.625	36.0827	38.3671	44.5182	41.3255	56.2285	75.0638	68.4429	66.8915	43.0656	38.0249	54.773	47.3574	65.097	70.1327	0.000544392	0.309341	TRUE	0.020193
AT1G09625	AT1G09625.1	431	242	0	0	0	0	0	0	1	0	0	0	0	0	0	0	1	0	0	0	0	0	0	0	0	0	0.142444	0	0	0	0	0	0	0	0.138774	0	0	0	0	0	0	0.046258	0.0474813	0	1	0.0652387	FALSE	1
AT1G09630	AT1G09630.1	938	749	500	625	521	531	532	530	681	676	590	496	425	451	453	523	396	483	475	454	22.6615	26.2663	26.288	23.651	24.4013	24.1175	31.3418	32.0986	27.658	23.1985	21.8611	22.27	19.2037	22.6778	17.7556	22.2466	21.0411	23.664	25.0719	22.4432	24.0566	19.879	30.3661	22.3172	0.371955	-0.167115	FALSE	1
AT1G09640	AT1G09640.1	1795	1606	6419.68	9073.09	7609.9	15275.9	14494.5	13579.4	17615.5	18619.7	15924.3	6300.87	6781.01	6552.52	15762.5	13680.3	15233.2	20689.6	21533.3	17845.3	135.696	177.832	179.075	317.32	310.057	288.186	378.101	412.333	348.15	137.441	162.672	150.899	311.636	276.651	318.544	444.431	444.859	433.803	164.201	150.337	305.188	302.277	379.528	441.031	6.37118e-12	1.00287	TRUE	0.0131104
AT1G09645	AT1G09645.1	751	562	487	479	441	371	360	358	288	268	270	446	389	417	370	369	326	298	333	346	29.4167	26.8287	29.6554	22.0229	22.0064	21.7113	17.6651	16.9597	16.8686	27.8009	26.6673	27.4425	20.9042	21.3241	19.4806	18.2927	19.6592	24.0356	28.6336	27.3036	21.9135	20.5696	17.1645	20.6625	1	-0.391982	FALSE	0.955297
AT1G09650	AT1G09650.1	1478	1289	17	28	11	12	18	11	23	15	9	16	11	15	13	7	11	18	29	19	0.44771	0.683762	0.322509	0.310574	0.479736	0.290856	0.615084	0.413865	0.245155	0.434838	0.32878	0.430391	0.320227	0.176371	0.286591	0.481746	0.746453	0.57546	0.48466	0.398003	0.360389	0.261063	0.424701	0.60122	1	-0.148727	FALSE	0.053261
AT1G09660	AT1G09660.1	1387	1198	666	839	654	1478	1305	1452	1527	1373	1544	704	527	677	1743	1713	1684	1516	1425	1208	18.872	22.0447	20.6311	41.158	37.4228	41.3094	43.9381	40.76	45.2523	20.5862	16.948	20.9005	46.1964	46.4389	47.2071	43.6557	39.4653	39.3663	20.5159	19.4782	39.9634	46.6141	43.3168	40.8291	7.23161e-19	1.2173	TRUE	0.153554
AT1G09665	AT1G09665.1	498	309	1	1	0	1	5	4	1	2	3	0	1	0	3	4	1	8	3	2	0.109861	0.101869	0	0.107964	0.555897	0.441205	0.111558	0.230193	0.340889	0	0.124683	0	0.30827	0.420419	0.108684	0.893161	0.322122	0.252689	0.0705767	0.041561	0.368355	0.279124	0.227547	0.489324	0.0802283	0.296409	FALSE	0.843908
AT1G09680	AT1G09680.1	1824	1635	217	217	260	335	309	299	323	326	319	235	146	189	366	309	348	370	221	250	4.5055	4.17774	6.00976	6.8354	6.49267	6.23293	6.80995	7.09121	6.85052	5.03513	3.44033	4.27532	7.10773	6.13793	7.14798	7.80696	4.48468	5.96949	4.89767	4.25026	6.52033	6.79788	6.91723	6.08704	3.10329e-06	0.570693	TRUE	0.571172
AT1G09690	AT1G09690.1	759	570	6419.53	8622.42	6285.73	18797.2	17838.3	19273.2	25274.7	18758.1	24666	7555.4	8020.38	8779.13	21036.9	21965.3	16504.9	23444.5	30657.3	28419.3	382.322	476.161	416.757	1100.16	1075.13	1152.44	1528.52	1170.4	1519.41	464.348	542.108	569.641	1171.86	1251.54	972.434	1418.94	1784.5	1946.5	425.08	525.366	1109.24	1131.94	1406.11	1716.65	1.69691e-12	1.10594	TRUE	0.016946
AT1G09700	AT1G09700.1	1688	1499	656	744	707	1091	984	991	1593	1789	1567	658	557	627	1539	1365	1233	1439	1268	1163	14.856	15.6232	17.8246	24.2806	22.5515	22.5326	36.6331	42.4453	36.7044	15.3775	14.3159	15.47	32.599	29.5741	27.6238	33.1175	28.0656	30.2895	16.1013	15.0545	23.1216	29.9323	38.5943	30.4909	6.08163e-14	0.946139	TRUE	1
AT1G09710	AT1G09710.2	2154	1965	222	219	176	210	210	210	296	273	271	229	137	164	220	208	184	191	283	212	3.83523	3.50818	3.38495	3.56528	3.67147	3.64246	5.19264	4.94107	4.84236	4.08257	2.68611	3.08678	3.55491	3.43781	3.14469	3.35327	4.77839	4.212	3.57612	3.28515	3.6264	3.37914	4.99202	4.11455	0.104766	0.0312996	FALSE	0.774631
AT1G09720	AT1G09720.1	2787	2598	0	0	0	9	6	5	0	0	0	1	0	0	1	5	12	1	0	1	0	0	0	0.115569	0.0793405	0.0655948	0	0	0	0.0134841	0	0	0.0122216	0.0625046	0.155119	0.0132788	0	0.0150271	0	0.0044947	0.0868348	0.0766151	0	0.0094353	0.00488214	0.100033	TRUE	0.037511
AT1G09730	AT1G09730.1	3386	3197	1977	1886	1636	1426	1315	1484	1447	1321	1496	1950	1381	1650	1560	1651	1599	1416	1470	1237	20.9925	18.5694	19.3394	14.8804	14.1308	15.8209	15.6022	14.6954	16.4301	21.3674	16.6424	19.0882	15.4935	16.772	16.7969	15.2798	15.2557	15.1057	19.6338	19.0327	14.944	16.3541	15.5759	15.2137	0.451163	-0.207075	FALSE	0.368625
AT1G09740	AT1G09740.1	843	654	665	518	518	472	506	454	377	414	336	486	415	419	512	562	499	317	270	238	34.518	24.9317	29.9332	24.0769	26.58	23.6601	19.8711	22.5135	18.039	26.0327	24.4476	23.6952	24.8577	27.9087	25.6239	16.7217	13.6976	14.2074	29.7943	24.7252	24.7723	26.1301	20.1412	14.8756	0.0185273	0.0767139	FALSE	8.86841e-06
AT1G09750	AT1G09750.1	1578	1389	10634	3016	3584	1192	1099	1074	1794	1984	1651	7579	1591	3291	943	661	766	601	469	405	259.894	68.3485	97.5141	28.6293	27.1818	26.3536	44.5225	50.7996	41.7345	191.148	44.1299	87.6295	21.5565	15.4554	18.5203	14.9269	11.2028	11.3833	141.919	107.636	27.3882	18.5107	45.6855	12.5043	1.08846e-07	-2.47716	TRUE	0.0032879
AT1G09760	AT1G09760.1	1190	1001	1013	1080	914	1401	1465	1405	2059	1779	1836	802	716	808	1728	1458	1390	2018	1916	1585	34.3539	33.9617	34.5075	46.6918	50.279	47.8389	70.9058	63.2066	64.4005	28.0673	27.5578	29.854	54.8122	47.3047	46.634	69.5481	63.5066	61.8173	34.2744	28.493	48.2699	49.5836	66.171	64.9573	1.97876e-10	0.778296	TRUE	0.181995
AT1G09770	AT1G09770.1	2934	2745	11166	9808	9564	10051	9179	10406	13869	13665	14092	11479	8831	10673	11738	11722	11266	12861	11757	11792	138.088	112.47	131.674	122.153	114.878	129.205	174.165	177.047	180.252	146.495	123.946	143.803	135.775	138.689	137.832	161.633	142.106	167.71	127.411	138.081	122.079	137.432	177.155	157.15	0.0559323	-0.00675133	FALSE	0.907922
AT1G09780	AT1G09780.1	1911	1722	2647	4992.53	4384.66	5867	5600.49	5031.95	5018.23	5674.43	4955.28	2713.43	3878.54	3365.98	5165.39	4830.78	5415.44	4908.27	5434.47	4272.9	52.1821	91.2614	96.2287	113.663	111.732	99.596	100.456	117.195	101.038	55.2009	86.7763	72.2941	95.244	91.1098	105.614	98.3316	104.708	96.8732	79.8907	71.4238	108.33	97.3226	106.23	99.9709	0.000407985	0.44106	TRUE	1
AT1G09790	AT1G09790.1	1451	1262	0	0	1	0	0	0	0	0	0	0	0	0	0	0	0	0	0	0	0	0	0.0299463	0	0	0	0	0	0	0	0	0	0	0	0	0	0	0	0.0099821	0	0	0	0	0	1	0	FALSE	1
AT1G09794	AT1G09794.1	422	233	114	123	110	135	122	134	151	161	128	93	134	113	139	136	167	154	138	130	16.6093	16.6169	17.8418	19.3292	17.9882	19.6014	22.3399	24.5748	19.2888	13.9826	22.1572	17.9369	18.942	18.9568	24.0704	22.8015	19.6508	21.7822	17.0227	18.0256	18.9729	20.6564	22.0678	21.4115	0.0712783	0.186854	FALSE	1
AT1G09795	AT1G09795.1	1516	1327	2154	3052	2425	2075.97	1906	2067.97	2544	2515	2555	2743.96	2299	2782	2122	1995	2166	1795	1895	1541	55.1031	72.3958	69.0626	52.1899	49.344	53.1144	66.0854	67.4043	67.6037	72.4382	66.7473	77.5373	50.7741	48.8262	54.8163	46.665	47.3801	45.3363	65.5205	72.2409	51.5494	51.4722	67.0311	46.4605	1	-0.481097	FALSE	0.224506
AT1G09800	AT1G09800.1	1442	1253	182	239	189	369	365	318	448	364	408	163	151	177	378	356	347	411	417	306	4.93085	6.00408	5.70049	9.82453	10.0075	8.64997	12.325	10.3317	11.433	4.55719	4.64292	5.22453	9.57875	9.22742	9.30038	11.3159	11.0419	9.53422	5.54514	4.80821	9.494	9.36885	11.3632	10.6307	7.83774e-10	0.83609	TRUE	1
AT1G09810	AT1G09810.1	1775	1586	298	388	283	755	667	731	743	613	697	276	185	272	753	767	749	814	721	609	6.37844	7.70067	6.7435	15.8811	14.4479	15.7092	16.149	13.7461	15.4305	6.0963	4.49401	6.34294	15.0751	15.7063	15.8599	17.706	15.0831	14.9909	6.94087	5.64442	15.3461	15.5471	15.1085	15.9267	2.73899e-20	1.31636	TRUE	1
AT1G09812	AT1G09812.1	387	198	24	39	41	36	34	43	40	29	52	24	32	22	67	64	33	62	62	55	4.11479	6.20011	7.82565	6.0656	5.89925	7.40188	6.96393	5.20899	9.22123	4.24626	6.22659	4.10944	10.7443	10.4977	5.5972	10.8025	10.3892	10.8446	6.04685	4.86076	6.45558	8.9464	7.13138	10.6788	0.00240051	0.763086	TRUE	1
AT1G09815	AT1G09815.1	658	469	969	1115	967	971	1058	1103	1976	1608	1853	1057	1063	1202	1284	1244	1185	1433	1862	1442	70.1378	74.8345	77.9212	69.069	77.4989	80.157	145.236	121.937	138.725	78.9519	87.3224	94.7886	86.9281	86.1447	84.8531	105.407	131.724	120.035	74.2978	87.021	75.575	85.9753	135.299	119.055	0.0657336	-0.0172415	FALSE	0.0585117
AT1G09820	AT1G09820.1	2127	1938	182	278	243	250	212	212	368	375	346	230	202	253	247	235	262	332	306	277	3.188	4.51534	4.73865	4.30351	3.75807	3.72838	6.54566	6.88174	6.26863	4.15752	4.01572	4.82827	4.04679	3.93818	4.54014	5.90993	5.23872	5.58008	4.14733	4.33384	3.92999	4.17504	6.56534	5.57624	0.186059	-0.0436046	FALSE	0.283206
AT1G09830	AT1G09830.1	1790	1601	348	697	511	1117	973	1094	1468	1408	1492	537	456	546	1044	1073	1124	1197	1253	936	7.37886	13.7038	12.0623	23.2755	20.8787	23.2897	31.6078	31.2775	32.7211	11.7502	10.9733	12.6132	20.7051	21.7666	23.5775	25.7929	25.9667	22.8244	11.0483	11.7789	22.4813	22.0164	31.8688	24.8613	3.91729e-12	0.848899	TRUE	1
AT1G09840	AT1G09840.1	1899	1710	1738	2338	2108	812	884	979	1819	1596	1717	1738	1795	1762	932	837	889	1654	1867	1605	34.5028	43.0376	46.5882	15.8415	17.7598	19.5131	36.6687	33.1938	35.2553	35.6053	40.4421	38.1096	17.3056	15.8968	17.4593	33.3686	36.2248	36.6432	41.3762	38.0523	17.7048	16.8872	35.0393	35.4122	0.000174448	-1.12648	TRUE	1.30624e-09
AT1G09850	AT1G09850.1	1638	1449	1256.96	1647.96	1276.98	813.866	794.867	721.925	825.986	1101	847.946	1250.95	1559	1267.98	751.661	728.178	778.61	672	911.978	756	29.448	35.7996	33.3056	18.7379	18.8456	16.981	19.65	27.0234	20.5471	30.2436	41.4518	32.3644	16.4711	16.3211	18.0457	15.9992	20.8821	20.3689	32.8511	34.6866	18.1882	16.946	22.4068	19.0834	0.00569752	-0.991723	TRUE	1
AT1G09860	AT1G09860.1	1294	1105	12.0372	10.0396	11.0224	17.1343	28.1331	14.0748	9.01411	5	7.05395	15.0466	6	8.02469	25.3387	44.8216	30.3895	4	5.02151	3	0.369798	0.285993	0.376977	0.517299	0.874656	0.434128	0.281203	0.160927	0.224141	0.47702	0.209197	0.268591	0.728097	1.31736	0.923599	0.124881	0.150775	0.105992	0.344256	0.318269	0.608694	0.989685	0.22209	0.127216	1.98889e-05	0.593895	TRUE	4.83002e-08
AT1G09870	AT1G09870.1	1694	1505	820	1205	1025	719	672	617	839	761	798	969	1049	948	604	639	620	895	955	733	18.496	25.2029	25.7389	15.9378	15.3397	13.9729	19.217	17.9833	18.6173	22.5553	26.8537	23.2968	12.7429	13.7894	13.8349	20.5156	21.0535	19.0144	23.1459	24.2353	15.0835	13.4557	18.6059	20.1945	0.0509349	-0.8038	FALSE	0.00995548
AT1G09880	AT1G09880.1	1896	1707	27	52	45	19	23	31	18	21	13	26	29	35	18	14	26	24	26	20	0.536947	0.958892	0.996279	0.371327	0.462889	0.618966	0.363495	0.437529	0.267399	0.533581	0.654531	0.758332	0.334817	0.266364	0.511519	0.485038	0.505356	0.457416	0.830706	0.648815	0.484394	0.3709	0.356141	0.482603	0.538522	-0.266306	FALSE	0.886611
AT1G09890	AT1G09890.1	1899	1710	64	53	55	38	62	59	79	67	77	25	37	32	54	47	50	80	57	40	1.27053	0.975618	1.21554	0.741351	1.2456	1.17597	1.59254	1.39348	1.58105	0.512159	0.833626	0.692115	1.00269	0.892654	0.981965	1.61396	1.10595	0.913227	1.1539	0.6793	1.05431	0.959103	1.52236	1.21105	0.0149444	0.222333	FALSE	0.837089
AT1G09900	AT1G09900.1	1797	1608	896	1064	914	1456	1221	1379	1598	1710	1501	901	699	915	1108	1045	1318	1336	1055	1008	18.9157	20.8284	21.4814	30.2073	26.0863	29.2292	34.2571	37.8208	32.7752	19.6291	16.7478	21.0455	21.8787	21.1063	27.5265	28.6628	21.7683	24.4731	20.4085	19.1408	28.5076	23.5038	34.951	24.9681	0.000527581	0.282886	TRUE	1
AT1G09910	AT1G09910.1	2234	2045	752.721	872.943	661.92	193.472	230.551	257.779	309.284	243.192	284.64	723.863	524.281	627.7	259.49	208.328	208.937	290.257	358.01	301.352	12.4952	13.4367	12.2325	3.15617	3.87308	4.29628	5.21343	4.22938	4.88712	12.4001	9.87726	11.3523	4.02899	3.30853	3.43119	4.89652	5.80844	5.75301	12.7215	11.2099	3.77518	3.58957	4.77664	5.48599	5.31718e-09	-1.41162	TRUE	0.0443026
AT1G09920	AT1G09920.1	968	779	1271	1343	1167	607	643	741	696	795	666	1347	1246	1321	773	758	744	639	781	638	55.3872	54.2673	56.6155	25.9949	28.3567	32.4205	30.7986	36.2953	30.0184	60.5746	61.6235	62.7177	31.5072	31.6019	32.0743	28.2984	33.2637	31.9741	55.4233	61.6386	28.924	31.7278	32.3708	31.1787	0.00617901	-0.936535	TRUE	0.727463
AT1G09930	AT1G09930.1	2205	2016	2	4	5	8	8	11	0	3	2	5	10	7	0	3	1	3	4	2	0.0336776	0.0624553	0.0937306	0.132384	0.136327	0.185969	0	0.0529239	0.0348329	0.0868841	0.191106	0.12842	0	0.0483295	0.0166583	0.0513368	0.0658304	0.0387306	0.0632878	0.13547	0.15156	0.0216626	0.0292523	0.0519659	0.0310599	-0.152371	FALSE	0.63767
AT1G09932	AT1G09932.1	1131	942	369	657	415	163	274	303	36	64	22	408	530	337	259	255	165	32	91	83	13.2977	21.954	16.6494	5.77262	9.99269	10.963	1.31738	2.41629	0.820016	15.1729	21.6766	13.2313	8.73005	8.79165	5.88241	1.17192	3.20515	3.43987	17.3004	16.6936	8.90944	7.80137	1.5179	2.60565	0.0245571	-1.00743	FALSE	1.90008e-05
AT1G09935	AT1G09935.1	696	507	0	0	0	1	1	0	0	0	0	0	3	0	0	0	0	0	0	0	0	0	0	0.0658004	0.0677602	0	0	0	0	0	0.227971	0	0	0	0	0	0	0	0	0.0759903	0.0445202	0	0	0	0.518664	-0.105665	FALSE	1
AT1G09940	AT1G09940.1	2114	1925	1788.23	2702.27	1455.25	1678	1670	1784.37	1550	1526.37	1572.8	1653	2358.3	1681.25	2115.45	1945	1883	1607.46	1748	1465	31.535	44.1874	28.5698	29.0802	29.8036	31.5931	27.7562	28.2001	28.6876	30.0817	47.1991	32.3017	34.8931	32.8148	32.8505	28.8077	30.1278	29.7113	34.7641	36.5275	30.159	33.5195	28.2146	29.5489	0.363889	-0.120538	FALSE	0.139711
AT1G09950	AT1G09950.1	1027	838	95	916	263	129	128	193	33	67	33	181	892	450	95	113	162	30	128	106	3.8484	34.4074	11.8608	5.1355	5.24746	7.84968	1.35747	2.84349	1.38268	7.5665	41.0097	19.8606	3.59954	4.37941	6.49222	1.23502	5.06784	4.93829	16.7055	22.8123	6.07755	4.82372	1.86121	3.74705	0.000310156	-2.03169	TRUE	0.56247
AT1G09960	AT1G09960.1	1974	1785	291	486	348	207	258	196	370	330	366	330	292	251	249	286	274	344	401	281	5.53421	8.57034	7.36789	3.86873	4.96551	3.74245	7.14534	6.57501	7.19935	6.47644	6.30246	5.20068	4.42924	5.20366	5.15507	6.64842	7.45356	6.14586	7.15748	5.99319	4.19223	4.92932	6.97323	6.74928	0.806546	-0.238084	FALSE	0.207946
AT1G09970	AT1G09970.2	3251	3062	14950	14100	15262	13553	14396	13412	10370	10842	10062	16532	16484	13702	21579	20359	19781	12134	12628	11146	165.744	144.949	188.368	147.661	161.517	149.289	116.744	125.929	115.38	189.139	207.407	165.502	223.766	215.94	216.953	136.709	136.832	142.111	166.354	187.349	152.822	218.886	119.351	138.551	0.00328642	0.223347	TRUE	1.63071e-06
AT1G09980	AT1G09980.1	3159	2970	1017.39	1600	1436	1266.62	1259	1247	1215.58	1014	1164	1217.98	1138.02	1227	1028	1092	986	1199	1106	1065	11.6287	16.9576	18.2726	14.2275	14.563	14.3103	14.1087	12.1423	13.7609	14.3663	14.7624	15.2796	10.9902	11.9412	11.1492	13.9271	12.3554	13.9993	15.6196	14.8028	14.3669	11.3602	13.3373	13.4273	1	-0.354475	FALSE	0.701684
AT1G09995	AT1G09995.1	724	535	78.7634	126.341	93.7428	48.762	81.0289	74.5345	64.8085	63.4521	57.3966	68.3011	107.802	82.7127	96.6799	66.4866	75.044	71.4305	80.9407	78.0596	4.99772	7.43343	6.62195	3.04064	5.20318	4.74834	4.17578	4.21806	3.76689	4.47234	7.76318	5.71799	5.73787	4.0361	4.71069	4.60604	5.01962	5.69623	6.35103	5.9845	4.33072	4.82822	4.05358	5.1073	1	-0.261102	FALSE	1
AT1G10000	AT1G10000.1	912	723	32	25	23	40	34	37	31	18	24	19	11	30	39	50	40	26	31	21	1.50249	1.08843	1.20224	1.84569	1.61556	1.74422	1.47803	0.885431	1.16553	0.920611	0.586165	1.53464	1.71275	2.24602	1.85799	1.2406	1.42259	1.13395	1.26439	1.01381	1.73516	1.93892	1.17633	1.26571	0.00140145	0.545362	TRUE	0.107759
AT1G10010	AT1G10010.1	1428	1239	0	2	1	0	0	0	0	0	0	0	1	0	1	0	0	0	0	1	0	0.0508111	0.0305022	0	0	0	0	0	0	0	0.0310953	0	0.0256269	0	0	0	0	0.0315096	0.0271044	0.0103651	0	0.0085423	0	0.0105032	1	-0.00260512	FALSE	1
AT1G10020	AT1G10020.1	1976	1787	948	384	234	423	454	500	341	391	270	460	339	229	847	843	747	370	362	311	18.0088	6.76405	4.94872	7.89682	8.72799	9.53639	6.57793	7.78167	5.30505	9.01766	7.30871	4.73953	15.0497	15.3209	14.0384	7.14291	6.72112	6.79439	9.90719	7.02197	8.7204	14.803	6.55488	6.88614	4.98088e-10	0.978171	TRUE	2.09369e-12
AT1G10030	AT1G10030.1	743	554	109	118	105	170	215	173	187	159	200	119	85	101	203	169	113	186	171	128	6.6791	6.70459	7.16278	10.2371	13.3325	10.6433	11.6357	10.2072	12.6757	7.52485	5.91119	6.74274	11.6347	9.90737	6.85	11.5825	10.241	9.02017	6.84882	6.72626	11.4043	9.46402	11.5062	10.2812	0.00295284	0.437596	TRUE	1
AT1G10040	AT1G10040.1	1689	1500	312	489	425	233	242	250	372	282	378	363	353	471	218	187	227	426	380	315	7.06097	10.2617	10.7078	5.18205	5.54252	5.68051	8.54891	6.68619	8.84812	8.47766	9.06669	11.6133	4.61459	4.04885	5.08226	9.79753	8.40523	8.19849	9.34349	9.71922	5.46836	4.5819	8.02774	8.80042	0.00825107	-0.941371	TRUE	0.000303192
AT1G10050	AT1G10050.1	3230	3041	552	817	684	435	422	439	688	727	715	807	654	698	577	508	503	708	649	602	6.16203	8.45679	8.50044	4.7721	4.76737	4.92024	7.79886	8.50235	8.25544	9.29646	8.28565	8.48914	6.02459	5.42536	5.55487	8.03184	7.08085	7.72849	7.70642	8.69042	4.8199	5.66827	8.18555	7.61373	0.468623	-0.539245	FALSE	0.138037
AT1G10060	AT1G10060.2	1631	1442	456	557	514	256	298	323	84	82	75	549	559	473	214	198	216	65	161	127	10.735	12.1588	13.471	5.92259	7.0996	7.63442	2.00804	2.02241	1.82619	13.3373	14.9352	12.1317	4.71212	4.45945	5.03049	1.55506	3.7044	3.43837	12.1216	13.4681	6.88554	4.73402	1.95221	2.89928	9.75707e-07	-1.33525	TRUE	0.0258272
AT1G10070	AT1G10070.1	1642	1453	2143.24	1647.5	1574.73	346.621	451.399	411.219	26.9038	65.8818	23.2828	1686.36	1150.29	1490.6	165.471	157.512	158.18	20.1637	148.896	149.815	50.0732	35.691	40.9584	7.9584	10.6728	9.64598	0.638274	1.61258	0.562627	40.658	30.5004	37.942	3.61596	3.52071	3.65602	0.478742	3.39998	4.02534	42.2409	36.3668	9.42573	3.59756	0.937827	2.63469	3.79051e-46	-3.02282	TRUE	0.541852
AT1G10090	AT1G10090.1	2910	2721	996.764	2836.5	2178.27	416.379	563.601	569.781	284.096	401.118	264.717	1219.64	2973.71	1937.4	256.529	275.488	332.82	221.836	780.104	625.185	12.4355	32.8137	30.2541	5.10501	7.11584	7.13704	3.59912	5.24282	3.41589	15.7023	42.1052	26.3339	2.99348	3.28818	4.10774	2.81256	9.5122	8.97005	25.1678	28.0471	6.45263	3.46313	4.08594	7.09827	6.99413e-15	-2.70227	TRUE	0.0256857
AT1G10095	AT1G10095.1	1507	1318	711.163	851.179	866.014	1673.01	1273.33	2039.17	671.415	1337.27	1619.27	1727.03	1056.52	1533.65	1641.6	3795.75	2707.97	690.195	668.244	828.056	18.317	20.3285	24.832	42.3467	33.19	52.7323	17.5604	36.0848	43.1374	45.9034	30.8837	43.0363	39.5477	93.5326	69.0003	18.0657	16.822	24.5278	21.1592	39.9411	42.7563	67.3602	32.2609	19.8052	7.74089e-05	0.739606	TRUE	4.18038e-11
AT1G10100	AT1G10100.1	489	300	1.17958	2.23039	0	1.79872	0	0	0	0	0	0	1	0	0	0	0	0	0	0	0.133477	0.234024	0	0.200022	0	0	0	0	0	0	0.128423	0	0	0	0	0	0	0	0.1225	0.0428077	0.066674	0	0	0	1	-0.0604731	FALSE	1
AT1G10110	AT1G10110.1	1351	1162	20.8737	28.8581	19	19.2013	22	25	28	17	21.052	28	10.0222	21.0905	40.2057	29.1601	32	22	22.062	20	0.60981	0.781739	0.617944	0.551265	0.650428	0.733284	0.830637	0.520312	0.636119	0.844136	0.332295	0.671284	1.09863	0.815012	0.924839	0.653153	0.629934	0.671952	0.669831	0.615905	0.644992	0.94616	0.662356	0.65168	0.0177066	0.268288	FALSE	0.179653
AT1G10120	AT1G10120.1	2130	1941	1273.95	1040.91	836	574	523	725	654	534	640.948	1022	735.978	742.909	585.794	559.84	469	570	557.938	515	22.2806	16.8806	16.2773	9.86559	9.25676	12.7307	11.6148	9.78445	11.5944	18.4453	14.6085	14.1558	9.58269	9.36741	8.11464	10.1309	9.53713	10.3585	18.4795	15.7365	10.6177	9.02158	10.9979	10.0088	0.0932898	-0.739891	FALSE	1
AT1G10130	AT1G10130.1	3478	3289	1085	1545	1260	1240	1275	1172	1183	819	1112	1199	1093	1117	1139	1300	1120	1289	1361	1166	11.1987	14.7865	14.478	12.5775	13.3177	12.1451	12.3988	8.85606	11.8711	12.7707	12.8033	12.5607	10.9958	12.8369	11.4361	13.5203	13.7294	13.8404	13.4877	12.7116	12.6801	11.7563	11.042	13.6967	0.182462	-0.104187	FALSE	0.805418
AT1G10140	AT1G10140.1	747	558	832	422	452	307	273	220	422	652	470	729	339	397	340	287	387	506	513	390	50.6163	23.8055	30.613	18.3544	16.8078	13.4378	26.0698	41.556	29.5743	45.7672	23.4062	26.3136	19.347	16.7043	23.2916	31.2834	30.5029	27.2863	35.0116	31.829	16.2	19.781	32.4	29.6909	0.527541	-0.659708	FALSE	0.0393419
AT1G10150	AT1G10150.1	1791	1602	813	444	421	241	246	249	231	307	223	888	457	409	202	210	222	219	244	238	17.2278	8.72409	9.93165	5.0187	5.2754	5.29755	4.9706	6.81548	4.88757	19.4183	10.9905	9.44247	4.00366	4.25734	4.65385	4.71606	5.05341	5.80002	11.9612	13.2838	5.19722	4.30495	5.55788	5.18983	2.1124e-05	-1.42896	TRUE	0.790403
AT1G10155	AT1G10155.1	555	366	9	10	10	21	17	18	6	2	5	1	6	8	14	26	31	11	8	11	0.834762	0.86004	1.03257	1.91415	1.5957	1.67622	0.565105	0.194343	0.479667	0.0957149	0.631591	0.808413	1.21455	2.30714	2.84448	1.03684	0.725214	1.17335	0.909124	0.511906	1.72869	2.12206	0.413038	0.978468	9.99346e-05	1.04613	TRUE	0.0386995
AT1G10160	AT1G10160.1	4500	4311	201	279	278	797	712	741	260	208	248	238	190	208	1613	1761	1704	303	255	204	1.58277	2.03716	2.43707	6.16761	5.67394	5.8584	2.079	1.71596	2.01987	1.93401	1.69801	1.78447	11.8802	13.2667	13.2744	2.42473	1.96254	1.84743	2.019	1.8055	5.89998	12.8071	1.93828	2.07823	1.53587e-58	2.29908	TRUE	8.17931e-50
AT1G10170	AT1G10170.1	3897	3708	1453	1585	1539	2584	2722	2845	3084	3295	2903	1691	1199	1241	4907	4775	5873	3393	2976	2632	13.3023	13.4552	15.6856	23.2482	25.2192	26.1506	28.6704	31.6036	27.4889	15.9759	12.4579	12.3782	42.0189	41.823	53.1915	31.5676	26.6287	27.7116	14.1477	13.604	24.8727	45.6778	29.2543	28.636	6.75217e-25	1.67637	TRUE	2.47787e-05
AT1G10180	AT1G10180.1	2502	2313	663	935	763	505	564	591	925	975	902	708	584	767	603	497	513	814	877	798	9.73059	12.7244	12.4667	7.28371	8.37696	8.70864	13.7856	14.9917	13.6925	10.7231	9.72753	12.2643	8.2777	6.9785	7.44841	12.1408	12.58	13.4692	11.6406	10.905	8.1231	7.5682	14.1566	12.73	0.850602	-0.4745	FALSE	0.000336711
AT1G10190	AT1G10190.1	1311	1122	0	0	0	0	0	1	0	0	0	0	1	0	0	0	0	0	0	0	0	0	0	0	0	0.0303771	0	0	0	0	0.0343378	0	0	0	0	0	0	0	0	0.0114459	0.0101257	0	0	0	1	-0.0164192	FALSE	1
AT1G10200	AT1G10200.1	982	793	5593	3639	3237	1589	1652	1470	1513	1474	1410	4316	2139	2703	1718	1340	1342	1333	1291	1108	239.427	144.447	154.266	66.8478	71.5681	63.1805	65.7696	66.1066	62.4305	190.664	103.921	126.066	68.7888	54.8798	56.8331	57.9903	54.0145	54.5483	179.38	140.217	67.1988	60.1672	64.7689	55.5177	0.00122516	-1.20708	TRUE	0.386085
AT1G10210	AT1G10210.1	1631	1442	342.981	309.179	266.448	62.6829	78.6646	78.4295	61.6641	52.7315	52.6224	399.679	237.026	245.52	58.6634	78.279	59	62.2112	89.9186	66.166	8.07432	6.74908	6.98311	1.45018	1.87412	1.85376	1.4741	1.30055	1.28132	9.70973	6.3328	6.29718	1.29172	1.76304	1.37407	1.48834	2.06891	1.79136	7.26884	7.44657	1.72602	1.47628	1.35199	1.78287	6.40528e-11	-1.77019	TRUE	0.954791
AT1G10220	AT1G10220.1	804	615	7	2	3	5	1	2	4	0	4	2	0	6	1	2	4	5	3	8	0.386388	0.102366	0.184352	0.271226	0.0558609	0.110839	0.224204	0	0.228368	0.113924	0	0.360828	0.0516289	0.105618	0.218427	0.280474	0.161847	0.507843	0.224369	0.158251	0.145975	0.125225	0.150857	0.316721	1	-0.0417345	FALSE	0.390251
AT1G10230	AT1G10230.1	789	600	235	298	242	521	469	501	1202	1518	1167	282	235	263	621	589	733	826	781	721	13.2959	15.6338	15.2428	28.9683	26.8537	28.4594	69.0578	89.979	68.2921	16.4649	15.0898	16.2117	32.8631	31.882	41.0275	47.4927	43.1874	46.9136	14.7242	15.9221	28.0938	35.2575	75.7763	45.8646	3.9249e-14	1.09937	TRUE	0.249497
AT1G10240	AT1G10240.1	2295	2106	270	346	261	247	205	207	336	366	317	281	188	209	268	281	291	339	358	326	4.35218	5.17151	4.68364	3.91269	3.34409	3.35004	5.49972	6.18078	5.28508	4.67421	3.43926	3.67039	4.04059	4.3334	4.64041	5.55315	5.64004	6.0433	4.73578	3.92795	3.53561	4.33813	5.65519	5.7455	0.0247198	0.115347	FALSE	0.275652
AT1G10250	AT1G10250.1	330	141	0	0	0	2.6033	3.86625	1.39205	4.4314	1.67293	0	0	0	0	0	0	0	0	1.37074	2.45777	0	0	0	0.615944	0.942005	0.336492	1.08338	0.421967	0	0	0	0	0	0	0	0	0.322547	0.680513	0	0	0.63148	0	0.501782	0.334353	1	0	FALSE	0.369315
AT1G10260	AT1G10260.1	722	533	2.65259	0	3.43161	1.33004	3.66033	0	0	0	0	0	0	0	6.01651	0	17.4581	0.426119	0	0	0.168944	0	0.243317	0.0832478	0.235926	0	0	0	0	0	0	0	0.358414	0	1.1	0.0275805	0	0	0.13742	0	0.106391	0.486138	0	0.0091935	0.00187739	0.571568	TRUE	0.00604452
AT1G10270	AT1G10270.1	2985	2796	371	613	595	1752	1427	1608	2210	2376	2212	495	574	445	1573	1520	1879	2504	2284	2088	4.50441	6.90118	8.04232	20.9042	17.5335	19.6014	27.2467	30.2225	27.7778	6.20196	7.90934	5.88637	17.8632	17.6558	22.569	30.8955	27.1029	29.1547	6.48264	6.66589	19.3464	19.3627	28.4157	29.051	6.59558e-19	1.4094	TRUE	0.0120029
AT1G10280	AT1G10280.1	1897	1708	137	229	184	137	133	116	111	125	114	158	158	194	139	106	125	91	115	126	2.72291	4.22034	4.07129	2.6759	2.67514	2.31477	2.24024	2.60281	2.34351	3.24063	3.56398	4.20086	2.58401	2.01558	2.45779	1.83803	2.23392	2.88003	3.67151	3.66849	2.55527	2.35246	2.39552	2.31733	0.609272	-0.477736	FALSE	0.990103
AT1G10290	AT1G10290.1	3304	3115	2434.89	3207.59	3121.83	2662.68	2308	2539	3167.87	2717.25	3117.87	2798	2579	2860.13	2501.42	2259.58	2231.12	2902.7	3030.85	2608.22	26.5352	32.4131	37.875	28.5166	25.4543	27.7807	35.0565	31.0236	35.144	31.4666	31.8977	33.9588	25.4974	23.5587	24.054	32.1471	32.2822	32.689	32.2744	32.441	27.2505	24.37	33.7414	32.3728	1	-0.398494	FALSE	0.103152
AT1G10300	AT1G10300.1	2064	1875	5	14	6	69	59	62	20	17	11	4	4	8	99	94	88	56	34	29	0.0905253	0.235032	0.120935	1.22768	1.08102	1.12701	0.367695	0.322454	0.205988	0.0747342	0.082191	0.157802	1.67649	1.6282	1.57617	1.03035	0.601638	0.603825	0.148831	0.104909	1.14524	1.62695	0.298712	0.745271	8.0235e-27	1.24946	TRUE	0.000913479
AT1G10310	AT1G10310.1	901	712	622	709	594	647	672	709	880	938	937	670	564	636	715	657	696	644	691	631	29.6559	31.3448	31.5289	30.3152	32.4244	33.9395	42.6051	46.8537	46.2073	32.9652	30.5186	33.0371	31.8856	29.9686	32.8285	31.2035	32.2	34.599	30.8432	32.1736	32.2264	31.5609	45.222	32.6675	0.058147	-0.0268965	FALSE	1
AT1G10320	AT1G10320.1	2274	2085	1687	1683	1902	2259	2178	2332	2083	1368	2177	2035	1725	2147	2801	2912	2474	1820	1778	1722	27.4669	25.4084	34.4752	36.1449	35.8868	38.1207	34.4384	23.3346	36.6609	34.1916	31.8749	38.0847	42.6555	45.3593	39.8488	30.1137	28.2933	32.2435	29.1168	34.7171	36.7175	42.6212	31.478	30.2168	0.000367466	0.288416	TRUE	0.000424139
AT1G10330	AT1G10330.1	1404	1215	29	42	31	13	20	20	36	41	29	27	29	25	8	7	13	47	49	30	0.810257	1.08811	0.964245	0.356947	0.565505	0.561038	1.02138	1.20013	0.838055	0.778481	0.919575	0.761007	0.209065	0.187113	0.359326	1.3345	1.33806	0.963961	0.954204	0.819688	0.494497	0.251835	1.01985	1.21217	0.00806904	-0.539647	TRUE	2.43598e-06
AT1G10340	AT1G10340.1	1980	1791	36	69	59	17	17	19	21	14	17	54	26	56	9	7	5	2	6	11	0.682351	1.2127	1.24497	0.316658	0.326089	0.361574	0.404188	0.278005	0.333276	1.05623	0.559298	1.15642	0.159557	0.126936	0.0937555	0.0385241	0.111151	0.239779	1.04667	0.923983	0.334774	0.126749	0.33849	0.129818	3.45057e-07	-0.771929	TRUE	1
AT1G10350	AT1G10350.1	1433	1244	859	1018	791	353	339	355	497	506	512	963	874	846	332	359	316	422	445	494	23.4409	25.7589	24.0302	9.46653	9.36186	9.72628	13.7719	14.4661	14.4511	27.1186	27.068	25.1521	8.47394	9.3725	8.53078	11.7028	11.8685	15.5032	24.41	26.4462	9.51822	8.79241	14.2297	13.0248	1.68564e-09	-1.48687	TRUE	0.05145
AT1G10360	AT1G10360.1	907	718	214	237	154	97	120	101	13	24	11	219	179	237	55	68	71	23	63	44	10.1179	10.3902	8.10584	4.50696	5.74169	4.79441	0.624135	1.1888	0.537921	10.6851	9.60493	12.2081	2.43224	3.07585	3.3209	1.1051	2.91121	2.39245	9.53798	10.8327	5.01435	2.943	0.783619	2.13625	1.33643e-07	-1.58542	TRUE	0.29143
AT1G10370	AT1G10370.1	962	773	52	732	769	4808	4222	3977	3003	3533	2874	153	2910	1286	4086	3964	4253	2183	2554	2036	2.28363	29.8079	37.5966	207.502	187.638	175.354	133.917	162.549	130.544	6.93382	145.037	61.5299	167.837	166.546	184.773	97.4254	109.622	102.828	23.2294	71.1669	190.165	173.052	142.337	103.292	0.0244784	1.27011	FALSE	6.84602e-08
AT1G10380	AT1G10380.1	1232	1043	144	141	126	31	46	34	25	41	28	163	91	95	25	7	10	37	47	47	4.68683	4.25534	4.5655	0.991549	1.51515	1.11105	0.826257	1.39804	0.942593	5.47475	3.36142	3.36871	0.761068	0.217969	0.321987	1.22381	1.4951	1.75925	4.50256	4.06829	1.20592	0.433675	1.05563	1.49272	3.44276e-10	-1.82178	TRUE	0.0011793
AT1G10385	AT1G10385.1	2265	2076	0	0	0	0	4	1	0	0	6	0	0	0	0	0	0	1	0	0	0	0	0	0	0.0661935	0.0164177	0	0	0.101479	0	0	0	0	0	0	0.0166177	0	0	0	0	0.0275371	0	0.0338263	0.00553923	1	0	FALSE	1
AT1G10390	AT1G10390.1	3776	3587	3264	3900	3773	4605	4177	4391	4636	4439	4452	3832	3523	3823	5289	4705	5055	4566	4287	3833	30.8901	34.2242	39.7518	42.8287	40.0051	41.7225	44.5524	44.0123	43.5787	37.4244	37.8396	39.4183	46.8177	42.6	47.3273	43.914	39.6533	41.7179	34.9554	38.2274	41.5188	45.5817	44.0478	41.7617	0.000882749	0.247899	TRUE	0.306641
AT1G10400	AT1G10400.1	1421	1232	22	20	41	641	547	510	11	4	4	33	29	28	701	703	546	17	9	11	0.606196	0.510998	1.25769	17.3574	15.2531	14.1091	0.307781	0.11547	0.113999	0.938348	0.906886	0.840566	18.0665	18.5322	14.8835	0.476032	0.242376	0.348575	0.791628	0.895267	15.5732	17.1607	0.179083	0.355661	1.19343e-69	3.26035	TRUE	4.2106e-85
AT1G10410	AT1G10410.1	1995	1806	2053	3107	3155	2920	3304	2903	1246	1156	1203	2364	3222	2509	3200	2889	2960	1323	1733	1446	38.5898	54.1531	66.0212	53.9389	62.85	54.7858	23.7826	22.7646	23.3883	45.8554	68.7343	51.3816	56.2601	51.953	55.0422	25.272	31.8374	31.2583	52.9214	55.3238	57.1916	54.4184	23.3118	29.4559	0.148084	-0.0233779	FALSE	6.47716e-10
AT1G10417	AT1G10417.1	1641	1452	80	109	111	79	75	83	51	27	49	80	69	88	75	80	67	28	46	34	1.87036	2.36298	2.88907	1.81509	1.77451	1.94827	1.21077	0.661329	1.1849	1.93012	1.83083	2.24151	1.64007	1.78939	1.54964	0.665257	1.05111	0.91417	2.37414	2.00082	1.84596	1.6597	1.019	0.876846	0.869863	-0.174093	FALSE	0.00334554
AT1G10419	AT1G10419.1	395	206	0	0	0	0	0	0	0	0	0	0	0	0	0	0	0	0	0	0	0	0	0	0	0	0	0	0	0	0	0	0	0	0	0	0	0	0	0	0	0	0	0	0	1	0	FALSE	1
AT1G10430	AT1G10430.1	1344	1155	917	1074	834	611	694	597	698	714	656	819	736	693	541	502	481	718	878	634	26.9518	29.27	27.2889	17.648	20.6424	17.617	20.8321	21.9855	19.9422	24.8406	24.5506	22.191	14.8725	14.1157	13.9857	21.4457	25.2214	21.43	27.8369	23.8607	18.6358	14.3246	20.9199	22.699	0.159026	-0.698016	FALSE	0.00277758
AT1G10440	AT1G10440.1	72	3.75521	0	0	0	0	0	0	0	0	0	0.747788	0	0	0	2.06111	0	0	0	0	0	0	0	0	0	0	0	0	0	6.97598	0	0	0	17.8258	0	0	0	0	0	2.32533	0	5.94193	0	0	1	1.06184	FALSE	0.892226
AT1G10450	AT1G10450.1	4024	3835	1410	1827	1688	1924.4	1837.13	1893.61	2826.57	2456.33	2704	1480.45	1322	1559	1728.49	1642	2006.51	2359	2175.07	1831.54	12.4812	14.9959	16.6345	16.7404	16.4573	16.8292	25.407	22.7794	24.7567	13.5235	13.281	15.0351	14.311	13.9056	17.5711	21.2207	18.8176	18.6452	14.7039	13.9465	16.6756	15.2626	24.3144	19.5612	0.00990136	0.121744	TRUE	0.273025
AT1G10455	AT1G10455.1	459	270	0	0	0	0	0	0	1	0	3	0	0	0	0	0	0	3	1	3	0	0	0	0	0	0	0.127672	0	0.390129	0	0	0	0	0	0	0.383315	0.122884	0.433783	0	0	0	0	0.1726	0.313327	1	0	FALSE	0.0859677
AT1G10460	AT1G10460.1	999	810	17	23	25	34	27	21	146	128	115	7	11	8	32	14	19	249	246	225	0.712467	0.893805	1.16642	1.40033	1.14515	0.883635	6.21337	5.62012	4.98498	0.302743	0.523206	0.365283	1.25439	0.561338	0.787754	10.605	10.0764	10.8446	0.924231	0.397077	1.14304	0.867827	5.60616	10.5087	0.00479481	0.418949	TRUE	5.8177e-28
AT1G10470	AT1G10470.1	1275	1086	186	196	262	330	315	313	1333	1119	1243	144	109	73	258	244	264	1464	1655.97	1210	5.81412	5.68102	9.11745	10.1373	9.96468	9.8232	42.3116	36.6455	40.1876	4.64508	3.86689	2.48609	7.54324	7.29695	8.16387	46.506	50.5917	43.4981	6.87086	3.66602	9.97506	7.66802	39.7149	46.8653	2.06876e-07	0.89351	TRUE	1.82164e-49
AT1G10480	AT1G10480.1	1536	1347	158	44	53	48	41	23	94	158	77	71	46	38	44	45	33	84	64	62	3.9819	1.02822	1.487	1.1888	1.04568	0.581968	2.40558	4.17167	2.00712	1.84651	1.3157	1.04338	1.03718	1.08499	0.822751	2.15134	1.57641	1.79696	2.16571	1.40186	0.938816	0.98164	2.86146	1.84157	1	-0.277459	FALSE	0.034024
AT1G10490	AT1G10490.1	3843	3654	796.527	1303.26	1169.38	4876.92	4676.63	4436.8	3573.2	2503.01	3203.86	914.934	802.502	830.353	4510.95	4545.36	4914.67	4268.24	3902.52	3170.66	7.40002	11.227	12.0945	44.526	43.969	41.3847	33.7092	24.3621	30.7862	8.77166	8.46141	8.40463	39.1983	40.4	45.1698	40.2976	35.4351	33.8763	10.2405	8.5459	43.2932	41.5894	29.6192	36.5363	5.74719e-42	2.15754	TRUE	0.185031
AT1G10500	AT1G10500.1	848	659	925.473	1241.74	853.622	415.085	539.375	469.201	437.8	390.992	371.657	970.066	916.498	865.647	361.049	481.639	429.326	339.296	473.478	411.337	47.6738	59.3123	48.9533	21.013	28.1182	24.2668	22.9007	21.101	19.802	51.5676	53.5811	48.5825	17.396	23.7366	21.8788	17.762	23.8381	24.3684	51.9798	51.2437	24.466	21.0038	21.2679	21.9895	3.81968e-05	-1.24751	TRUE	1
AT1G10510	AT1G10510.1	2150	1961	1258	1464	1197	1787	1712	1788	2096	1743	1943	1309	1004	1248	1589	1578	1737	1575	1538	1304	21.7773	23.4998	23.0684	30.4007	29.9922	31.0762	36.8445	31.6112	34.7893	23.3842	19.7252	23.5376	25.7285	26.1343	29.7471	27.7077	26.0217	25.9606	22.7818	22.2157	30.4897	27.2033	34.415	26.5633	0.000331924	0.280765	TRUE	0.693786
AT1G10520	AT1G10520.1	1590	1401	87	81	93	247	219	224	224	143	195	101	57	69	191	203	261	202	179	131	2.10806	1.8199	2.50869	5.8816	5.37018	5.4494	5.51149	3.6301	4.88705	2.52548	1.56748	1.82153	4.32876	4.70586	6.2564	4.97406	4.23909	3.65046	2.14555	1.9715	5.56706	5.09701	4.67621	4.28787	7.51529e-10	1.03691	TRUE	0.371427
AT1G10522	AT1G10522.1	980	791	906.374	1016.62	841.565	1685.57	1458.42	1808.19	1560.26	1589.11	1533.51	1003.94	586.926	887.976	1483.66	1728.49	1685.34	1249.29	1257.71	1077	38.8984	40.4561	40.2081	71.0897	63.3416	77.9123	67.9953	71.4494	68.0708	44.4622	28.5872	41.5192	59.5559	70.9695	71.554	54.4861	52.7548	53.1562	39.8542	38.1895	70.7812	67.3598	69.1718	53.4657	5.20499e-09	0.80268	TRUE	0.0206492
AT1G10530	AT1G10530.1	996	807	84	272	215	321	291	258	231	160	212	143	444	297	397	369	417	203	272	267	3.53351	10.6095	10.0685	13.2699	12.388	10.8964	9.86729	7.05127	9.22387	6.20759	21.197	13.6115	15.6201	14.8503	17.3534	8.67802	11.1829	12.9167	8.0705	13.672	12.1848	15.9413	8.71414	10.9259	0.162495	0.207473	FALSE	0.00600681
AT1G10538	AT1G10538.1	251	62.0706	0	2	0	0	0	0	0	0	0	2	0	2	0	0	0	0	0	0	0	1.01425	0	0	0	0	0	0	0	1.12877	0	1.19171	0	0	0	0	0	0	0.338083	0.773493	0	0	0	0	0.280812	-0.826594	FALSE	1
AT1G10540	AT1G10540.1	1951	1762	89	132	103	18	40	17	19	22	12	106	62	78	34	33	22	10	13	23	1.71469	2.35813	2.20919	0.340803	0.779896	0.328838	0.371712	0.444056	0.239126	2.10747	1.35566	1.63724	0.61269	0.60826	0.419314	0.195791	0.244791	0.509608	2.094	1.70012	0.483179	0.546755	0.351631	0.31673	0.000486993	-0.803781	TRUE	0.126745
AT1G10550	AT1G10550.1	1068	879	573	286	260	1129	1285	1127	41	67	41	152	259	193	1412	1300	486	43	75	89	22.1293	10.2418	11.1786	42.8491	50.2224	43.6992	1.60788	2.71086	1.63774	6.05781	11.3521	8.12069	51.0051	48.0326	18.5682	1.68763	2.83093	3.9529	14.5166	8.5102	45.5902	39.202	1.98549	2.82382	2.34721e-12	2.07972	TRUE	1.88382e-23
AT1G10560	AT1G10560.1	2386	2197	207	333	191	26	33	62	3	13	6	229	243	308	10	29	26	1	49	39	3.19846	4.77105	3.28553	0.394803	0.51602	0.961834	0.0470707	0.210443	0.0958897	3.65146	4.2613	5.18496	0.144523	0.428696	0.397434	0.0157025	0.739986	0.693026	3.75168	4.36591	0.624219	0.323551	0.117801	0.482905	8.84473e-19	-2.01941	TRUE	0.960966
AT1G10570	AT1G10570.1	1936	1747	841	1154	917	710	779	721	778	558	766	791	809	866	659	642	715	626	778	674	16.342	20.7928	19.8371	13.5582	15.3189	14.0663	15.3513	11.3596	15.3952	15.8615	17.8411	18.3337	11.9773	11.935	13.7447	12.3617	14.7756	15.062	18.9906	17.3454	14.3145	12.5523	14.0354	14.0664	1	-0.43688	FALSE	1
AT1G10580	AT1G10580.1	2073	1884	2462	3279	3275	5997	6032	6748	5801	4406	5611	2806	3006	3067	7616	7631	8464	5410	5381	4931	44.3617	54.7848	65.695	106.192	109.993	122.077	106.141	83.1734	104.571	52.1756	61.4715	60.2085	128.355	131.547	150.875	99.0637	94.7631	102.181	54.9472	57.9519	112.754	136.926	97.9618	98.6693	1.0568e-15	1.22628	TRUE	0.000785497
AT1G10585	AT1G10585.1	761	572	74	32	91	2685	2548	2523	2849	3679	2731	73	205	55	4532	3584	5029	3089	2291	1902	4.39174	1.76098	6.01239	156.598	153.033	150.335	171.694	228.747	167.639	4.47082	13.8078	3.55624	251.572	203.495	295.262	186.303	132.888	129.816	4.05504	7.27829	153.322	250.11	189.36	149.669	2.83382e-30	4.92284	TRUE	0.00014798
AT1G10586	AT1G10586.1	771	582	1	2	9	88	83	71	74	97	78	3	4	1	111	132	76	50	44	35	0.0583281	0.10817	0.584415	5.04425	4.89934	4.1579	4.38297	5.92747	4.70568	0.180576	0.264791	0.063548	6.05575	7.36601	4.38544	2.96377	2.50834	2.34779	0.250304	0.169638	4.7005	5.93573	5.00537	2.60663	4.97956e-28	2.56799	TRUE	0.00033587
AT1G10588	AT1G10588.1	596	407	3	0	0	7	4	0	5	12	4	0	0	0	2	0	1	10	1	6	0.250223	0	0	0.573773	0.337636	0	0.423482	1.04859	0.345077	0	0	0	0.156028	0	0.082514	0.847625	0.0815198	0.575535	0.0834077	0	0.303803	0.079514	0.605716	0.50156	0.475177	0.110382	FALSE	0.0827591
AT1G10590	AT1G10590.3	835	646	1828	2625	2037	2337	2413	2161	2156	2159	2087	1889	1762	1875	2645	2495	2335	2536	2476	1973	96.0605	127.908	119.168	120.688	128.324	114.015	115.047	118.861	113.433	102.438	105.085	107.348	130.005	125.435	121.388	135.43	127.167	119.237	114.379	104.957	121.009	125.609	115.78	127.278	0.000650037	0.256905	TRUE	0.935039
AT1G10600	AT1G10600.1	1025	836	679	534	481	411	416	446	381	307	367	790	443	621	424	375	523	269	338	307	27.5718	20.1064	21.7441	16.4011	17.095	18.1831	15.7101	13.0603	15.4138	33.1041	20.4156	27.4732	16.1038	14.5682	21.0096	11.1005	13.4143	14.3366	23.1408	26.9976	17.2264	17.2272	14.7281	12.9505	0.525311	-0.619212	FALSE	0.0359346
AT1G10610	AT1G10610.1	1857	1668	317	300	304	112	93	148	151	104	135	322	181	271	99	108	114	114	103	106	6.45155	5.66142	6.88778	2.24005	1.91544	3.02416	3.12062	2.21747	2.84177	6.76271	4.18069	6.00894	1.88455	2.10285	2.29525	2.3578	2.0488	2.48099	6.33358	5.65078	2.39322	2.09422	2.72662	2.29586	0.000300806	-1.10395	TRUE	1
AT1G10620	AT1G10620.1	2157	1968	0	0	1	2	2	3	0	0	0	0	0	0	0	0	1	1	2	1	0	0	0.0192033	0.0339033	0.034913	0.0519559	0	0	0	0	0	0	0	0	0.0170646	0.0175296	0.033718	0.0198376	0.0064011	0	0.0402574	0.0056882	0	0.0236951	1	0.00818309	FALSE	0.750571
AT1G10630	AT1G10630.1	1043	854	2003.43	2719.18	2239.6	1524.75	1546.4	1821.67	2823.69	2344.97	2698.8	1949.58	2328.26	2017.41	1478.43	1633.01	1284.91	2399.64	2988.06	2388.86	79.6374	100.226	99.1093	59.5633	62.2079	72.7026	113.977	97.6564	110.959	79.9731	105.036	87.3696	54.9683	62.103	50.5284	96.9361	116.088	109.206	92.9909	90.7929	64.8246	55.8666	107.531	107.41	0.292491	-0.690802	FALSE	9.92087e-07
AT1G10640	AT1G10640.1	1793	1604	169	660	468	93	139	191	533	457	524	407	607	882	122	99	122	544	648.676	642	3.57671	12.9521	11.0266	1.93426	2.9771	4.05852	11.4547	10.1329	11.4704	8.88896	14.5797	20.3371	2.41503	2.00453	2.55433	11.7002	13.4178	15.6259	9.18514	14.6019	2.98996	2.32463	11.0193	13.5813	6.99574e-13	-2.23046	TRUE	3.57797e-31
AT1G10650	AT1G10650.1	1519	1330	804	1921	1353	2169	1929	1908	1659	1644	1687	1287	1770	1625	2188	1973	1950	2001	2259	1871	20.5213	45.4648	38.4457	54.4057	49.8268	48.8951	42.9986	43.9613	44.5363	33.8991	51.2728	45.1883	52.2352	48.1789	49.2385	51.9031	56.3536	54.9208	34.8106	43.4534	51.0425	49.8842	43.8321	54.3925	0.010755	0.194924	FALSE	1
AT1G10652	AT1G10652.1	123	5.74851	0	0	0	1	0	0	0	0	0	0	0	0	0	0	0	0	0	0	0	0	0	5.80339	0	0	0	0	0	0	0	0	0	0	0	0	0	0	0	0	1.93446	0	0	0	1	0	FALSE	1
AT1G10657	AT1G10657.1	862	673	123	157	84	51	54	57	17	16	17	203	71	112	45	37	55	15	28	25	6.20428	7.34319	4.717	2.52809	2.75652	2.88668	0.870749	0.845523	0.88692	10.5668	4.06452	6.15499	2.12308	1.78553	2.74454	0.768908	1.38039	1.45024	6.08816	6.92877	2.72376	2.21772	0.867731	1.19985	0.00294667	-1.30106	TRUE	0.0276321
AT1G10660	AT1G10660.2	1648	1459	1314	1330	995	634	731	711	685	558	625	929	802	886	674	598	552	672	656	565	30.5732	28.6943	25.7733	14.4967	17.2125	16.6094	16.1843	13.6019	15.041	22.306	21.178	22.4597	14.6681	13.3115	12.7059	15.8896	14.9178	15.1185	28.3469	21.9812	16.1062	13.5618	14.9424	15.3086	0.231933	-0.658264	FALSE	1
AT1G10670	AT1G10670.3	1724	1535	4245.47	6274.1	5013.08	4518.09	4352.46	4025.84	4736.01	4862.99	4715.2	5200.56	4894.3	4687.44	4006.22	3752.46	3429.58	3686.79	4291.53	3387.38	93.8899	128.66	123.424	98.1937	97.4114	89.3896	106.356	112.672	107.855	118.687	122.842	112.941	82.8695	79.3943	75.0334	82.8586	92.7601	86.1529	115.325	118.157	94.9982	79.0991	108.961	87.2572	0.625545	-0.573002	FALSE	1
AT1G10680	AT1G10680.1	3684	3495	3	0	0	1	1	0	0	0	0	0	1	1	0	0	0	0	0	0	0.029139	0	0	0.0095453	0.00982959	0	0	0	0	0	0.0110235	0.0105822	0	0	0	0	0	0	0.009713	0.0072019	0.0064583	0	0	0	0.799163	-0.0103529	FALSE	1
AT1G10682	AT1G10682.1	481	292	2502	1132	1394	183	311	206	79	141	70	1166	476	696	198	145	132	225	141	105	290.874	122.029	180.419	20.9076	36.5898	24.0449	9.32617	17.1734	8.41717	139.887	62.8043	88.1558	21.5303	16.1275	15.1814	26.5826	16.0211	14.0385	197.774	96.949	27.1808	17.6131	11.6389	18.8807	1.24506e-12	-2.39572	TRUE	1
AT1G10690	AT1G10690.1	641	452	39	47	54	44	32	36	53	89	61	104	49	53	37	44	31	43	70	55	2.92905	3.2731	4.51499	3.24751	2.43217	2.71458	4.042	7.00281	4.73851	8.06038	4.1766	4.33673	2.59915	3.16152	2.30327	3.28192	5.13827	4.7505	3.57238	5.52457	2.79809	2.68798	5.26111	4.39023	0.167633	-0.823052	FALSE	0.183419
AT1G10700	AT1G10700.1	1518	1329	486	536	390	631	607	464	464	464	412	428	351	308	796	770	625	467	433	411	12.414	12.6952	11.0903	15.8395	15.6909	11.8996	12.0352	12.4169	10.8849	11.2818	10.1753	8.57137	19.0176	18.8169	15.7935	12.1224	10.8099	12.0735	12.0665	10.0095	14.4767	17.876	11.779	11.6686	1.1454e-09	0.777805	TRUE	0.000152706
AT1G10705	AT1G10705.1	242	53.2554	0	0	0	0	0	0	0	0	0	0	0	0	0	0	0	0	0	0	0	0	0	0	0	0	0	0	0	0	0	0	0	0	0	0	0	0	0	0	0	0	0	0	1	0	FALSE	1
AT1G10710	AT1G10710.1	1437	1248	23	25	23	14	29	14	64	46	52	17	15	20	19	21	9	17	26	19	0.625625	0.630558	0.69649	0.37424	0.7983	0.382342	1.76777	1.31088	1.46298	0.477194	0.463065	0.592707	0.4834	0.546495	0.242187	0.469929	0.69122	0.594366	0.650891	0.510989	0.518294	0.424027	1.51388	0.585172	1	-0.085516	FALSE	0.815141
AT1G10717	AT1G10717.1	273	84.0013	0	0	0	0	0	0	0	0	0	0	0	0	0	0	0	0	0	0	0	0	0	0	0	0	0	0	0	0	0	0	0	0	0	0	0	0	0	0	0	0	0	0	1	0	FALSE	1
AT1G10720	AT1G10720.1	1615	1426	1191	1141	1073	369	415	553	453	450	461	1287	1013	1099	479	581	493	518	567	475	28.3526	25.1864	28.4369	8.63264	9.99796	13.2173	10.9506	11.2231	11.3509	31.6169	27.3688	28.5038	10.6656	13.2324	11.6105	12.5317	13.1923	13.0044	27.3253	29.1632	10.616	11.8362	11.1749	12.9095	1.01568e-05	-1.23257	TRUE	1
AT1G10730	AT1G10730.1	1287	1098	579.559	591.516	600.403	305.629	308.178	365.358	431.149	382.731	327.556	572.873	478.286	559.481	391.421	393.079	359.641	397.472	390.474	361.707	17.9183	16.9576	20.6653	9.28601	9.64232	11.3411	13.5358	12.3969	10.4745	18.2775	16.7823	18.8455	11.319	11.6268	10.9999	12.4883	11.799	12.8608	18.5137	17.9684	10.0898	11.3152	12.1357	12.3827	0.339915	-0.623157	FALSE	1
AT1G10740	AT1G10740.1	1890	1701	953	702	597	398	363	416	397	352	342	872	805	883	337	263	338	524	617	494	19.0191	12.9907	13.2639	7.80576	7.33137	8.33542	8.04536	7.35968	7.05948	17.9586	18.233	19.1991	6.29062	5.02149	6.67321	10.6274	12.0348	11.338	15.0912	18.4636	7.82418	5.99511	7.48817	11.3334	2.58153e-09	-1.47636	TRUE	3.72205e-05
AT1G10745	AT1G10745.1	249	60.0956	0	0	0	0	0	0	0	0	0	0	0	0	0	0	0	0	0	0	0	0	0	0	0	0	0	0	0	0	0	0	0	0	0	0	0	0	0	0	0	0	0	0	1	0	FALSE	1
AT1G10747	AT1G10747.1	446	257	0	1	0	0	1	1	0	1	0	2	0	1	0	4	2	0	0	0	0	0.12248	0	0	0.133675	0.132619	0	0.138385	0	0.27262	0	0.14391	0	0.505485	0.261348	0	0	0	0.0408267	0.138843	0.0887647	0.255611	0.0461283	0	0.663036	0.14082	FALSE	0.160469
AT1G10750	AT1G10750.1	1747	1558	155	185	152	79	54	85	108	99	98	161	93	134	39	71	45	156	129	116	3.37727	3.7377	3.68704	1.69159	1.19072	1.85947	2.38955	2.2599	2.20856	3.62009	2.29975	3.18099	0.794813	1.48004	0.96999	3.45426	2.74713	2.90673	3.60067	3.03361	1.58059	1.08161	2.286	3.03604	0.00271458	-0.954369	TRUE	7.18973e-05
AT1G10760	AT1G10760.1	4670	4481	16855	21319	16302	9279	9301	10109	4547	3761	4230	20044	16955	22477	6814	6502	9955	3971	6361	5390	127.689	149.759	137.489	69.0817	71.3079	76.8903	34.9792	29.8503	33.1449	156.7	145.777	185.519	48.2831	47.1252	74.6085	30.5719	47.0986	46.96	138.312	162.665	72.4266	56.6723	32.6581	41.5435	4.74138e-06	-1.5048	TRUE	0.0297466
AT1G10770	AT1G10770.1	779	590	15	7	2	18	12	16	11	7	6	12	5	14	13	19	20	8	7	9	0.863059	0.373462	0.128109	1.01779	0.698734	0.924286	0.642688	0.421956	0.357067	0.712508	0.3265	0.877608	0.699615	1.04588	1.13841	0.467774	0.393644	0.595532	0.454877	0.638872	0.88027	0.961302	0.473904	0.48565	0.0808556	0.259108	FALSE	0.0752056
AT1G10780	AT1G10780.1	1470	1281	209	239	220	292	223	198	348	275	295	220	119	176	152	142	101	242	254	218	5.53858	5.87285	6.49046	7.60449	5.98051	5.26811	9.3646	7.63492	8.08581	6.01637	3.57901	5.08146	3.76758	3.60015	2.64786	6.51725	6.57873	6.64388	5.9673	4.89228	6.28437	3.33853	8.36178	6.57995	0.971396	-0.44162	FALSE	0.00108889
AT1G10790	AT1G10790.1	1011	822	10	8	7	4	5	2	4	5	1	9	3	5	1	0	4	1	8	0	0.41298	0.30635	0.321831	0.16234	0.208969	0.0829272	0.167744	0.216331	0.0427148	0.383558	0.14061	0.224969	0.0386275	0	0.163422	0.0419688	0.322906	0	0.347054	0.249712	0.151412	0.0673498	0.142263	0.121625	0.278456	-0.227563	FALSE	0.978161
AT1G10800	AT1G10800.1	434	245	8	9	3	3	1	1	2	3	0	1	1	0	0	5	0	3	4	3	1.10847	1.15632	0.462761	0.4085	0.140222	0.139115	0.281399	0.435488	0	0.142986	0.157253	0	0	0.662804	0	0.422429	0.541691	0.478046	0.909184	0.10008	0.229279	0.220935	0.238962	0.480722	0.840392	0.150378	FALSE	0.748133
AT1G10810	AT1G10810.1	1253	1064	17	15	13	52	46	58	14	11	21	15	12	5	101	61	61	12	13	12	0.542386	0.443761	0.461746	1.63042	1.48525	1.85791	0.453571	0.367682	0.692992	0.493867	0.434515	0.173801	3.01403	1.86196	1.92535	0.389079	0.405377	0.440306	0.482631	0.367394	1.65786	2.26711	0.504748	0.411587	3.81076e-12	1.25659	TRUE	2.96951e-10
AT1G10820	AT1G10820.2	1573	1384	603	854	637	486	539	556	537	365	522	743	546	658	438	369	379	465	652	446	14.7905	19.4232	17.3942	11.7149	13.3794	13.6923	13.3751	9.37945	13.243	18.8067	15.1992	17.5839	10.0486	8.65908	9.19656	11.5908	15.6304	12.581	17.2026	17.1966	12.9289	9.30141	11.9992	13.2674	0.0296312	-0.820827	FALSE	0.0769335
AT1G10830	AT1G10830.1	1308	1119	410	443	363	299	266	315	389	344	412	410	317	350	259	263	324	256	305	235	12.4381	12.4616	12.2597	8.9141	8.16647	9.59443	11.9834	10.9332	12.9276	12.8356	10.9143	11.5681	7.34916	7.6332	9.72382	7.89238	9.0433	8.19884	12.3865	11.7727	8.89167	8.23539	11.9481	8.37817	0.96412	-0.467814	FALSE	1
AT1G10840	AT1G10840.1	1489	1300	1600	2149	1740	3598	3362	3254	3690	3563	3546	1759	1415	1584	3335	3117	3232	4123	4065	3325	41.7809	52.0347	50.5834	92.3325	88.8458	85.3125	97.8458	97.475	95.7736	47.4005	41.9352	45.0647	81.4555	77.8708	83.493	109.413	103.747	99.8534	48.133	44.8001	88.8303	80.9398	97.0315	104.338	1.69934e-11	0.839212	TRUE	0.197468
AT1G10850	AT1G10850.1	2743	2554	738	1175.7	1008	707.501	646	805.478	1080	933.676	952.592	853	761	959.693	810.021	790.584	638.553	963.194	898.141	828.337	9.80927	14.4903	14.9156	9.2415	8.68949	10.7491	14.5768	13.0016	13.0959	11.7001	11.4797	13.8975	10.0703	10.0533	8.39649	13.0104	11.6676	12.662	13.0717	12.3591	9.56003	9.5067	13.5581	12.4467	1	-0.346514	FALSE	0.216609
AT1G10865	AT1G10865.1	538	349	849	981.297	693	482.499	557	485.522	597	627.324	529.408	576	732	625.307	539.979	642.416	544.447	545.806	749.859	558.663	82.5816	88.5064	75.0429	46.122	54.8293	47.4156	58.9669	63.9274	53.2618	57.8173	80.8074	66.2662	49.1269	59.7823	52.3905	53.9524	71.2872	62.4941	82.0436	68.297	49.4556	53.7666	58.7187	62.5779	1	-0.339497	FALSE	0.886611
AT1G10870	AT1G10870.1	2769	2580	704	1129	910	820	770	725	699	669	670	779	691	710	795	754	700	699	734	580	9.26305	13.7744	13.3298	10.603	10.2531	9.5776	9.33935	9.22204	9.11813	10.5774	10.3187	10.178	9.78397	9.49146	9.11172	9.34664	9.43917	8.77653	12.1224	10.358	10.1446	9.46238	9.22651	9.18745	0.201915	-0.118502	FALSE	0.664256
AT1G10880	AT1G10880.1	2017	1828	0	0	0	0	0	0	1	0	0	0	0	0	0	0	0	0	0	0	0	0	0	0	0	0	0.0188575	0	0	0	0	0	0	0	0	0	0	0	0	0	0	0	0.00628583	0	1	0	FALSE	1
AT1G10890	AT1G10890.1	1254	1065	3995	3262	3597	2881	2761	3140	2769	1817	2881	4098	3164	4321	4040	3718	3556	2497	2590	2471	127.341	96.4127	127.642	90.2465	89.0635	100.489	89.6257	60.6773	94.9827	134.798	114.46	150.058	120.448	113.381	112.133	80.8848	80.6877	90.5811	117.132	133.105	93.2663	115.321	81.7619	84.0512	0.435573	-0.205259	FALSE	0.000734999
AT1G10900	AT1G10900.1	2644	2455	856	1294	1172	1190	1153	1142	1144	917.527	1082.51	861.46	729	1100	1185.34	1164.71	996.586	1295.52	1281.48	1125.57	11.8365	16.5914	18.0417	16.1708	16.1347	15.8545	16.0633	13.2919	15.4821	12.2926	11.4404	16.5717	15.3306	15.408	13.6328	18.2049	17.3188	17.8993	15.4899	13.4349	16.0533	14.7905	14.9458	17.8077	0.0114493	0.129493	FALSE	0.57596
AT1G10910	AT1G10910.1	2213	2024	899	811	708	559	536	649	649	573	614	1019	529	794	552	535	523	467	531	428	15.0782	12.6128	13.2198	9.21378	9.09781	10.9288	11.0533	10.0685	10.6514	17.637	10.0696	14.5089	8.65957	8.58469	8.67787	7.95984	8.70445	8.25559	13.6369	14.0718	9.7468	8.64071	10.5911	8.30663	0.335092	-0.644644	FALSE	0.612739
AT1G10920	AT1G10920.1	2847	2658	368	325	293	96	131.165	141	86	81	91	341	185	286	89	84	102	77	104	72	4.69996	3.84883	4.16595	1.20491	1.6953	1.80802	1.11533	1.0838	1.20209	4.49428	2.68153	3.97957	1.06317	1.02637	1.28875	0.999387	1.29818	1.05753	4.23825	3.71846	1.56941	1.1261	1.13374	1.11837	4.27803e-06	-1.15011	TRUE	1
AT1G10930	AT1G10930.1	3916	3727	790	1008	825	1142	890	1058	1563	1077	1474	1013	504	892	1050	959	836	1212	995	1015	7.19563	8.51336	8.36559	10.2222	8.20377	9.67531	14.4564	10.2773	13.8864	9.52162	5.20999	8.85177	8.94536	8.35681	7.53302	11.2187	8.8577	10.6322	8.02486	7.86113	9.36709	8.2784	12.8734	10.2362	0.0461661	0.0663854	FALSE	0.47855
AT1G10940	AT1G10940.2	1791	1602	3268.81	3241.58	3209.65	1720.16	1812.84	1810.87	2085.47	1787.57	2104.42	3650.66	2622.31	3187.67	2151.75	1986.74	1773.86	2039.95	2296.34	1990.53	69.2673	63.6933	75.7175	35.8214	38.8757	38.5268	44.8746	39.6845	46.1233	79.8306	63.0647	73.5928	42.6479	40.2773	37.186	43.9293	47.5587	48.5088	69.5594	72.1627	37.7413	40.0371	43.5608	46.6656	0.0476792	-0.834181	FALSE	0.780263
AT1G10950	AT1G10950.1	2245	2056	2783	4108	3225	2738	2713	2598	3499	3187	3242	2865	3074	3039	2856	2662	2486	3667	4192	3290	45.9506	62.8937	59.28	44.427	45.3325	43.068	58.6651	55.1289	55.3657	48.816	57.6031	54.6679	44.1065	42.05	40.6069	61.5299	67.6481	62.4723	56.0414	53.6957	44.2758	42.2545	56.3866	63.8834	1	-0.338577	FALSE	0.00375501
AT1G10960	AT1G10960.1	654	465	1281	1575	996	2118	1465	1866	2970	3548	2987	1843	1614	1701	1277	1164	1661	1497	1680	1409	93.5184	106.617	80.9484	151.953	108.235	136.772	220.172	271.363	225.545	138.846	133.726	135.293	87.1979	81.2983	119.961	111.062	119.871	118.297	93.6946	135.955	132.32	96.1524	239.027	116.41	0.992502	-0.49538	FALSE	0.617447
AT1G10970	AT1G10970.1	1547	1358	130	268	131	50	68	75	120	127	128	114	140	121	64	59	46	114	143	96	3.24971	6.21205	3.64564	1.22831	1.72025	1.88235	3.04608	3.32602	3.30949	2.9408	3.97186	3.29542	1.4964	1.41102	1.13758	2.89603	3.49376	2.75985	4.36913	3.40269	1.6103	1.34833	3.2272	3.04988	0.00380419	-0.906749	TRUE	0.000589095
AT1G10980	AT1G10980.1	1915	1726	10	27	19	7	14	12	5	3	8	7	7	4	18	26	23	1	8	0	0.19668	0.492405	0.41602	0.135299	0.278657	0.236962	0.0998593	0.061816	0.162742	0.142075	0.156251	0.0857124	0.331131	0.489231	0.447517	0.0199874	0.153782	0	0.368368	0.128013	0.216973	0.422626	0.108139	0.0579231	2.82417e-05	0.334773	TRUE	2.7233e-05
AT1G10990	AT1G10990.2	910	721	641	225	315	249	276	352	277	275	265	487	184	257	339	357	310	353	307	245	30.1803	9.82307	16.5111	11.5213	13.1509	16.6397	13.2435	13.5649	12.9051	23.6622	9.83214	13.1833	14.9291	16.081	14.4394	16.8903	14.1273	13.2662	18.8382	15.5592	13.7706	15.1498	13.2378	14.7613	0.280496	-0.0361149	FALSE	0.854625
AT1G11000	AT1G11000.1	1971	1782	259	420	353	181	181	228	189	131	179	388	276	391	214	208	223	248	229	185	4.93393	7.41893	7.48633	3.3885	3.48942	4.3608	3.65606	2.61447	3.52692	7.62754	5.96715	8.1151	3.81306	3.79085	4.20261	4.80111	4.26369	4.05302	6.61306	7.2366	3.74624	3.93551	3.26582	4.37261	0.0770766	-0.73885	FALSE	1
AT1G11010	AT1G11010.1	38	3.08688	0	0	0	0.111111	0.222222	0.222222	0	0	0	0	0	0	0	0.333333	0.222222	0	0.444444	0	0	0	0	1.20081	2.47315	2.45362	0	0	0	0	0	0	0	3.50704	2.41763	0	4.777	0	0	0	2.04253	1.97489	0	1.59233	1	1.57284	FALSE	1
AT1G11020	AT1G11020.1	1417	1228	569	622	435	189	244	207	288	242	243	487	390	468	201	247	245	290	300	251	15.7295	15.9438	13.3873	5.13452	6.82613	5.74527	8.0845	7.0087	6.94798	13.8928	12.2358	14.0952	5.19715	6.53251	6.70023	8.147	8.10551	7.97976	15.0202	13.4079	5.90197	6.1433	7.34706	8.07742	0.00243932	-1.0122	TRUE	0.375119
AT1G11030	AT1G11030.1	74	3.8053	0.333333	0	1	0	0	1	0	0	0	0	0	0	0	0	0	0.333333	0.333333	1	2.97366	0	9.93146	0	0	8.95674	0	0	0	0	0	0	0	0	0	3.02196	2.90635	10.2595	4.30171	0	2.98558	0	0	5.39594	1	0	FALSE	0.886611
AT1G11040	AT1G11040.1	1317	1128	1	0	0	0	0	4	1	0	0	0	1	0	0	0	0	0	0	0	0.0300948	0	0	0	0	0.120862	0.0305598	0	0	0	0.0341552	0	0	0	0	0	0	0	0.0100316	0.0113851	0.0402873	0	0.0101866	0	1	-0.0163324	FALSE	1
AT1G11050	AT1G11050.1	2282	2093	1553.41	1703.32	941.705	1001.06	1078.53	1108.72	303	332.011	279.694	1586.61	606.675	749.54	673.077	586.553	814.937	418.535	396.401	343.078	25.1952	25.6169	17.0038	15.9562	17.703	18.0547	4.99037	5.64163	4.69208	26.556	11.1674	13.245	10.2109	9.10163	13.0761	6.8986	6.28381	6.39939	22.6053	16.9895	17.238	10.7962	5.10803	6.52727	0.684243	-0.608829	FALSE	5.20927e-05
AT1G11055	AT1G11055.1	177	12.6786	10.59	9.68191	5.29549	12.9359	27.4666	31.2838	0	0.988794	3.30571	17.3889	4.32498	9.45955	11.9227	6.44687	5.0634	4.46466	7.59874	3.92175	28.3546	24.0374	15.7847	34.0377	74.4244	84.0979	0	2.77366	9.15467	48.0462	13.1425	27.5945	29.8587	16.5142	13.4119	12.1482	19.885	12.076	22.7256	29.5944	64.1867	19.9283	3.97611	14.7031	1	-0.547815	FALSE	0.800423
AT1G11060	AT1G11060.1	3103	2914	476	647	485	643	641	614	546	453	509	517	489	541	539	532	624	584	696	513	5.54522	6.98899	6.29005	7.36136	7.55703	7.18154	6.45896	5.52878	6.13308	6.21529	6.46524	6.86645	5.8731	5.9293	7.19146	6.91387	7.92459	6.87294	6.27475	6.51566	7.36664	6.33129	6.04027	7.23713	0.101554	-0.0358334	FALSE	0.959966
AT1G11070	AT1G11070.1	2486	2297	103	39	45	13	11	17	4	3	4	107	21	25	11	9	7	0	1	3	1.52222	0.534446	0.740378	0.188807	0.164518	0.252247	0.0600286	0.0464495	0.0611434	1.63186	0.352228	0.402535	0.152055	0.127251	0.102343	0	0.0144443	0.0509888	0.932348	0.795541	0.201857	0.127216	0.0558738	0.021811	0.00148371	-0.671654	TRUE	0.00324046
AT1G11080	AT1G11080.2	1674	1485	3614.87	1485.95	1115.79	22	89	165	19	37	17	2001.97	440	890	12	11	12	10	50	43	82.6356	31.4976	28.396	0.494234	2.05895	3.78701	0.441049	0.886127	0.401951	47.2271	11.4154	22.166	0.25658	0.240573	0.271379	0.232312	1.11712	1.13046	47.5097	26.9362	2.1134	0.256177	0.576376	0.826631	1.11938e-37	-4.47502	TRUE	0.0247915
AT1G11090	AT1G11090.1	1172	983	406.935	452.968	356.965	233.576	254	191.892	293	318	231	326	333.911	339.972	195.099	132.473	212	257.876	292.785	197.711	14.0531	14.5049	13.7238	7.92706	8.87693	6.65336	10.2748	11.5052	8.25105	11.6178	13.0871	12.7913	6.30186	4.37678	7.24277	9.05015	9.88218	7.85221	14.0939	12.4987	7.81912	5.9738	10.0104	8.92818	0.0201872	-0.952806	FALSE	0.14548
AT1G11100	AT1G11100.2	4072	3883	54.0651	60.0325	51.0349	85.4237	92	92.1083	186	213	167	45	61.0885	38.0275	113.901	111.527	107	144.124	139.215	83.2891	0.472662	0.486652	0.496709	0.733918	0.81396	0.808482	1.65122	1.95089	1.51008	0.405981	0.606119	0.362206	0.931385	0.932812	0.925419	1.28046	1.18953	0.837405	0.485341	0.458102	0.785453	0.929872	1.70406	1.10247	8.50369e-06	0.404414	TRUE	0.94314
AT1G11110	AT1G11110.1	1297	1108	1	0	1	1	5	0	2	2	2	1	1	0	1	0	1	2	4	2	0.0306381	0	0.0341085	0.030109	0.155029	0	0.0622228	0.0641964	0.0633783	0.031617	0.0347717	0	0.0286568	0	0.0303097	0.0622714	0.119778	0.0704701	0.0215822	0.0221296	0.0617127	0.0196555	0.0632658	0.0841732	1	-0.00349628	FALSE	0.348419
AT1G11112	AT1G11112.1	737	548	21	30	30	20	13	22	16	16	36	27	12	22	11	10	9	10	8	5	1.30089	1.72322	2.06891	1.21755	0.814977	1.3683	1.00647	1.03839	2.3066	1.72601	0.843657	1.4848	0.637353	0.592653	0.551549	0.629532	0.484358	0.356208	1.69767	1.35149	1.13361	0.593852	1.45049	0.490033	0.205683	-0.561057	FALSE	0.886595
AT1G11120	AT1G11120.1	609	420	39	81	94	33	46	53	69	69	67	78	48	70	38	38	40	53	59	40	3.15222	6.07066	8.45825	2.62121	3.76263	4.30096	5.66316	5.84279	5.60114	6.50588	4.40309	6.16415	2.87278	2.93843	3.1984	4.35336	4.6608	3.71814	5.89371	5.69104	3.5616	3.0032	5.70236	4.2441	0.195959	-0.741076	FALSE	0.421163
AT1G11125	AT1G11125.1	929	740	60	67	70	18	22	12	55	75	49	69	42	70	13	19	24	48	59	51	2.75246	2.84999	3.57493	0.811479	1.02135	0.552698	2.56207	3.60454	2.32496	3.26647	2.18667	3.49857	0.557801	0.833879	1.08918	2.23773	2.64532	2.69062	3.05913	2.9839	0.795176	0.826953	2.83052	2.52456	0.000365225	-1.12474	TRUE	0.000168934
AT1G11130	AT1G11130.1	2857	2668	439	798	589	663	567	585	1132	971	1018.98	543	355	465	599	568	581	1007	944	707	5.58573	9.41493	8.34317	8.29019	7.30096	7.47323	14.6258	12.9436	13.4101	7.12976	5.12635	6.44602	7.12868	6.91423	7.31328	13.0209	11.7393	10.3454	7.78128	6.23404	7.68813	7.11873	13.6598	11.7019	0.00313	0.166452	TRUE	0.00128838
AT1G11145	AT1G11145.1	489	300	0	0	0	0	0	0	0	0	0	0	0	1	0	0	0	0	0	0	0	0	0	0	0	0	0	0	0	0	0	0.123283	0	0	0	0	0	0	0	0.0410943	0	0	0	0	1	-0.0581008	FALSE	1
AT1G11150	AT1G11150.1	2654	2465	169	233	199	36	36	51	73	80	53	196	179	198	34	27	24	77	90	70	2.3274	2.97536	3.05097	0.487217	0.501728	0.705167	1.02086	1.15423	0.754935	2.78548	2.7977	2.9708	0.437955	0.355736	0.326976	1.07764	1.21139	1.10865	2.78458	2.85133	0.564704	0.373556	0.976675	1.13256	7.19743e-18	-1.48744	TRUE	6.20887e-06
AT1G11160	AT1G11160.1	3812	3623	97	170	152	195	162	182	162	141	190	124	77	106	135	155	189	117	132	104	0.908876	1.477	1.58554	1.79557	1.53614	1.71215	1.54137	1.38411	1.84135	1.19899	0.818819	1.08209	1.18313	1.38946	1.75193	1.11408	1.20882	1.12067	1.32381	1.0333	1.68129	1.44151	1.58894	1.14786	0.00231861	0.263949	TRUE	0.223504
AT1G11170	AT1G11170.1	1763	1574	840	1067	1040	853	853	823	459	306	438	1169	763	1171	832	882	792	330	349	337	18.1166	21.3383	24.9707	18.0793	18.6177	17.8211	10.0523	6.91413	9.77057	26.0178	18.6761	27.5155	16.7837	18.1989	16.8983	7.23281	7.35662	8.35872	21.4752	24.0698	18.1727	17.2936	8.91233	7.64938	1	-0.454609	FALSE	5.54696e-14
AT1G11175	AT1G11175.1	798	609	380	298	331	32	65	74	77	90	67	331	302	355	27	39	42	66	101	72	21.182	15.4028	20.5406	1.75295	3.66673	4.14146	4.35846	5.25589	3.86285	19.0402	19.1054	21.5594	1.40771	2.07983	2.31608	3.73874	5.50252	4.61562	19.0418	19.9017	3.18705	1.93454	4.4924	4.61896	1.57137e-24	-2.83241	TRUE	0.00187193
AT1G11180	AT1G11180.2	1154	965	465	308	294	96	97	97	150	137	130	369	249	306	83	103	101	90	103	107	16.3579	10.0467	11.5139	3.3188	3.45324	3.42597	5.35825	5.0491	4.73006	13.3955	9.94117	11.7279	2.73098	3.4665	3.51493	3.21746	3.54134	4.32884	12.6395	11.6882	3.39934	3.23747	5.0458	3.69588	2.52241e-08	-1.58221	TRUE	1
AT1G11185	AT1G11185.1	526	337	525	665	744	443	422	290	229	446	203	199	287	130	357	322	429	209	156	126	52.8848	62.1143	83.4343	43.8541	43.0195	29.3296	23.4242	47.068	21.1503	20.6864	32.8108	14.2672	33.6361	31.0318	42.7513	21.3951	15.3586	14.5967	66.1445	22.5881	38.7344	35.8064	30.5475	17.1168	0.00133697	0.641895	TRUE	1.38786e-05
AT1G11190	AT1G11190.1	1274	1085	861	750	547	127	201	170	76	100	62	989	1014	942	134	143	106	74	111	98	26.9386	21.7586	19.0528	3.90491	6.36428	5.3402	2.41459	3.27786	2.00638	31.9321	36.0059	32.1104	3.92142	4.28043	3.28094	2.35288	3.3943	3.52623	22.5833	33.3495	5.20313	3.8276	2.56628	3.09114	4.4051e-35	-2.83091	TRUE	0.287213
AT1G11200	AT1G11200.1	1153	964	465	613	433	257	328	269	330	299	274	414	340	394	326	255	244	372	300	253	16.3748	20.0163	16.9751	8.89391	11.6891	9.51073	11.8004	11.031	9.97985	15.0447	13.5884	15.1162	10.7376	8.59101	8.50031	13.3126	10.3253	10.2461	17.7887	14.5831	10.0312	9.27631	10.9371	11.2947	0.449983	-0.60066	FALSE	0.734859
AT1G11210	AT1G11210.1	1213	1024	6511	7661	4930	2420	3187	2805	359	666	378	5367	6088	7163	1034	913	1853	380	1210	1082	215.848	235.497	181.949	78.841	106.921	93.3623	12.0852	23.131	12.9611	183.608	229.055	258.714	32.0618	28.9569	60.7712	12.8021	39.2051	41.2517	211.098	223.792	93.0414	40.5966	16.0591	31.0863	2.94696e-12	-2.43405	TRUE	0.360888
AT1G11220	AT1G11220.1	1093	904	113	226	233	73	72	96	53	55	64	189	333	381	43	50	40	70	94	77	4.24337	7.86937	9.74068	2.69396	2.73619	3.61944	2.021	2.16379	2.48578	7.3241	14.1919	15.5877	1.51032	1.79632	1.48598	2.67133	3.44998	3.32535	7.28447	12.3679	3.01653	1.59754	2.22352	3.14889	1.32378e-12	-2.36355	TRUE	0.0101081
AT1G11230	AT1G11230.2	1216	1027	0	0	0	0	0	0	2	1	1	0	1	0	0	0	0	1	3	1	0	0	0	0	0	0	0.0671303	0.0346298	0.0341885	0	0.0375141	0	0	0	0	0.0335914	0.0969188	0.0380141	0	0.0125047	0	0	0.0453162	0.0561748	1	-0.0179286	FALSE	0.222941
AT1G11240	AT1G11240.1	867	678	1947	1889	1873	4147	3594	4066	4705	3808	5041	2273	1858	2248	4833	4977	4334	4672	5241	5599	97.4849	87.7005	104.402	204.052	182.109	204.398	239.215	199.751	261.058	117.444	105.58	122.628	226.337	238.407	214.675	237.723	256.473	322.4	96.5291	115.217	196.853	226.473	233.341	272.199	5.73779e-13	0.96887	TRUE	0.631768
AT1G11250	AT1G11250.1	897	708	2	3	0	2	2	3	1	0	2	13	3	6	0	0	0	3	1	1	0.0958954	0.133379	0	0.0942396	0.0970464	0.14442	0.0486885	0	0.0991853	0.643237	0.16325	0.313432	0	0	0	0.146179	0.0468624	0.0551419	0.0764248	0.373306	0.111902	0	0.0492913	0.0827278	0.000178694	-0.457653	TRUE	0.224107
AT1G11260	AT1G11260.1	1905	1716	8690	1985	1914	634	793	822	859	1058	778	4181	1937	1754	455	426	321	772	831	691	171.911	36.4119	42.1528	12.3256	15.8759	16.3265	17.2558	21.9275	15.9189	85.3539	43.4888	37.8039	8.41903	8.06257	6.28217	15.5202	16.0672	15.7208	83.4919	55.5489	14.8427	7.58792	18.3674	15.7694	5.15475e-17	-2.71912	TRUE	5.01815e-07
AT1G11265	AT1G11265.1	4059	3870	7.38989	0	8.86071	55.5719	24.988	3.44419e-07	0	17.2085	11.7955	0	10.3649	0	31.4505	19.9737	20.4229	7.81798	53.6124	0	0.0648229	0	0.0865285	0.47905	0.221822	3.03329e-09	0	0.158144	0.107018	0	0.103186	0	0.258038	0.167621	0.177226	0.0696918	0.459633	0	0.0504505	0.0343953	0.233624	0.200962	0.0883873	0.176442	0.000742108	0.215402	TRUE	1
AT1G11270	AT1G11270.1	1361	1172	56.2523	73.3421	68.2029	51.8316	54.6242	64.2783	48.8011	62.5792	44.0366	58.6345	44.4066	44.5213	52.4795	58.5015	46.8737	81.8953	71.2159	53.0493	1.62935	1.96982	2.19926	1.47538	1.60118	1.86928	1.43536	1.89899	1.31928	1.75261	1.45977	1.40496	1.42177	1.62114	1.34315	2.41062	2.01608	1.76712	1.93281	1.53911	1.64861	1.46202	1.55121	2.06461	0.440753	-0.0444823	FALSE	0.404935
AT1G11280	AT1G11280.1	2699	2510	861	1204	1061	1565	1389.74	1488	1840	1522	1780	892	1006	941	1308	1268	1242	2359	2039.89	1788	11.6448	15.0992	15.9751	20.8007	19.0214	20.2054	25.2699	21.5656	24.8999	12.4495	15.4415	13.8657	16.5463	16.4069	16.6177	32.4229	26.9644	27.8105	14.2397	13.9189	20.0092	16.5236	23.9118	29.0659	0.00143754	0.232161	TRUE	4.6073e-05
AT1G11290	AT1G11290.1	2430	2241	159	120	114	143	122	109	128	121	136	151	76	125	102	122	116	131	172	108	2.40855	1.68554	1.92249	2.12878	1.87025	1.65777	1.96892	1.92028	2.13082	2.36046	1.30658	2.06297	1.44519	1.76807	1.73835	2.01664	2.5465	1.88147	2.00553	1.91	1.8856	1.65054	2.00667	2.1482	0.699174	-0.134736	FALSE	0.554194
AT1G11300	AT1G11300.1	5104	4915	605	847	691	301	316	365	290	206	279	811	509	702	180	184	232	273	304	273	4.17862	5.4245	5.3132	2.04305	2.20875	2.53109	2.03392	1.49061	1.99311	5.7804	3.98988	5.28248	1.16283	1.21584	1.58521	1.91618	2.05214	2.16847	4.97211	5.01759	2.26096	1.32129	1.83921	2.0456	5.14376e-11	-1.37426	TRUE	0.051184
AT1G11310	AT1G11310.1	2198	2009	5953	5703	4642	2259	2478	2820	2198	2104	2138	7218	3515	4430	1910	1900	2235	2407	2438	2096	100.591	89.3559	87.3227	37.5122	42.3745	47.8418	37.7144	37.2466	37.3662	125.863	67.4079	81.5546	30.1871	30.7153	37.3611	41.3327	40.2635	40.7311	92.4232	91.6085	42.5762	32.7545	37.4424	40.7758	1.62483e-05	-1.45606	TRUE	0.374268
AT1G11320	AT1G11320.1	1535	1346	79	132	78	95	76	101	111	98	99	93	75	89	80	87	118	126	121	125	1.99243	3.08694	2.19004	2.35459	1.93977	2.5575	2.84274	2.58942	2.5825	2.42046	2.14675	2.44551	1.88718	2.09921	2.94414	3.22941	2.98262	3.6256	2.42314	2.33757	2.28395	2.31018	2.67155	3.27921	0.282758	-0.0118913	FALSE	0.328536
AT1G11330	AT1G11330.2	2950	2761	1609	1920	2255	3519	3377	3378	2240	2192	2139	1905	1058	1620	3228	3026	3881	2837	2536	2239	19.7829	21.8894	30.8661	42.5196	42.0192	41.6996	27.9667	28.2355	27.2016	24.1707	14.7633	21.7007	37.1223	35.5946	47.2062	35.4479	30.4748	31.6594	24.1795	20.2116	42.0795	39.9744	27.8013	32.5274	3.76575e-10	0.94987	TRUE	0.0554817
AT1G11340	AT1G11340.1	2706	2517	99.1735	71.2363	49.1172	50.3859	63	49.1024	15.1774	7.08578	13	130.173	41.0613	76	83	88.4939	73.4628	8.07491	18	20.2068	1.33756	0.890877	0.737483	0.667825	0.859884	0.664903	0.207861	0.100121	0.181347	1.81176	0.628514	1.11675	1.04704	1.14186	0.980181	0.110676	0.237272	0.313422	0.98864	1.18567	0.730871	1.05636	0.16311	0.220457	0.707003	-0.0879856	FALSE	1.43793e-09
AT1G11350	AT1G11350.1	2680	2491	1346	1080	1022	356	336	397	192	141	170	1169	482	805	237	272	246	194	261	218	18.3431	13.6474	15.5053	4.76774	4.63392	5.43194	2.65697	2.0131	2.39622	16.44	7.45485	11.9522	3.02094	3.54631	3.31653	2.68674	3.47636	3.41663	15.8319	11.949	4.94453	3.29459	2.35543	3.19324	7.12e-08	-1.59225	TRUE	0.825501
AT1G11360	AT1G11360.1	1278	1089	1554	1206	1188	463	422	611	684	767	679	1535	955	1224	678	712	588	525	658	648	48.4422	34.8594	41.2278	14.1837	13.3127	19.1228	21.6515	25.0489	21.8924	49.3789	33.7863	41.5698	19.7683	21.2341	18.1331	16.6314	20.0473	23.2307	41.5098	41.5783	15.5397	19.7118	22.8643	19.9698	0.00217504	-1.03966	TRUE	0.962325
AT1G11362	AT1G11362.1	687	498	8	0	0	0	1	0	0	0	0	1	0	0	0	0	0	0	0	0	0.545333	0	0	0	0.0689848	0	0	0	0	0.0703447	0	0	0	0	0	0	0	0	0.181778	0.0234482	0.0229949	0	0	0	1	-0.0334381	FALSE	1
AT1G11370	AT1G11370.1	867	678	0	0	0	5	2	3	1	3	6	1	0	0	0	0	4	3	2	2	0	0	0	0.246024	0.101341	0.15081	0.0508428	0.157367	0.310722	0.0516691	0	0	0	0	0.198131	0.152647	0.0978718	0.115164	0	0.017223	0.166058	0.0660437	0.172977	0.121894	0.738053	0.0676305	FALSE	0.979775
AT1G11380	AT1G11380.1	1107	918	338	181	122	107	133	114	129	145	121	198	152	123	82	108	122	133	135	94	12.499	6.20634	5.02249	3.88846	4.97728	4.23254	4.84402	5.61754	4.628	7.55585	6.3792	4.9555	2.83621	3.82087	4.46313	4.99812	4.8792	3.9976	7.90928	6.29685	4.36609	3.70674	5.02985	4.62497	0.400364	-0.632547	FALSE	0.770235
AT1G11390	AT1G11390.1	2502	2313	503	780.622	712.634	1160	1062	1111	922	982	966	517	739	659	1157.49	1080.5	1205	1077	1101	911	7.38233	10.6234	11.6437	16.7309	15.7736	16.3711	13.7409	15.0993	14.664	7.83025	12.3093	10.5374	15.8894	15.1716	17.4958	16.0634	15.7932	15.3765	9.88314	10.2256	16.2919	16.1856	14.5014	15.7444	3.7728e-06	0.614401	TRUE	0.658932
AT1G11400	AT1G11400.1	1044	855	1824	1572	1528	2030	1740	1761	3033	2979	2987	1603	1600	1651	2242	1987	2039	3161	2459	2154	72.4202	57.8744	67.5397	79.2075	69.9143	70.1991	122.283	123.915	122.665	65.6792	72.0974	71.4177	83.2602	75.4767	80.0891	127.543	95.4223	98.3545	65.9448	69.7314	73.107	79.6087	122.954	107.107	0.00288572	0.188583	TRUE	0.149918
AT1G11410	AT1G11410.1	2686	2497	468.827	1125.76	782.883	338.614	468	426.898	69.8226	74.9142	50	615.827	623.939	691	446	445.506	399.537	98.9251	170	173.793	6.37375	14.1915	11.849	4.52401	6.43888	5.82698	0.963911	1.067	0.703076	8.63974	9.62695	10.2349	5.67132	5.79451	5.37354	1.36674	2.25885	2.71725	10.8048	9.50053	5.59662	5.61312	0.911329	2.11428	0.145558	-0.667058	FALSE	5.55931e-09
AT1G11420	AT1G11420.1	1815	1626	325	431	388	221	256	212	461	470	478	336	202	257	333	312	285	422	381	339	6.78522	8.34366	9.01806	4.53428	5.40882	4.44379	9.77327	10.2801	10.3219	7.23901	4.78626	5.84571	6.50267	6.23183	5.88635	8.95344	7.77431	8.13943	8.04898	5.95699	4.79563	6.20695	10.1251	8.28906	0.0584316	0.0509249	FALSE	0.236032
AT1G11430	AT1G11430.1	953	764	1704	1994	1647	2062	1703	2215	2056	2102	1888	2141	1373	1873	1724	1759	1810	1523	1383	1159	75.7142	82.1546	81.4708	90.0393	76.578	98.8141	92.766	97.8498	86.7679	98.1712	69.2377	90.6711	71.6493	74.7745	79.5623	68.7709	60.0601	59.225	79.7799	86.0267	88.4771	75.3287	92.4612	62.6853	0.38064	-0.189232	FALSE	0.0665662
AT1G11440	AT1G11440.1	1303	1114	427	668	654	176	257	267	117	121	103	434	493	547	185	170	142	125	165	170	13.012	18.8752	22.1868	5.27065	7.92557	8.16892	3.62043	3.86297	3.2464	13.6479	17.0501	18.1605	5.27296	4.95616	4.2808	3.871	4.91424	5.9577	18.0247	16.2862	7.12171	4.83664	3.5766	4.91431	2.03912e-08	-1.56641	TRUE	1
AT1G11450	AT1G11450.2	1035	846	49.3869	73.3613	71.4495	21.4502	26.9204	45.8776	15	17	14.872	79.0887	72.523	66.2449	19.7577	12	22.9114	14	14.147	11	1.98172	2.72958	3.19176	0.845857	1.09319	1.84829	0.611196	0.71466	0.617236	3.27495	3.30272	2.89605	0.741539	0.460672	0.909501	0.570894	0.55482	0.507618	2.63435	3.15791	1.26245	0.703904	0.647697	0.544444	1.49709e-06	-1.28701	TRUE	0.61308
AT1G11460	AT1G11460.1	1014	825	8.71827	10.9218	8.62121	2.58447	1.08829	1.12237	0	1	2.12795	13.2459	9.5745	7.81128	1.24228	0	2.17196	0	0	3	0.358738	0.416714	0.394926	0.104509	0.0453184	0.0463681	0	0.0431089	0.0905646	0.562457	0.447124	0.350181	0.0478118	0	0.0884137	0	0	0.141965	0.390126	0.453254	0.0653985	0.0454085	0.0445578	0.0473217	0.000933623	-0.47522	TRUE	1
AT1G11470	AT1G11470.1	747	558	0	0	0	1	0	0	0	0	0	0	0	0	0	0	0	0	0	0	0	0	0	0.0597864	0	0	0	0	0	0	0	0	0	0	0	0	0	0	0	0	0.0199288	0	0	0	1	0	FALSE	1
AT1G11475	AT1G11475.1	562	373	339	426	376	1004	966	804	803	842	785	317	280	300	1247	1093	1030	899	1043	719	30.8526	35.9501	38.0961	89.7969	88.9715	73.4659	74.2106	80.2831	73.8944	29.7722	28.9211	29.7466	106.151	95.1684	92.7365	83.1475	92.7754	75.2549	34.9663	29.48	84.0781	98.0186	76.1294	83.7259	5.32899e-29	1.69984	TRUE	0.114303
AT1G11480	AT1G11480.1	2171	1982	2833	2784	2686	1737	1717	1732	3195	3321	2971	3032	2577	2793	2046	1740	1800	2826	2539	2235	48.5226	44.2146	51.2158	29.237	29.7611	29.784	55.5682	59.5917	52.632	53.5903	50.0929	52.1185	32.7771	28.5119	30.4994	49.1888	42.5027	44.0239	47.9843	51.9339	29.594	30.5961	55.9306	45.2385	0.118583	-0.744444	FALSE	0.0119412
AT1G11482	AT1G11482.1	1123	934	0	2	2	0	1	5	1	1	3	1	1	0	3	2	1	1	0	0	0	0.0674036	0.0809254	0	0.036782	0.182457	0.0369073	0.038078	0.112778	0.0375071	0.0412495	0	0.101986	0.0695448	0.0359563	0.0369361	0	0	0.049443	0.0262522	0.0730797	0.0691624	0.0625878	0.012312	0.543254	0.0590956	FALSE	0.370529
AT1G11490	AT1G11490.1	1098	909	2	4	4	1	2	0	0	0	0	3	0	3	4	0	1	1	0	0	0.0746908	0.138515	0.166302	0.0367006	0.0755873	0	0	0	0	0.115616	0	0.122062	0.139722	0	0.0369452	0.037952	0	0	0.126503	0.079226	0.0374293	0.0588891	0	0.0126507	1	-0.0274456	FALSE	0.576388
AT1G11500	AT1G11500.1	555	366	5	3	7	4	0	1	2	0	1	2	1	3	1	1	1	0	3	1	0.463757	0.258012	0.722801	0.364599	0	0.0931231	0.188368	0	0.0959333	0.19143	0.105265	0.303155	0.0867535	0.0887361	0.0917574	0	0.271955	0.106668	0.481523	0.19995	0.152574	0.0890823	0.0947671	0.126208	1	-0.139861	FALSE	1
AT1G11510	AT1G11510.1	1059	870	0	0	0	0	0	0	0	0	0	0	0	0	0	0	0	0	0	0	0	0	0	0	0	0	0	0	0	0	0	0	0	0	0	0	0	0	0	0	0	0	0	0	1	0	FALSE	1
AT1G11520	AT1G11520.1	591	402	0	0	0	2	0	6	0	0	0	0	0	2	2	0	0	3.00116	1	1	0	0	0	0.165974	0	0.508702	0	0	0	0	0	0.184005	0.157969	0	0	0.25755	0.0825337	0.0971155	0	0.061335	0.224892	0.0526563	0	0.145733	1	-0.0118456	FALSE	0.866259
AT1G11530	AT1G11530.1	611	422	969	602	559	21	62	98	15	26	8	907	424	594	18	8	19	2	88	70	77.9493	44.9039	50.0612	1.66014	5.04733	7.91502	1.22529	2.1912	0.665623	75.2932	38.7096	52.0593	1.35434	0.615685	1.51204	0.163499	6.91875	6.4759	57.6381	55.354	4.87416	1.16069	1.3607	4.51938	1.2296e-47	-4.70496	TRUE	0.105267
AT1G11540	AT1G11540.1	1320	1131	4	2	5	10	4	11	10	5	5	1	1	2	5	4	14	11	10	6	0.12006	0.0556631	0.167074	0.294967	0.121501	0.331489	0.304787	0.157227	0.155224	0.0309741	0.0340646	0.0654022	0.14037	0.114863	0.415707	0.335528	0.293356	0.207111	0.114266	0.0434803	0.249319	0.223647	0.205746	0.278665	0.00311705	0.229784	TRUE	1
AT1G11545	AT1G11545.1	1132	943	347	557	362	68	94	111	136	144	138	224	335	290	78	78	76	101	146	116	12.4916	18.5927	14.5077	2.40566	3.42451	4.0119	4.97149	5.4309	5.13828	8.32141	13.6867	11.3739	2.62634	2.68636	2.7066	3.69494	5.13687	4.80243	15.1973	11.1273	3.28069	2.6731	5.18022	4.54475	3.05915e-08	-1.72319	TRUE	0.0411237
AT1G11550	AT1G11550.1	80	3.96502	0.166667	0.5	0.5	0.75	0.166667	0.75	0	0	1.5	0.333333	0.5	0.111111	0	0	0	0	0.444444	0.5	1.42694	3.9694	4.7657	6.31034	1.44406	6.44695	0	0	13.283	2.94506	4.85837	1.03642	0	0	0	0	3.71903	4.92311	3.38735	2.94662	4.73378	0	4.42767	2.88071	1	-1.98062	FALSE	1
AT1G11560	AT1G11560.1	1032	843	4	1.00054	7	0	2.00174	2	2	1.0004	1	1	2	1	18	1.00076	2	5.00474	2	4.00229	0.161077	0.0373602	0.313814	0	0.081576	0.0808614	0.0817828	0.0422054	0.0416508	0.0415559	0.0914046	0.043873	0.677974	0.0385553	0.0796755	0.20481	0.0787154	0.185351	0.17075	0.0589445	0.0541458	0.265402	0.055213	0.156292	0.0793388	0.256968	FALSE	0.767086
AT1G11570	AT1G11570.2	399	210	6	14	4	10	3	14	4	7	4	2	4	10	7	1	10	6	7	3	0.969914	2.0985	0.719851	1.58861	0.490778	2.2722	0.656599	1.18549	0.668792	0.333635	0.733848	1.76119	1.05839	0.154654	1.5992	0.985667	1.10595	0.557721	1.26276	0.942891	1.45053	0.937415	0.83696	0.883113	0.968703	-0.0040722	FALSE	1
AT1G11572	AT1G11572.1	597	408	0	0	0	0	1	1	1	0	0	0	0	0	0	0	2	1	1	1	0	0	0	0	0.084202	0.0835369	0.0844888	0	0	0	0	0	0	0	0.164624	0.0845547	0.08132	0.0956873	0	0	0.055913	0.0548747	0.0281629	0.0871873	0.805161	0.0770716	FALSE	1
AT1G11580	AT1G11580.1	1876	1687	1301	1733.92	1897	2819	2674	2027	4138.97	6280	4049.94	635	1174	658	3295.75	3080	3488	7155.95	5266	4058	26.1796	32.353	42.4966	55.7464	54.4539	40.9522	84.5739	132.393	84.2916	13.1862	26.8113	14.4257	62.0308	59.2948	69.4358	146.336	103.567	93.91	33.6764	18.1411	50.3842	63.5871	100.419	114.604	3.37515e-14	1.75458	TRUE	0.000565561
AT1G11590	AT1G11590.1	1686	1497	1.24333	0	0	8.41302	5.25035	6.22865	4.60849	0	2.45426	1.11252	1.37346	2.08779	2.48994	5.27685	7.42747	1.1801	0	0	0.0281945	0	0	0.187485	0.12049	0.141811	0.10612	0	0.0575638	0.0260344	0.0353477	0.0515809	0.0528124	0.114481	0.166625	0.0271953	0	0	0.00939817	0.0376543	0.149929	0.111306	0.0545613	0.0090651	0.0672092	0.0989304	FALSE	0.0122079
AT1G11592	AT1G11592.1	1073	884	206.066	238.228	221.451	130.585	125.301	130.065	168.748	176.05	190.569	222.531	190.2	245.107	154.839	106.838	124.173	142.952	197.549	144.555	7.91327	8.48281	9.46731	4.92809	4.8695	5.01471	6.58028	7.08278	7.56923	8.8186	8.28942	10.2548	5.56157	3.92512	4.71733	5.57875	7.41448	6.38402	8.62113	9.12094	4.93743	4.73467	7.07743	6.45908	0.0696482	-0.81956	FALSE	0.384462
AT1G11593	AT1G11593.1	608	419	0	0	0	0	0	0	0	0	0	0	0	0	0	0	0	0	0	0	0	0	0	0	0	0	0	0	0	0	0	0	0	0	0	0	0	0	0	0	0	0	0	0	1	0	FALSE	1
AT1G11595	AT1G11595.1	1069	880	0	0	0	0	0	0	0	0	0	0	0	0	0	0	0	0	0	0	0	0	0	0	0	0	0	0	0	0	0	0	0	0	0	0	0	0	0	0	0	0	0	0	1	0	FALSE	1
AT1G11600	AT1G11600.1	1771	1582	364	775	594	283	270	305	157	161	179	674	529	569	163	144	143	204	255	201	7.81081	15.4204	14.19	5.96783	5.86327	6.57101	3.421	3.61943	3.9728	14.925	12.8829	13.3024	3.27152	2.95622	3.03565	4.44858	5.348	4.96026	12.4737	13.7034	6.13404	3.0878	3.67108	4.91895	2.98265e-16	-1.84676	TRUE	0.0333419
AT1G11608	AT1G11608.1	1240	1051	0	0	0	0	0	0	0	0	0	0	0	0	0	0	0	0	0	0	0	0	0	0	0	0	0	0	0	0	0	0	0	0	0	0	0	0	0	0	0	0	0	0	1	0	FALSE	1
AT1G11610	AT1G11610.2	1683	1494	0	2.03802	1.00779	1.01368	1.00735	0	0	1.01376	3.02328	0	0	1.01551	0	1.00617	1.01288	1.0097	1.01222	0	0	0.0429396	0.025493	0.0226354	0.023164	0	0	0.0241326	0.0710523	0	0	0.0251396	0	0.0218727	0.0227682	0.0233152	0.0224792	0	0.0228109	0.00837987	0.0152665	0.0148803	0.0317283	0.0152648	1	0.00927036	FALSE	1
AT1G11620	AT1G11620.1	1092	903	0	0	0	0	0	0	0	0	0	0	0	0	0	0	0	0	0	0	0	0	0	0	0	0	0	0	0	0	0	0	0	0	0	0	0	0	0	0	0	0	0	0	1	0	FALSE	1
AT1G11630	AT1G11630.1	1506	1317	342	409.153	313	288	274	241	300	301	315	303	282	288	432	411	359	276	298	270	8.81539	9.77912	8.98174	7.2953	7.14739	6.23692	7.85226	8.12833	8.39799	8.05968	8.24952	8.08782	10.4152	10.1353	9.15442	7.22972	7.50737	8.00373	9.19208	8.13234	6.8932	9.90164	8.12619	7.58027	0.00142224	0.255489	TRUE	0.0281306
AT1G11640	AT1G11640.1	72	3.75521	0.0833333	0.136364	0	0.636364	0.0833333	0.0833333	0	0	0	0	0.0909091	0	0.25	0.416667	0.0833333	0.272727	0.454545	0.0833333	0.753331	1.14305	0	5.65338	0.762373	0.756351	0	0	0	0	0.932693	0	2.11385	3.60359	0.745258	2.50549	4.01606	0.866362	0.632127	0.310898	2.3907	2.15423	0	2.46264	1	1.26673	FALSE	1
AT1G11650	AT1G11650.2	1574	1385	3645	4407	3719	4982	4712	4742	4297	4350	3998	3964	3195	3646	5594	5128	5188	5099	5475	4206	89.3406	100.16	101.479	120.003	116.879	116.694	106.949	111.702	101.355	100.264	88.8764	97.3625	128.245	120.248	125.798	127.009	131.157	118.559	96.9932	95.501	117.859	124.764	106.669	125.575	3.71071e-05	0.3821	TRUE	0.886611
AT1G11655	AT1G11655.1	503	314	0	3	0	1	2	3	0	0	0	0	0	0	0	0	0	0	0	0	0	0.30074	0	0.106245	0.218818	0.325634	0	0	0	0	0	0	0	0	0	0	0	0	0.100247	0	0.216899	0	0	0	1	0	FALSE	1
AT1G11660	AT1G11660.1	2617	2428	1252	1509	1305	1427	1314	1387	2081	2052	1993	1325	986	1195	1305	1265	1414	1931	1673	1586	17.5048	19.5632	20.3125	19.607	18.5921	19.47	29.5449	30.0573	28.821	19.1174	15.6457	18.203	17.0659	16.9209	19.5579	27.4367	22.8615	25.5017	19.1268	17.6554	19.223	17.8482	29.4744	25.2666	0.0374137	0.0148386	FALSE	0.0443115
AT1G11670	AT1G11670.1	1964	1775	271	957	459	1263	1122	1020	590	634	543	345	797	397	1143	1147	1007	976	796	748	5.18289	16.9712	9.77274	23.7379	21.7159	19.5858	11.4581	12.7032	10.7412	6.80897	17.2992	8.27212	20.4463	20.9868	19.0526	18.9692	14.8789	16.452	10.6423	10.7934	21.6799	20.1619	11.6342	16.7667	9.98084e-05	0.843486	TRUE	0.0857095
AT1G11680	AT1G11680.1	1832	1643	2539	3105	2435	2304	2139	2205	4944	5003	4724	2668	2321	2371	2491	2458	2467	4585	5303	4263	52.4598	59.4873	56.0097	46.7823	44.7256	45.7414	103.729	108.296	100.954	56.8865	54.4256	53.3726	48.1398	48.5876	50.4259	96.272	107.088	101.296	55.9856	54.8949	45.7498	49.0511	104.326	101.552	0.285695	-0.159315	FALSE	9.25515e-10
AT1G11684	AT1G11684.1	198	19.9697	0	0	0	0	1	1	0	0	0	0	0	0	8	0	0	0	0	0	0	0	0	0	1.72033	1.70674	0	0	0	0	0	0	12.72	0	0	0	0	0	0	0	1.14236	4.24	0	0	0.13429	2.38957	FALSE	0.205438
AT1G11690	AT1G11690.1	744	555	2	0	0	0	1	5	0	0	1	3	0	0	8	11	2	0	1	0	0.122331	0	0	0	0.0618999	0.307055	0	0	0.0632641	0.18936	0	0	0.457683	0.643696	0.121021	0	0.0597812	0	0.040777	0.06312	0.122985	0.407467	0.021088	0.0199271	0.00397203	0.404796	TRUE	0.00262808
AT1G11700	AT1G11700.1	877	688	673	896	816	79	129	131	42	76	26	1055	607	735	63	81	55	15	105	85	33.2069	40.9939	44.8233	3.83067	6.44146	6.48965	2.10436	3.92867	1.32689	53.7186	33.9911	39.5115	2.9075	3.82365	2.6847	0.752144	5.06359	4.82331	39.6747	42.4071	5.58726	3.13862	2.45331	3.54635	8.4047e-38	-3.39071	TRUE	1
AT1G11710	AT1G11710.1	2646	2457	112	226	194	360	341	318	229	233	254	129	103	144	478	376	477	333	239	252	1.54744	2.89536	2.984	4.88803	4.76795	4.41124	3.21284	3.37265	3.62977	1.83927	1.61509	2.16761	6.17719	4.97009	6.51982	4.6756	3.22738	4.00415	2.4756	1.87399	4.68907	5.88903	3.40509	3.96904	2.098e-18	1.26125	TRUE	0.0077053
AT1G11720	AT1G11720.2	3533	3344	1938	2412	1721	1973	1694	1746	1803	1355	1678	2099	1621	1786	1554	1622	1705	1474	1528	1344	19.6738	22.7044	19.4499	19.6833	17.4032	17.7958	18.5861	14.411	17.6188	21.9891	18.6759	19.7533	14.7555	15.7531	17.123	15.2065	15.1605	15.6909	20.6094	20.1394	18.2941	15.8772	16.872	15.3526	0.967097	-0.324861	FALSE	0.606526
AT1G11730	AT1G11730.1	1155	966	70	89	73	34	32	39	48	32	48	70	48	60	41	29	25	29	39	24	2.45993	2.9001	2.85593	1.17419	1.13804	1.37602	1.71287	1.17813	1.74468	2.53853	1.91439	2.2972	1.34764	0.974994	0.869131	1.03566	1.33951	0.969949	2.73865	2.25004	1.22942	1.06392	1.54523	1.11504	0.0825363	-0.655069	FALSE	1
AT1G11735	AT1G11735.1	117	5.40428	4	4	8	0	1	0	0	3	1	2	4	14	0	1	3	8	1	3	25.126	23.2982	55.9441	0	6.35689	0	0	19.7426	6.497	12.9644	28.5159	95.8109	0	6.00957	18.6426	51.0682	6.13931	21.672	34.7894	45.7637	2.11896	8.21739	8.74653	26.2932	0.133712	-2.34296	FALSE	0.397277
AT1G11740	AT1G11740.1	2198	2009	125	68	56	11	8	15	3	2	2	32	30	39	12	7	0	1	2	4	2.11218	1.06544	1.05344	0.182662	0.136802	0.254478	0.0514755	0.0354055	0.0349543	0.557996	0.575316	0.717975	0.189657	0.113162	0	0.0171719	0.0330299	0.0777311	1.41035	0.617096	0.191314	0.10094	0.0406118	0.0426443	0.000346385	-0.55467	TRUE	0.391971
AT1G11750	AT1G11750.2	1338	1149	1770	2015.91	1612.79	1694.19	1534.43	1592.75	1904.99	1759.29	1845.79	2102.18	1479.62	1777.8	1572.65	1600.66	1550.35	1500.58	1699.05	1416.31	52.2942	55.2268	53.0469	49.1903	45.8785	47.2462	57.1522	54.455	56.4043	64.0931	49.6131	57.2251	43.4589	45.2441	45.314	45.0543	49.0617	48.1231	53.5226	56.9771	47.4383	44.6723	56.0038	47.413	0.992065	-0.344163	FALSE	1
AT1G11755	AT1G11755.1	1331	1142	441.002	561.094	454.208	490.806	528.574	527.248	477.006	377.711	465.214	528.818	458.376	524.203	571.354	612.335	488.648	464.425	409.953	418.688	13.1092	15.4657	15.0311	14.3377	15.9009	15.7357	14.3985	11.7629	14.3033	16.2219	15.464	16.9769	15.8857	17.4142	14.3699	14.0297	11.9104	14.3133	14.5353	16.2209	15.3248	15.8899	13.4882	13.4178	0.0808217	-0.0279997	FALSE	0.144007
AT1G11760	AT1G11760.1	847	658	110	122	108	97	75	94	125	118	96	144	99	122	131	121	105	110	124	75	5.67503	5.83625	6.20297	4.91793	3.91578	4.86901	6.54852	6.37789	5.12267	7.6665	5.79662	6.85739	6.3214	5.97229	5.35902	5.7672	6.25249	4.4499	5.90475	6.7735	4.56757	5.88424	6.01636	5.48986	0.599687	-0.175268	FALSE	0.791746
AT1G11765	AT1G11765.1	635	446	0	0	0	0	0	0	0	0	0	0	0	0	0	0	0	0	0	0	0	0	0	0	0	0	0	0	0	0	0	0	0	0	0	0	0	0	0	0	0	0	0	0	1	0	FALSE	1
AT1G11770	AT1G11770.1	1701	1512	0	0	0	2	4	5.01443	0	0	0	0	1	0	6	4.01142	2	1	0	0	0	0	0	0.0441281	0.0908847	0.113034	0	0	0	0	0.0254808	0	0.125999	0.0861644	0.0444222	0.0228164	0	0	0	0.0084936	0.0826823	0.0855285	0	0.00760547	0.0138456	0.106196	FALSE	0.0368666
[truncated: 32,364 more rows]
[truncated: 18 more columns]
